# Supplementary material for: Analysis of miRNAs in Two Wheat Cultivars Infected With Puccinia striiformis f. sp. tritici
Source: Front Plant Sci. 2020 Jan 10;10:1574. doi: 10.3389/fpls.2019.01574 (PMC6965360; doi:10.3389/fpls.2019.01574)
Supplement: Supplementary file 1 [file Table_1.xlsx]

## Sheet: Supplementary Table 1
Small RNA reads before mapping to the wheat genome
Supplementary Table 1 : Small RNA reads per library before mapping to the wheat genome
Library	Total reads	Unique sequences
IP1	2131586	762416
IP2	3367669	927932
IP3	3516964	985075
IL1	4068211	1242932
IL2	3620553	1079772
IL3	3226761	990564
HP1	4928298	1369172
HP2	4644991	1463746
HP3	5038410	1411436
HL1	5009397	1666226
HL2	4402234	1440508
HL3	5550004	1612670
Sum total	49505078	14952449
Mean	4.12542e+06	1.24604e+06

## Sheet: Supplementary Table 2 and 3
Small RNA reads after mapping to the wheat genome
Supplementary Table 2: Size distribution of mapped reads														Table 3: Frequency of 24 nt reads compared
Library	Total	20 nt		21 nt		22 nt		23 nt		24 nt				Treatment	proportion of 24 nt	n
		Reads	%	Reads	%	Reads	%	Reads	%	Reads	%			IL	0.411298	95130
IL2	76734	2133	2.77973	8658	11.2831	5957	7.76318	3207	4.17937	31553	41.12			HL	0.432643	115507
IL1	72148	2125	2.94533	8740	12.114	5649	7.82974	3061	4.24267	29696	41.1598			IP	0.354021	78519
IL3	82410	2280	2.76665	9377	11.3785	6504	7.89225	3495	4.24099	33881	41.1127			HP	0.399435	106971
HL1	88486	2420	2.7349	10228	11.5589	6659	7.52548	3697	4.17806	40149	45.3733			Two-sample z-test on proportions
HL2	82731	2162	2.61329	10008	12.097	6551	7.91843	3419	4.13267	36313	43.8929			H0: pIL = pHL = pIP = pHP
HL3	95763	2737	2.8581	10087	10.5333	7211	7.53005	4189	4.37434	39045	40.7725			H1: pIL != pIP
IP1	63337	1805	2.84984	7932	12.5235	5321	8.40109	2602	4.10818	24413	38.5446			p0 given H0:		0.385399
IP2	79607	2590	3.25348	9232	11.597	6414	8.05708	3529	4.43303	26828	33.7006			standard error of p0:		0.00234662
IP3	78848	2415	3.06286	8287	10.5101	5928	7.51826	3483	4.41736	27278	34.5957			test statistic, z:		24.4085
														p-value:		<0.0001
HP1	87926	2528	2.87515	9681	11.0104	6516	7.41078	3716	4.22628	34817	39.5981			adjusted for 6 comparisons:		<0.0006
HP2	89536	2641	2.94965	10825	12.0901	7192	8.03252	3818	4.26421	36265	40.5033
HP3	90344	2694	2.98194	10216	11.3079	6784	7.50908	3828	4.23714	35889	39.7248
total	987870	28530	2.88803	113271	11.4662	76686	7.76276	42044	4.25603	396127	40.0991

## Sheet: Supplementary Table 4
Known miRNAs present in this study
Supplementary Table 4: Known miRNAs present in this study
miRNA_Acc.	miRNA name	miRNA homolog matching to	Small RNA	Length	Resource	Match type	Mismatches
Id29605_x99299	ata-miR166a-3p	ata-miR166a-3p	TCGGACCAGGCTTCATTCCCC	21	Kang_otherplantssp_known	Exact	0
Id29206_x6406	ata-miR169d-5p	ata-miR169d-5p	CAGCCAAGGATGACTTGCCGG	21	Kang_otherplantssp_known	Exact	0
Id29237_x12124	ata-miR169e-5p	ata-miR169e-5p	CAGCCAAGGATGACTTGCCGA	21	Kang_otherplantssp_known	Exact	0
Id6941_x202	ata-miR172a-3p_1ss20GC/ata-miR172b-3p	ata-miR172a-3p_1ss20GC/ata-miR172b-3p	AGAATCTTGATGATGCTGC	19	Kang_otherplantssp_known	Exact	0
Id32205_x124370	ata-miR172b-3p	ata-miR172b-3p	AGAATCTTGATGATGCTGCAT	21	Kang_otherplantssp_known	Exact	0
Id23109_x49182	ata-miR393-5p	ata-miR393-5p	TTCCAAAGGGATCGCATTGAT	21	Kang_otherplantssp_known	Exact	0
Id20435_x64988	ata-miR5168-3p	ata-miR5168-3p	TCGGACCAGGCTTCAATCCCT	21	Kang_otherplantssp_known	Exact	0
Id19937_x13389	ata-miR9674b-3p	ata-miR9674b-3p	TGAATTTGTCCATAGCATCAG	21	Kang_otherplantssp_known	Exact	0
Id12615_x180	bdi-miR169b_R-1	bdi-miR169b_R-1	TAGCCAAGGATGACTTGCCG	20	Kang_otherplantssp_known	Exact	0
Id20808_x180	bdi-miR171f_1ss20CT	bdi-miR171f_1ss20CT	TGAGCCGAACCAATATCACTC	21	Kang_otherplantssp_known	Exact	0
Id10469_x2241	bdi-miR394	bdi-miR394	TTGGCATTCTGTCCACCTCC	20	Kang_otherplantssp_known	Exact	0
Id33232_x98450	hvu-miR168-5p	hvu-miR168-5p	TCGCTTGGTGCAGATCGGGAC	21	Kang_otherplantssp_known	Exact	0
Id19094_x262	MIR1120b	MIR1120b	TTCTTATATTGTGGGACAGAG	21	miRBase: Triticum aestivum	Mature 3'	0
Id26025_x176	MIR1122c	MIR1122c	TCCATCCCATAATGTAAGACG	21	miRBase: Triticum aestivum	Precursor	0
Id60097_x261	MIR1125	MIR1125	AATTTAACCAACGAGACCAACTGC	24	miRBase: Triticum aestivum	Precursor	0
Id48062_x138	MIR1125	MIR1125	AAATTTAACCAACGAGACCAACT	23	miRBase: Triticum aestivum	Precursor	0
Id25627_x489	MIR1130b	MIR1130b	TCCATCCCACAATATAAGACG	21	miRBase: Triticum aestivum	Precursor	0
Id28347_x262	MIR1136	MIR1136	ATTTCTGCGACGAGTAATTTG	21	miRBase: Triticum aestivum	Precursor	0
Id31010_x109	MIR1137b	MIR1137b	CTCCGTTCCAGAATAGATGAC	21	miRBase: Triticum aestivum	Mature 5' sub/super	0
Id11229_x40811	MIR156	MIR156	TGACAGAAGAGAGTGAGCAC	20	miRBase: Triticum aestivum	Mature 5' sub	0
Id29332_x490950	MIR159a/MIR159b	MIR159a/MIR159b	TTTGGATTGAAGGGAGC	17	miRBase: Triticum aestivum	Precursor	0
Id2270_x290	MIR159a/MIR159b	MIR159a/MIR159b	TTTGGATTGAAGGGAGCTCTG	21	miRBase: Triticum aestivum	Mature 3'	0
Id29209_x658	MIR160	MIR160	TGCCTGGCTCCCTGTATGCCA	21	miRBase: Triticum aestivum	Mature 5'	0
Id33793_x41628	MIR164	MIR164	TGGAGAAGCAGGGCACGTGCA	21	miRBase: Triticum aestivum	Mature 5'	0
Id22497_x9544	MIR167a	MIR167a	TGAAGCTGCCAGCATGATCTA	21	miRBase: Triticum aestivum	Mature 5'	0
Id16970_x26792	MIR171a	MIR171a	TGATTGAGCCGTGCCAATATC	21	miRBase: Triticum aestivum	Mature 3'	0
Id9830_x63	MIR395b	MIR395b	TGAAGTGTTTGGGGGAACTC	20	miRBase: Triticum aestivum	Mature 5'	0
Id24473_x25349	miR396b/tae-miR396e	miR396b/tae-miR396e	TTCCACAGCTTTCTTGAACTT	21	knownMiRNAs_2014	Exact	0
Id24172_x14791	MIR397	MIR397	TTGAGTGCAGCGTTGATGAAC	21	miRBase: Triticum aestivum	Precursor	0
Id36830_x563	MIR397	MIR397	GGAGCGGTTCACCGGCGCTGCA	22	miRBase: Triticum aestivum	Precursor	0
Id28792_x96237	MIR398	MIR398	GTGTTCTCAGGTCGCCCCCGC	21	miRBase: Triticum aestivum	Mature 3' sub/super	0
Id23286_x1843	MIR5200	MIR5200	TGTAGATACTCCCTAAGGCTT	21	miRBase: Triticum aestivum	Mature 3'	0
Id34020_x64	MIR6197	MIR6197	TCTGTAAACAAATGTAGGACG	21	miRBase: Triticum aestivum	Mature 5'	0
Id22278_x613	MIR9652	MIR9652	GAAGCTTAATGAGAACATGTG	21	miRBase: Triticum aestivum	Mature 3' super	0
Id42903_x1754	MIR9654b	MIR9654b	TTCCGAAAGGCTTGAAGCGAAT	22	miRBase: Triticum aestivum	Mature 3'	0
Id25150_x1027	MIR9661	MIR9661	TGAAGTAGAGCAGGGACCTCA	21	miRBase: Triticum aestivum	Mature 5'	0
Id24407_x4416	MIR9663	MIR9663	AAGCGTAGTCGAACGAATCTG	21	miRBase: Triticum aestivum	Mature 5'	0
Id16709_x6265	MIR9666a	MIR9666a	GCCATCATACGCCCAACCGTG	21	miRBase: Triticum aestivum	Precursor	0
Id46737_x7730	MIR9666a	MIR9666a	CGGTAGGGCTGTATGATGGCGA	22	miRBase: Triticum aestivum	Mature 3'	0
Id43332_x197	MIR9666b	MIR9666b	CGGTTGGGCTGTATGATGGCGA	22	miRBase: Triticum aestivum	Mature 3'	0
Id25977_x4532	MIR9670	MIR9670	TTCTTCAAGTACTCCACTTTT	21	miRBase: Triticum aestivum	Precursor	0
Id10074_x3789	MIR9673	MIR9673	TAAGAAGCAAATAGCACATG	20	miRBase: Triticum aestivum	Mature 5'	0
Id11373_x236080	MIR9674b	MIR9674b	ATAGCATCATCCATCCTACC	20	miRBase: Triticum aestivum	Mature 5' sub	0
Id47013_x42954	MIR9676	MIR9676	TACGGCCTGATGACATCCACG	21	miRBase: Triticum aestivum	Precursor	0
Id16403_x2346	MIR9676	MIR9676	TGGATGTCATCGTGGCCGTACA	22	miRBase: Triticum aestivum	Mature 5'	0
Id17684_x644589	MIR9772	MIR9772	TGAGATGAGATTACCCCATAC	21	miRBase: Triticum aestivum	Mature 5'	0
Id24148_x132	PC-3p-21053_57	PC-3p-21053_57	TTTTTGGATGTGCTCCTCTAG	21	Kang_S5_June_novelRNA	Exact	0
Id100230_x36	PC-3p-43333_23	PC-3p-43333_23	AGAACCGGGACAGATGGGCCTCCA	24	Kang_S5_June_novelRNA	Exact	0
Id100948_x60	PC-3p-6115_223	PC-3p-6115_223	TTGAATTTCCTCTATAAGCGCATC	24	Kang_S5_June_novelRNA	Exact	0
Id15923_x3903	PC-5p-15217_84	PC-5p-15217_84	AAAAAGAATGACCTCATTGTC	21	Kang_S5_June_novelRNA	Exact	0
Id37186_x63	PC-5p-1881_673	PC-5p-1881_673	TGAATCTTGGGAAAAAGCTGCA	22	Kang_S5_June_novelRNA	Exact	0
Id28018_x73	PC-5p-20481_59	PC-5p-20481_59	ACATTCAAGGAGCTTGTGGCA	21	Kang_S5_June_novelRNA	Exact	0
Id15858_x92	PC-5p-38227_27	PC-5p-38227_27	TAGGGTGTAGAATAAGCTATT	21	Kang_S5_June_novelRNA	Exact	0
Id33172_x379	PC-5p-38286_27	PC-5p-38286_27	TGTAAACTAATATAAGACCAT	21	Kang_S5_June_novelRNA	Exact	0
Id20719_x69	PC-5p-61687_15	PC-5p-61687_15	TGTGAAACACTGTGTGAGAGA	21	Kang_S5_June_novelRNA	Exact	0
Id25525_x163	PC-5p-82379_10	PC-5p-82379_10	TCCGTCCCACAATAGAAGATT	21	Kang_S5_June_novelRNA	Exact	0
Id36204_x34686	TA015/TA016/Ta-miR2079/tae-miR2009-a	TA015/TA016/Ta-miR2079/tae-miR2009-a	TGAGAAGGTAGATCATAATAGC	22	knownMiRNAs_2014	Exact	0
Id27916_x733	TA078/miR399b	TA078/miR399b	TGCCAAAGGAGAGTTGCCCTG	21	knownMiRNAs_2014	Exact	0
Id23305_x49	TA114	TA114	AAAAGTGAACAGAGGGAGTAG	21	knownMiRNAs_2014	Exact	0
Id23097_x279	tae-miR172d	tae-miR172d	GGAATCTTGATGATGCTGCAT	21	knownMiRNAs_2014	Exact	0
Id21761_x11978	tae-miR393a/tae-miR393b/tae-miR393c	tae-miR393a/tae-miR393b/tae-miR393c	TCCAAAGGGATCGCATTGATC	21	knownMiRNAs_2014	Exact	0
Id10680_x2957	tae-miR396d	tae-miR396d	TCCACAGCTTTCTTGAACTG	20	knownMiRNAs_2014	Exact	0
Id13170_x1409	tae-miR9664	tae-miR9664	TGCAGTCCTCGATGTCGTAG	20	miRBase: Triticum aestivum	Mature 3' sub	0
Id17736_x6485	ata-miR1432-5p_L+1R-1a	ata-miR1432-5p_L+1R-1	TCAGGAGAGATGACACCGACG	21	Kang_otherplantssp_known	Variant	1
Id28367_x34	bdi-MIR5067-p5_2ss13TA17CTa	bdi-MIR5067-p5_2ss13TA17CT	CGATCCATATTACTTGTCGCT	21	Kang_otherplantssp_known	Variant	1
Id61703_x122	tae-miR118a	MIR1118	AGGAAGCACTACATTGTGGAATGG	24	miRBase: Triticum aestivum	Precursor variant	1
Id16041_x884	tae-miR1120d	MIR1120a	TCCGTCCCATAATATAAGATC	21	miRBase: Triticum aestivum	Precursor variant	1
Id25132_x982	tae-miR1120e	MIR1120a	TCCGTCCCATAATATAAGACC	21	miRBase: Triticum aestivum	Precursor variant	1
Id25273_x446	tae-miR1120f	MIR1120a	TCCGTCCCACAATATAAGAAC	21	miRBase: Triticum aestivum	Precursor variant	1
Id16039_x476	tae-miR1120g	MIR1120a	TCCGTCCCATAATATAGGAAC	21	miRBase: Triticum aestivum	Precursor variant	1
Id24951_x349	tae-miR1120h	MIR1120a	TCCGTCCTATAATATAAGAAC	21	miRBase: Triticum aestivum	Precursor variant	1
Id24979_x193	tae-miR1120i	MIR1120a	TCCGTCTCATAATATAAGAAC	21	miRBase: Triticum aestivum	Precursor variant	1
Id21718_x155	tae-miR1120j	MIR1120a/MIR1120b	TCCGTCCCAAAATATAAGAAC	21	miRBase: Triticum aestivum	Precursor variant	1
Id24730_x148	tae-miR1123a	MIR1123	ATGACATGTGGCATTCACAAA	21	miRBase: Triticum aestivum	Precursor variant	1
Id24210_x88	tae-miR1125a	MIR1125	AACGAGACCGACTGCGGCGGG	21	miRBase: Triticum aestivum	Precursor variant	1
Id106867_x63	tae-miR1125b	MIR1125	TTTAACCAACGAGACCGACTGCGG	24	miRBase: Triticum aestivum	Precursor variant	1
Id95530_x67	tae-miR1125c	MIR1125	GACCGTAAATTTAACCAACGAGAC	24	miRBase: Triticum aestivum	Precursor variant	1
Id33770_x66	tae-miR1128a	MIR1128	TCCGTCCGAAAATACTTGTCC	21	miRBase: Triticum aestivum	Precursor variant	1
Id15870_x99	tae-miR130c	MIR1130b	ATCTTATATCATGGGACGGAG	21	miRBase: Triticum aestivum	Mature 3' sub/super variant	1
Id30737_x75	tae-miR1135a	MIR1135	AATTTCGAACGGAGGGAGTAG	21	miRBase: Triticum aestivum	Precursor variant	1
Id33280_x101	tae-miR1136a	MIR1136	GACGAGTAATTTGAAACGAAG	21	miRBase: Triticum aestivum	Precursor variant	1
Id25805_x75	tae-miR1136b	MIR1136	TTCCGAATTACTTGTCGCAGA	21	miRBase: Triticum aestivum	Precursor variant	1
Id33738_x3433	tae-miR164a	MIR164	TGGAGAAGCAGGGCACGTGCT	21	miRBase: Triticum aestivum	Mature 5' variant	1
Id39147_x75405	tae-miR167d	MIR167c	TGAAGCTGCCAGCATGATCTGA	22	miRBase: Triticum aestivum	Mature 5' variant	1
Id32578_x10976	tae-miR171c	MIR171a	TGATTGAGCCGCGCCAATATC	21	miRBase: Triticum aestivum	Mature 3' variant	1
Id21656_x274	tae-miR319a	MIR319	TTGGACTGAAGGGTGCTCCCT	21	miRBase: Triticum aestivum	Mature 3' variant	1
Id26371_x27	tae-miR5049a	MIR5049	AATATGGATCGGAGGGAGTAG	21	miRBase: Triticum aestivum	Mature 3' variant	1
Id17869_x44	tae-miR5049b	MIR5049	AACATGGATCGGAGGGAGTAC	21	miRBase: Triticum aestivum	Mature 3' variant	1
Id23460_x130	tae-miR5175a	MIR5175	TGACAAGTAATTTGGAACGGA	21	miRBase: Triticum aestivum	Precursor variant	1
Id31738_x468	tae-miR531a	MIR531	CGCGCTGCTCCGTCGAGCGTG	21	miRBase: Triticum aestivum	Precursor variant	1
Id34908_x18	tae-miR9654c	MIR9654a	TTCTGAAAGGCTTGAAGCAAAT	22	miRBase: Triticum aestivum	Mature 3' variant	1
Id43328_x502	tae-miR9654d	MIR9654b	TTCCGAAAGGCTTGAAGCAAAT	22	miRBase: Triticum aestivum	Mature 3' variant	1
Id43127_x185	tae-miR9654e	MIR9654b	TTCCGAAAGGCTTGAAGCTAAT	22	miRBase: Triticum aestivum	Mature 3' variant	1
Id18588_x31	tae-miR9661	MIR9661	TGAAGTAGAGCAGAGACCTCA	21	miRBase: Triticum aestivum	Mature 5' variant	1
Id10134_x1898	tae-miR9673a	MIR9673	TAAGAAGCAAAGAGCACATG	20	miRBase: Triticum aestivum	Mature 5' variant	1
Id23190_x6175	tae-miR9674c	MIR9674a	ATAGCATCATCCATCCTGCCA	21	miRBase: Triticum aestivum	Precursor variant	1
Id18676_x45	tae-miR9679a	MIR9679	TCCAAAACCAGAATGAGTAGC	21	miRBase: Triticum aestivum	Mature 5' sub/super variant	1
Id29193_x351	tae-miR9772a	MIR9772	TGAGACGAGATTACCCCATAC	21	miRBase: Triticum aestivum	Mature 5' variant	1
Id23742_x3116	tae-miR9776a	MIR9776	TGGACGAGGATGTGCAGCTGC	21	miRBase: Triticum aestivum	Mature 5' sub/super variant	1
Id17888_x1490	tae-miR9783a	MIR9783	ATAAGCACCGGTGCTTAAGGA	21	miRBase: Triticum aestivum	Mature 3' variant	1
Id19316_x57	PC-116a	PC-116	AAACTAATATATGAGCGTTTA	21	Kang_novelmiRNA2015	Variant	1
Id29279_x15	PC-150a	PC-150	ATTTATTTTGGGACGGAGGGA	21	Kang_novelmiRNA2015	Variant	1
Id26366_x55	PC-354a	PC-354	TCCGATCCGAATTAATTGACG	21	Kang_novelmiRNA2015	Variant	1
Id63623_x153	PC-3p-142996_6a	PC-3p-142996_6	AAATTTACGGTCAAAGTTGAAGCA	24	Kang_S5_June_novelRNA	Variant	1
Id86078_x38	PC-3p-19499_62/PC-3p-70919_13a	PC-3p-19499_62/PC-3p-70919_13	ACGGTCAAAGTTGAAGCACGAGGA	24	Kang_S5_June_novelRNA	Variant	1
Id104727_x97	PC-3p-43293_23/PC-3p-65443_14a	PC-3p-43293_23/PC-3p-65443_14	GTCCGGACAGCTGTGGTAGTGTTA	24	Kang_S5_June_novelRNA	Variant	1
Id33048_x62	PC-3p-57654_16a	PC-3p-57654_16	ACTTATTATGGATCGGAGGGA	21	Kang_S5_June_novelRNA	Variant	1
Id93134_x85	PC-3p-58176_16a	PC-3p-58176_16	GAACCGGTACTAATGAAAGCGGCC	24	Kang_S5_June_novelRNA	Variant	1
Id117989_x52	PC-3p-23802_49a	PC-3p-6451_212/PC-3p-54207_17/PC-3p-23802_49	ATTGACGACCTAGGGATACGCGCA	24	Kang_S5_June_novelRNA	Variant	1
Id28906_x104	PC-413a	PC-413	CTCCGTTTCAAAATAGATGAT	21	Kang_novelmiRNA2015	Variant	1
Id16639_x163	PC-5p-24890_46a	PC-5p-24890_46	TCTGTAAACTAATATAAGACG	21	Kang_S5_June_novelRNA	Variant	1
Id28008_x158	PC-5p-27104_42a	PC-5p-27104_42	TTTGTAAACTAATATAAGACC	21	Kang_S5_June_novelRNA	Variant	1
Id31280_x629	PC-5p-41348_24a	PC-5p-27104_42/PC-5p-41348_24	TTGTAAACTAATATAAGACCG	21	Kang_S5_June_novelRNA	Variant	1
Id19917_x39	PC-5p-32883_33a	PC-5p-32883_33	AAAATGAACAAAAGGGGATGT	21	Kang_S5_June_novelRNA	Variant	1
Id33028_x58	PC-5p-38286_27a	PC-5p-38286_27	TGTAAACTAATATAAGACCGT	21	Kang_S5_June_novelRNA	Variant	1
Id11011_x76	PC-5p-58133_16a	PC-5p-58133_16	TCCAAAATAGATGACTCAAT	20	Kang_S5_June_novelRNA	Variant	1
Id118512_x43	PC-5p-69218_13a	PC-5p-69218_13	AACCGGTACTAATGGGCATCGCAC	24	Kang_S5_June_novelRNA	Variant	1
Id16350_x234	Ta-miR2043a	Ta-miR2043	TCTGTCCCATAATATAAGACG	21	knownMiRNAs_2014	Variant	1
Id27648_x99	tae-MIR9668-p3_2ss14CG19TGa	tae-MIR9668-p3_2ss14CG19TG	AATACTTGTCGGAGAAATGAA	21	Kang_knowntae-miRNA_Physilogia	Variant	1
Id30247_x1337	ata-miR9674c-3p	ata-miR9674b-3p	TTAATTTGTCCATAGCATCCG	21	Kang_otherplantssp_known	Variant	2
Id28441_x77	tae-miR1117a	MIR1117	TCGTGGCACCAATCGGGACTA	21	miRBase: Triticum aestivum	Precursor variant	2
Id18365_x174	tae-miR1120k	MIR1120a	TCCGTCCCGTAATATAAGAGC	21	miRBase: Triticum aestivum	Precursor variant	2
Id18295_x172	tae-miR1120l	MIR1120a	TCCGTCCCATACTATAAGAGC	21	miRBase: Triticum aestivum	Precursor variant	2
Id24937_x61	tae-miR1120m	MIR1120a	TCCGTCCCATAATATAAGACA	21	miRBase: Triticum aestivum	Precursor variant	2
Id25087_x79	tae-miR1120n	MIR1120a	TCCGTCCCATAATATAGGAGC	21	miRBase: Triticum aestivum	Precursor variant	2
Id20532_x68	tae-miR1120o	MIR1120a	TCCGTCCCACAATATAAGAGC	21	miRBase: Triticum aestivum	Precursor variant	2
Id24828_x48	tae-miR1120p	MIR1120a	TCCGTCCCACAATATAAGATC	21	miRBase: Triticum aestivum	Precursor variant	2
Id16444_x36	tae-miR1120q	MIR1120a	TCCGTCCCATAATATAAGACT	21	miRBase: Triticum aestivum	Precursor variant	2
Id18229_x85	tae-miR1120r	MIR1120a	TCCGTCCCATATTATAAGAGC	21	miRBase: Triticum aestivum	Precursor variant	2
Id32636_x72	tae-miR1120s	MIR1120a	CTCCGTCCTATAATATAAGAG	21	miRBase: Triticum aestivum	Precursor variant	2
Id15894_x33	tae-miR1120t	MIR1120a	TTCCGTCTCATAATATAAGAA	21	miRBase: Triticum aestivum	Precursor variant	2
Id18965_x42	tae-miR1120u	MIR1120a	TCCGTCCCATAATATAAGATT	21	miRBase: Triticum aestivum	Precursor variant	2
Id18319_x22	tae-miR1120v	MIR1120a	TCCGTTCCATAATATAAGAGC	21	miRBase: Triticum aestivum	Precursor variant	2
Id18862_x456	tae-miR1120w	MIR1120a/MIR1120c	TCCATCCCATAATATAAGAGC	21	miRBase: Triticum aestivum	Precursor variant	2
Id25863_x95	tae-miR1120x	MIR1120b	TTCTTATACTGTGGGACGGAG	21	miRBase: Triticum aestivum	Mature 3' variant	2
Id25711_x26	tae-miR122d	MIR1122a	TCTAGACAAATGTAAGACAAG	21	miRBase: Triticum aestivum	Precursor variant	2
Id18459_x171	tae-miR122e	MIR1122c	TCCGTCCCATAATGTAAGACA	21	miRBase: Triticum aestivum	Precursor variant	2
Id18664_x126	tae-miR122f	MIR1122c	TCCGTCCCATAATGTAAGATG	21	miRBase: Triticum aestivum	Precursor variant	2
Id27911_x83	tae-miR122g	MIR1122c	ATATTTTGGGACGGAGGTAGT	21	miRBase: Triticum aestivum	Precursor variant	2
Id28435_x38	tae-miR122h	MIR1122c	TATTATGGTGCGGAGGGAGTA	21	miRBase: Triticum aestivum	Precursor variant	2
Id32271_x19	tae-miR122i	MIR1122c/MIR1120b	ATTATGGGACAGAGGGAGTAA	21	miRBase: Triticum aestivum	Precursor variant	2
Id30665_x275	tae-miR122j	MIR1122c/MIR1130b	TCCATCCCATAGTATAAGACG	21	miRBase: Triticum aestivum	Precursor variant	2
Id18918_x87	tae-miR122k	MIR1122c/MIR1130b	TCCATCCCATAATATAAGACA	21	miRBase: Triticum aestivum	Precursor variant	2
Id71594_x109	tae-miR1123b	MIR1123	AGACCCGTCCTGATGGATGACATG	24	miRBase: Triticum aestivum	Precursor variant	2
Id73190_x18	tae-miR1125d	MIR1125	TTTAACCAACAAGACCGACTGCGG	24	miRBase: Triticum aestivum	Precursor variant	2
Id25642_x127	tae-miR5175b	MIR1127b/MIR5175	AGTAATTTTGGACGGAGGGAG	21	miRBase: Triticum aestivum	Precursor variant	2
Id17058_x63	tae-miR1128a	MIR1128/MIR9668	TGACAAGTATTTCCGGACGAA	21	miRBase: Triticum aestivum	Precursor variant	2
Id25002_x62	tae-miR1130c	MIR1130b	CTCTTATATTTTGGGACGGAG	21	miRBase: Triticum aestivum	Mature 3' sub/super variant	2
Id25302_x68	tae-miR1130d	MIR1130b	TTATATTATGGGACAGAAGGA	21	miRBase: Triticum aestivum	Mature 3' sub/super variant	2
Id29044_x32	tae-miR1130e	MIR1130b	TTATATTTTGGGACGGAGGTA	21	miRBase: Triticum aestivum	Mature 3' sub/super variant	2
Id30642_x36	tae-miR1130f	MIR1130b	TTCTTATGTTATGGGACGGAG	21	miRBase: Triticum aestivum	Mature 3' sub/super variant	2
Id16354_x57	tae-miR1137c	MIR1137a	TCATCTATTTTGGAACGGAGA	21	miRBase: Triticum aestivum	Precursor variant	2
Id17634_x70	tae-miR1137d	MIR1137a	TCCAAAATAGATGACCCAATT	21	miRBase: Triticum aestivum	Precursor variant	2
Id33162_x166	tae-miR1137e	MIR1137a/MIR1137b	CATCTATTTTAGAACGGAGGG	21	miRBase: Triticum aestivum	Precursor variant	2
Id27167_x202	tae-miR1137f	MIR1137a/MIR1137b	TCATCTATTTTAGAACGGAGG	21	miRBase: Triticum aestivum	Precursor variant	2
Id17931_x95	tae-miR1137g	MIR1137b	TCCGTTCTAAAATAGATGACC	21	miRBase: Triticum aestivum	Mature 5' variant	2
Id19302_x49	tae-miR1137h	MIR1137b	CTCCGTTCCAAAATAGATGAT	21	miRBase: Triticum aestivum	Mature 5' sub/super variant	2
Id37346_x149	tae-miR169a	MIR169	TAGCCAAGGATGACTTGCCTAT	22	miRBase: Triticum aestivum	Precursor variant	2
Id29124_x190	tae-miR169b	MIR169	TAGCCAAGAATGACTTGCCTG	21	miRBase: Triticum aestivum	Precursor variant	2
Id26745_x144	tae-miR1847a	MIR1847	ATTGACCCAACTGCAGGTGCA	21	miRBase: Triticum aestivum	Precursor variant	2
Id16682_x26566	tae-miR398a	MIR398	AGGGTCGAACTGAGAACACAT	21	miRBase: Triticum aestivum	Precursor variant	2
Id19088_x459	tae-miR399a	MIR399	TGCCAAAGGAGAATTGCCCTG	21	miRBase: Triticum aestivum	Mature 3' variant	2
Id52043_x12343	tae-miR5062a	MIR5062	TGAACCTTGGGGAAAAGCCGCAT	23	miRBase: Triticum aestivum	Mature 5' variant	2
Id26302_x299	tae-miR531a	MIR531	CTCGCCGGAGGAGCGTGCAGC	21	miRBase: Triticum aestivum	Mature 5' sub/super variant	2
Id32217_x122	tae-miR531b	MIR531	TACCCTCGCCGGAGCAGCGTG	21	miRBase: Triticum aestivum	Mature 5' sub/super variant	2
Id28268_x29	tae-miR5384a	MIR5384	TTCGCCGGCTGCGCGTTCCCC	21	miRBase: Triticum aestivum	Precursor variant	2
Id46890_x119	tae-miR9654f	MIR9654b	TTCCGAATGGCTTGAAGCAAAT	22	miRBase: Triticum aestivum	Mature 3' variant	2
Id36604_x15	tae-miR9654g	MIR9654b	TTTCGAAAGGCTTGAAGCAAAT	22	miRBase: Triticum aestivum	Mature 3' variant	2
Id22096_x28	tae-miR9668a	MIR9668	ATGATAAGTATTTTCAGACGG	21	miRBase: Triticum aestivum	Precursor variant	2
Id32612_x116	tae-miR9783a	MIR9783	TGTACAAATAAGCACCGGTGC	21	miRBase: Triticum aestivum	Precursor variant	2
Id30822_x46	PC-162a	PC-162	AATTACTTGTCGCAGAAGTGG	21	Kang_novelmiRNA2015	Variant	2
Id27953_x12	PC-162b	PC-162	ATTACCTGTCGCAGAAATGGA	21	Kang_novelmiRNA2015	Variant	2
Id110760_x75	PC-269a	PC-269	ATCGGACGGCCTATATTGCATGAT	24	Kang_novelmiRNA2015	Variant	2
Id34010_x58	PC-3p-30001_37a	PC-3p-30001_37	ATCAAGCACTCATCGACAGTG	21	Kang_S5_June_novelRNA	Variant	2
Id19215_x71	PC-3p-9923_136/PC-3p-61006_15/PC-3p-82725_10/PC-5p-436356_2a	PC-3p-9923_136/PC-3p-61006_15/PC-3p-82725_10/PC-5p-436356_2	AAGACAACTAATTTGGGACGG	21	Kang_S5_June_novelRNA	Variant	2
Id83139_x28	PC-5p-120649_7/PC-5p-82690_10/PC-5p-34917_30	PC-5p-120649_7/PC-5p-82690_10/PC-5p-34917_30	GAAATACTTGTCGGAGGAATGGAT	24	Kang_S5_June_novelRNA	Variant	2
Id71606_x147	PC-5p-165855_5a	PC-5p-165855_5	AGACCCGTCCTGATGGATGACACG	24	Kang_S5_June_novelRNA	Variant	2
Id21596_x40	Ta-miR2027a	Ta-miR2027	TCTCCCTCCTTCCGGAAATAC	21	knownMiRNAs_2014	Variant	2
Id30312_x61	Ta-miR2048a	TA005/TA080/TA141/Ta-miR2048	TATTAGTTTACGGAGGGAGTT	21	knownMiRNAs_2014	Variant	2
Id29574_x39	TA056a	TA056	TGAGTCACTTATTTTGGGACA	21	knownMiRNAs_2014	Variant	2
Id19342_x50	tae-miR1137b-5p_L+1R-1_1ss11GAa	tae-miR1137b-5p_L+1R-1_1ss11GA	TCCGTTCTAAAATAGATGACT	21	Kang_knowntae-miRNA_Physilogia	Variant	2
Id41584_x2904	tae-MIR9652-p5_2ss2CT17TCa	tae-MIR9652-p5_2ss2CT17TC	CTTGTTTGTCATTAAGCTTCTG	22	Kang_knowntae-miRNA_Physilogia	Variant	2

## Sheet: Supplementary Table 5
Known miRNAs identified in this study
Supplementary Table 5: Known miRNAs identified in this study. Normalized expression values obtained from DESeq2
miRNA_Acc.	Sequence (5' to 3')	Known miRNA accession	Infected Louise	Healthy Louise	Infected Penawawa	Healthy Penawawa
Id17736_x6485	TCAGGAGAGATGACACCGACG	ata-miR1432-5p_L+1R-1	635.966	560.975	484.915	382.79
Id29605_x99299	TCGGACCAGGCTTCATTCCCC	ata-miR166a-3p	8559.81	7918.96	7648.08	7060.1
Id29206_x6406	CAGCCAAGGATGACTTGCCGG	ata-miR169d-5p	511.221	488.092	425.605	510.368
Id29237_x12124	CAGCCAAGGATGACTTGCCGA	ata-miR169e-5p	815.65	989.269	953.376	938.426
Id6941_x202	AGAATCTTGATGATGCTGC	ata-miR172a-3p_1ss20GC/ata-miR172b-3p	19.2169	19.4643	10.1023	13.2248
Id32205_x124370	AGAATCTTGATGATGCTGCAT	ata-miR172b-3p	10129.1	11962.7	8969.37	7837.2
Id23109_x49182	TTCCAAAGGGATCGCATTGAT	ata-miR393-5p	2892.35	4324.3	2714.59	4743.92
Id20435_x64988	TCGGACCAGGCTTCAATCCCT	ata-miR5168-3p	4330.98	5722.14	5685.38	4895.17
Id19937_x13389	TGAATTTGTCCATAGCATCAG	ata-miR9674b-3p	997.718	1285.98	1010.93	967.59
Id30247_x1337	TTAATTTGTCCATAGCATCCG	ata-miR9674b-3p	104.301	133.165	85.2592	96.2831
Id12615_x180	TAGCCAAGGATGACTTGCCG	bdi-miR169b_R-1	14.0784	9.35875	11.7715	19.9595
Id20808_x180	TGAGCCGAACCAATATCACTC	bdi-miR171f_1ss20CT	8.79257	12.2008	12.4662	20.3373
Id10469_x2241	TTGGCATTCTGTCCACCTCC	bdi-miR394	151.955	232.1	142.806	163.281
Id28367_x34	CGATCCATATTACTTGTCGCT	bdi-MIR5067-p5_2ss13TA17CT	1.4776	3.73872	0	4.51213
Id33232_x98450	TCGCTTGGTGCAGATCGGGAC	hvu-miR168-5p	6833.55	7887.53	6868.07	8545.24
Id28441_x77	TCGTGGCACCAATCGGGACTA	MIR1117	11.5887	2.94203	3.91718	6.5567
Id61703_x122	AGGAAGCACTACATTGTGGAATGG	MIR1118	9.57872	12.5111	9.26722	6.18446
Id16041_x884	TCCGTCCCGTAATATAAGAGC	MIR1120a	94.1908	59.0093	75.7554	51.7004
Id25132_x982	TCCGTCCCATAATATAAGATC	MIR1120a	72.0657	62.5302	78.0087	89.3932
Id25273_x446	TCCGTCCCATACTATAAGAGC	MIR1120a	42.5558	28.6767	31.5332	35.8524
Id16039_x476	TCCGTCCCATAATATAGGAGC	MIR1120a	32.1959	39.538	43.7751	37.2505
Id24951_x349	TCCGTCCCATAATATAAGACA	MIR1120a	24.3764	24.7117	26.0863	29.0827
Id24979_x193	TCCGTCCCATAATATAAGACC	MIR1120a	14.2375	12.8759	11.8612	19.28
Id18365_x174	TCCGTCCCACAATATAAGAGC	MIR1120a	13.377	9.06972	11.7004	18.9357
Id18295_x172	TCCGTCCCACAATATAAGATC	MIR1120a	8.65761	11.9784	19.2101	14.7157
Id24937_x61	TCCGTCCCATAATATAAGACT	MIR1120a	6.69657	5.01311	3.40637	4.54286
Id25087_x79	TCCGTCCCATAATATAAGATT	MIR1120a	5.91414	6.21958	6.88202	5.98088
Id20532_x68	CTCCGTCCTATAATATAAGAG	MIR1120a	5.87885	6.49611	6.46584	3.36906
Id24828_x48	TCCGTCCCATATTATAAGAGC	MIR1120a	4.58817	3.34059	3.15096	3.96275
Id16444_x36	TCCGTCTCATAATATAAGAAC	MIR1120a	4.57025	2.59887	0	3.96918
Id18229_x85	TCCGTCCCACAATATAAGAAC	MIR1120a	4.10846	7.85879	4.79529	8.3541
Id32636_x72	TTCCGTCTCATAATATAAGAA	MIR1120a	4.10473	7.04959	6.57999	4.79003
Id15894_x33	TCCGTCCCATAATATAGGAAC	MIR1120a	4.0416	2.3805	1.92282	2.10603
Id18965_x42	TCCGTCCTATAATATAAGAAC	MIR1120a	1.87254	3.40764	4.1468	3.48127
Id18319_x22	TCCGTTCCATAATATAAGAGC	MIR1120a	1.08267	1.94905	2.15513	1.80597
Id21718_x155	TCCGTCCCAAAATATAAGAAC	MIR1120a/MIR1120b	14.0543	8.67158	9.29256	16.0653
Id18862_x456	TCCATCCCATAATATAAGAGC	MIR1120a/MIR1120c	36.3817	39.6704	27.0444	37.5377
Id19094_x262	TTCTTATACTGTGGGACGGAG	MIR1120b	16.9581	20.0045	9.45245	30.1707
Id25863_x95	TTCTTATATTGTGGGACAGAG	MIR1120b	7.60404	5.60795	6.09227	8.87702
Id25711_x26	TCTAGACAAATGTAAGACAAG	MIR1122a	2.72308	1.67654	1.94592	1.59168
Id26025_x176	TCCATCCCATAATGTAAGACG	MIR1122c	13.551	12.985	21.1356	11.3237
Id18459_x171	TCCGTCCCATAATGTAAGACA	MIR1122c	12.0963	15.6289	18.2813	8.56625
Id18664_x126	TCCGTCCCATAATGTAAGATG	MIR1122c	9.35279	11.6898	7.13698	10.8545
Id27911_x83	TATTATGGTGCGGAGGGAGTA	MIR1122c	3.90416	7.17565	5.35184	8.3934
Id28435_x38	ATATTTTGGGACGGAGGTAGT	MIR1122c	2.45813	4.30873	2.22397	2.10603
Id32271_x19	ATTATGGGACAGAGGGAGTAA	MIR1122c/MIR1120b	1.7704	2.25889	0	1.29161
Id30665_x275	TCCATCCCATAGTATAAGACG	MIR1122c/MIR1130b	14.0506	19.1127	23.2192	29.2792
Id18918_x87	TCCATCCCATAATATAAGACA	MIR1122c/MIR1130b	4.33067	5.00866	8.78131	9.20567
Id24730_x148	ATGACATGTGGCATTCACAAA	MIR1123	19.3809	26.0025	0	0
Id71594_x109	AGACCCGTCCTGATGGATGACATG	MIR1123	13.1851	7.04128	5.74357	7.21745
Id60097_x261	AATTTAACCAACGAGACCAACTGC	MIR1125	23.8905	27.1134	10.5646	15.8959
Id48062_x138	AAATTTAACCAACGAGACCAACT	MIR1125	11.624	17.8345	3.21981	7.79542
Id24210_x88	AACGAGACCGACTGCGGCGGG	MIR1125	7.93212	12.6202	2.75788	3.33404
Id106867_x63	TTTAACCAACGAGACCGACTGCGG	MIR1125	6.23478	5.35266	4.72689	4.14632
Id95530_x67	GACCGTAAATTTAACCAACGAGAC	MIR1125	2.95149	6.68965	8.43441	3.57478
Id73190_x18	TTTAACCAACAAGACCGACTGCGG	MIR1125	2.09848	2.3805	0	0.781544
Id25642_x127	AGTAATTTTGGACGGAGGGAG	MIR1127b/MIR5175	13.9193	11.9992	5.84	7.90894
Id33770_x66	TCCGTCCGAAAATACTTGTCC	MIR1128	2.88835	4.94605	4.63451	7.79756
Id17058_x63	TGACAAGTATTTCCGGACGAA	MIR1128/MIR9668	2.81777	5.28963	3.45256	7.24819
Id25627_x489	TCCATCCCACAATATAAGACG	MIR1130b	37.6222	41.3972	33.0806	35.33
Id15870_x99	TTATATTATGGGACAGAAGGA	MIR1130b	4.19696	8.72571	6.67192	8.95768
Id25002_x62	CTCTTATATTTTGGGACGGAG	MIR1130b	4.10101	6.00163	4.84417	4.68926
Id25302_x68	ATCTTATATCATGGGACGGAG	MIR1130b	3.97475	6.06064	1.92282	7.7604
Id29044_x32	TTATATTTTGGGACGGAGGTA	MIR1130b	1.87254	2.7245	1.25124	3.72416
Id30642_x36	TTCTTATGTTATGGGACGGAG	MIR1130b	1.80569	4.11562	1.92282	2.58323
Id30737_x75	AATTTCGAACGGAGGGAGTAG	MIR1135	5.2759	5.85074	1.94592	8.47702
Id28347_x262	GACGAGTAATTTGAAACGAAG	MIR1136	21.6546	11.8906	26.4616	23.7828
Id33280_x101	TTCCGAATTACTTGTCGCAGA	MIR1136	9.44749	8.03897	8.38822	6.83674
Id25805_x75	ATTTCTGCGACGAGTAATTTG	MIR1136	4.88841	8.06467	5.42382	5.92798
Id16354_x57	TCATCTATTTTGGAACGGAGA	MIR1137a	3.17742	5.105	4.35645	5.00004
Id17634_x70	TCCAAAATAGATGACCCAATT	MIR1137a	2.16533	4.3047	7.06814	8.17827
Id33162_x166	TCATCTATTTTAGAACGGAGG	MIR1137a/MIR1137b	15.4842	11.1777	11.4472	12.9197
Id27167_x202	CATCTATTTTAGAACGGAGGG	MIR1137a/MIR1137b	12.5302	18.7568	14.6448	16.6553
Id31010_x109	CTCCGTTCCAGAATAGATGAC	MIR1137b	10.563	8.03093	9.29481	8.60555
Id17931_x95	CTCCGTTCCAAAATAGATGAT	MIR1137b	6.71449	8.68049	5.83956	7.2832
Id19302_x49	TCCGTTCTAAAATAGATGACC	MIR1137b	2.45813	3.73872	4.12414	5.00218
Id11229_x40811	TGACAGAAGAGAGTGAGCAC	MIR156	3400.41	2788.4	2225.07	4036.03
Id29332_x490950	TTTGGATTGAAGGGAGCTCTG	MIR159a/MIR159b	37413	42643	32569.4	37954.1
Id2270_x290	TTTGGATTGAAGGGAGC	MIR159a/MIR159b	22.658	22.9929	20.6017	23.0241
Id29209_x658	TGCCTGGCTCCCTGTATGCCA	MIR160	37.7132	59.3287	66.0588	44.3587
Id33793_x41628	TGGAGAAGCAGGGCACGTGCA	MIR164	3390.16	3019.31	3194.98	3169.11
Id33738_x3433	TGGAGAAGCAGGGCACGTGCT	MIR164	317.373	337.209	256.845	159.946
Id22497_x9544	TGAAGCTGCCAGCATGATCTA	MIR167a	846.486	697.018	710.372	725.369
Id39147_x75405	TGAAGCTGCCAGCATGATCTGA	MIR167c	7593.44	6710.24	3751.16	5255.9
Id37346_x149	TAGCCAAGGATGACTTGCCTAT	MIR169	8.40756	17.5782	11.8399	9.06998
Id29124_x190	TAGCCAAGAATGACTTGCCTG	MIR169	5.75507	17.2431	6.2304	24.8664
Id16970_x26792	TGATTGAGCCGTGCCAATATC	MIR171a	2102.47	2031.75	1906.83	2219.49
Id32578_x10976	TGATTGAGCCGCGCCAATATC	MIR171a	895.721	853.99	745.624	862.13
Id26745_x144	ATTGACCCAACTGCAGGTGCA	MIR1847	8.30541	11.6601	13.4416	12.261
Id21656_x274	TTGGACTGAAGGGTGCTCCCT	MIR319	15.9398	25.7988	14.6467	27.4076
Id9830_x63	TGAAGTGTTTGGGGGAACTC	MIR395b	2.20062	3.62516	4.91301	7.96827
Id24473_x25349	TTCCACAGCTTTCTTGAACTT	miR396b/tae-miR396e	1637.93	2491.04	2022.91	1966.64
Id24172_x14791	TTGAGTGCAGCGTTGATGAAC	MIR397	1551.94	1075.19	862.904	1166.04
Id36830_x563	GGAGCGGTTCACCGGCGCTGCA	MIR397	92.5386	48.025	19.8052	13.9513
Id28792_x96237	AGGGTCGAACTGAGAACACAT	MIR398	8815.44	8726.66	5910.53	6003.24
Id16682_x26566	GTGTTCTCAGGTCGCCCCCGC	MIR398	2469.4	1899.28	1898.09	2129.96
Id19088_x459	TGCCAAAGGAGAATTGCCCTG	MIR399	13.0663	29.8598	79.6192	27.4319
Id26371_x27	AATATGGATCGGAGGGAGTAG	MIR5049	2.52498	1.7311	1.83089	2.67757
Id17869_x44	AACATGGATCGGAGGGAGTAC	MIR5049	0	0	7.15739	6.14228
Id52043_x12343	TGAACCTTGGGGAAAAGCCGCAT	MIR5062	717.63	1093.12	863.337	1098.04
Id23460_x130	TGACAAGTAATTTGGAACGGA	MIR5175	10.2993	17.1465	6.35081	5.62792
Id23286_x1843	TGTAGATACTCCCTAAGGCTT	MIR5200	189.205	196.766	73.8362	93.5258
Id31738_x468	CTCGCCGGAGGAGCGTGCAGC	MIR531	72.9262	72.362	0	0
Id26302_x299	TACCCTCGCCGGAGCAGCGTG	MIR531	25.555	22.8005	17.2877	26.7696
Id32217_x122	CGCGCTGCTCCGTCGAGCGTG	MIR531	15.0249	13.5478	6.88427	5.06866
Id28268_x29	TTCGCCGGCTGCGCGTTCCCC	MIR5384	0	0	5.3061	4.17062
Id34020_x64	TCTGTAAACAAATGTAGGACG	MIR6197	3.93201	5.25589	6.11806	5.05424
Id22278_x613	GAAGCTTAATGAGAACATGTG	MIR9652	50.5697	47.9482	33.2463	53.8047
Id34908_x18	TTCTGAAAGGCTTGAAGCAAAT	MIR9654a	1.80569	1.98236	0	1.29161
Id42903_x1754	TTCCGAAAGGCTTGAAGCAAAT	MIR9654b	92.7703	122.152	165.556	172.79
Id43328_x502	TTCCGAAAGGCTTGAAGCGAAT	MIR9654b	24.2594	23.0309	49.5088	56.9957
Id43127_x185	TTCCGAAAGGCTTGAAGCTAAT	MIR9654b	11.6419	14.4179	20.1185	14.6266
Id46890_x119	TTCCGAATGGCTTGAAGCAAAT	MIR9654b	10.7382	10.8891	7.3462	8.57482
Id36604_x15	TTTCGAAAGGCTTGAAGCAAAT	MIR9654b	0	1.02269	1.89973	1.58953
Id25150_x1027	TGAAGTAGAGCAGAGACCTCA	MIR9661	62.1614	57.7045	97.7121	95.4585
Id18588_x31	TGAAGTAGAGCAGGGACCTCA	MIR9661	4.52131	0.804745	3.33753	2.10389
Id24407_x4416	AAGCGTAGTCGAACGAATCTG	MIR9663	250.904	255.778	401.813	478.968
Id16709_x6265	GCCATCATACGCCCAACCGTG	MIR9666a	429.111	371.039	624.728	522.712
Id46737_x7730	CGGTAGGGCTGTATGATGGCGA	MIR9666a	412.046	586.484	728.831	672.104
Id43332_x197	CGGTTGGGCTGTATGATGGCGA	MIR9666b	7.19118	4.21641	41.587	15.0129
Id22096_x28	ATGATAAGTATTTTCAGACGG	MIR9668	3.25173	4.85733	0	0
Id25977_x4532	TTCTTCAAGTACTCCACTTTT	MIR9670	295.588	421.287	278.574	415.742
Id10074_x3789	TAAGAAGCAAAGAGCACATG	MIR9673	246.629	298.296	221.892	378.793
Id10134_x1898	TAAGAAGCAAATAGCACATG	MIR9673	139.129	134.793	118.299	183.741
Id23190_x6175	ATAGCATCATCCATCCTGCCA	MIR9674a	436.231	496.314	507.404	487.931
Id11373_x236080	ATAGCATCATCCATCCTACC	MIR9674b	19635.1	16760	18906.6	18280.7
Id47013_x42954	TGGATGTCATCGTGGCCGTACA	MIR9676	3641.99	3346.44	2858.28	3133.53
Id16403_x2346	TACGGCCTGATGACATCCACG	MIR9676	124.736	175.115	202.13	213.707
Id18676_x45	TCCAAAACCAGAATGAGTAGC	MIR9679	2.39499	2.167	1.89973	6.44448
Id17684_x644589	TGAGATGAGATTACCCCATAC	MIR9772	48015.6	45488.9	42740.7	61356.3
Id29193_x351	TGAGACGAGATTACCCCATAC	MIR9772	30.3537	21.8454	19.6467	33.7264
Id23742_x3116	TGGACGAGGATGTGCAGCTGC	MIR9776	248.507	134.303	445.492	187.174
Id17888_x1490	TGTACAAATAAGCACCGGTGC	MIR9783	82.2742	105.319	82.681	165.464
Id32612_x116	ATAAGCACCGGTGCTTAAGGA	MIR9783	7.14844	10.9228	6.41965	10.8315
Id19316_x57	AAACTAATATATGAGCGTTTA	PC-116	5.19112	5.13874	5.19151	3.21754
Id29279_x15	ATTTATTTTGGGACGGAGGGA	PC-150	2.16161	2.53584	0	0
Id30822_x46	AATTACTTGTCGCAGAAGTGG	PC-162	5.22641	3.223	5.00495	1.77524
Id27953_x12	ATTACCTGTCGCAGAAATGGA	PC-162	1.73883	1.76441	0	0
Id110760_x75	ATCGGACGGCCTATATTGCATGAT	PC-269	6.72566	5.105	4.31027	7.15682
Id26366_x55	TCCGATCCGAATTAATTGACG	PC-354	2.13004	3.07211	4.79573	6.37956
Id63623_x153	AAATTTACGGTCAAAGTTGAAGCA	PC-3p-142996_6	15.6507	11.6898	9.22058	11.3002
Id86078_x38	ACGGTCAAAGTTGAAGCACGAGGA	PC-3p-19499_62/PC-3p-70919_13	2.06691	2.6029	1.94592	4.44852
Id24148_x132	TTTTTGGATGTGCTCCTCTAG	PC-3p-21053_57	5.40961	7.36029	11.2842	17.1334
Id34010_x58	ATCAAGCACTCATCGACAGTG	PC-3p-30001_37	1.7704	3.00103	2.41054	9.63426
Id104727_x97	GTCCGGACAGCTGTGGTAGTGTTA	PC-3p-43293_23/PC-3p-65443_14	0	0	17.4965	15.0201
Id100230_x36	AGAACCGGGACAGATGGGCCTCCA	PC-3p-43333_23	4.16167	2.13771	2.24707	2.61182
Id33048_x62	ACTTATTATGGATCGGAGGGA	PC-3p-57654_16	4.75717	6.92481	3.31218	4.47497
Id93134_x85	GAACCGGTACTAATGAAAGCGGCC	PC-3p-58176_16	2.42656	14.5283	4.58607	4.20778
Id100948_x60	TTGAATTTCCTCTATAAGCGCATC	PC-3p-6115_223	8.20947	2.47726	2.50247	5.92155
Id117989_x52	ATTGACGACCTAGGGATACGCGCA	PC-3p-6451_212/PC-3p-54207_17/PC-3p-23802_49	3.21644	5.3775	5.69918	2.39752
Id19215_x71	AAGACAACTAATTTGGGACGG	PC-3p-9923_136/PC-3p-61006_15/PC-3p-82725_10/PC-5p-436356_2	7.14844	4.45962	5.49266	5.87378
Id28906_x104	CTCCGTTTCAAAATAGATGAT	PC-413	7.1268	9.46468	8.18125	9.03282
Id83139_x28	GAAATACTTGTCGGAGGAATGGAT	PC-5p-120649_7/PC-5p-82690_10/PC-5p-34917_30	1.41075	2.26334	4.37955	1.3202
Id15923_x3903	AAAAAGAATGACCTCATTGTC	PC-5p-15217_84	342.677	338.878	188.675	308.782
Id71606_x147	AGACCCGTCCTGATGGATGACACG	PC-5p-165855_5	13.4513	14.1668	8.13057	8.13552
Id37186_x63	TGAATCTTGGGAAAAAGCTGCA	PC-5p-1881_673	2.81777	6.5343	5.28345	4.75073
Id28018_x73	ACATTCAAGGAGCTTGTGGCA	PC-5p-20481_59	3.28329	7.43496	4.72645	5.73585
Id16639_x163	TCTGTAAACTAATATAAGACG	PC-5p-24890_46	8.90092	14.0833	10.7938	14.7871
Id28008_x158	TTTGTAAACTAATATAAGACC	PC-5p-27104_42	11.7515	15.8231	13.8804	9.83999
Id31280_x629	TTGTAAACTAATATAAGACCG	PC-5p-27104_42/PC-5p-41348_24	47.1094	55.8362	44.8375	47.816
Id19917_x39	AAAATGAACAAAAGGGGATGT	PC-5p-32883_33	6.65383	5.68734	0	0
Id15858_x92	TAGGGTGTAGAATAAGCTATT	PC-5p-38227_27	3.77665	4.42991	9.106	10.963
Id33172_x379	TGTAAACTAATATAAGACCGT	PC-5p-38286_27	27.5687	28.9948	21.6886	36.5548
Id33028_x58	TGTAAACTAATATAAGACCAT	PC-5p-38286_27	3.80574	4.0823	5.69963	4.75287
Id11011_x76	TCCAAAATAGATGACTCAAT	PC-5p-58133_16	7.0259	4.61009	6.85893	5.90236
Id20719_x69	TGTGAAACACTGTGTGAGAGA	PC-5p-61687_15	4.42909	5.88045	5.97813	5.47081
Id118512_x43	AACCGGTACTAATGGGCATCGCAC	PC-5p-69218_13	4.95527	2.97577	4.70335	1.32235
Id25525_x163	TCCGTCCCACAATAGAAGATT	PC-5p-82379_10	11.6735	10.7751	13.9679	12.8291
Id21596_x40	TCTCCCTCCTTCCGGAAATAC	Ta-miR2027	8.99934	4.09078	0	0
Id16350_x234	TCTGTCCCATAATATAAGACG	Ta-miR2043	11.7224	20.3236	16.171	22.2948
Id30312_x61	TATTAGTTTACGGAGGGAGTT	TA005/TA080/TA141/Ta-miR2048	2.92364	4.86623	3.8452	6.07521
Id36204_x34686	TGAGAAGGTAGATCATAATAGC	TA015/TA016/Ta-miR2079/tae-miR2009-a	2670	3179.85	2161.21	2578.05
Id29574_x39	TGAGTCACTTATTTTGGGACA	TA056	2.56027	2.13326	3.40637	4.18776
Id27916_x733	TGCCAAAGGAGAGTTGCCCTG	TA078/miR399b	17.6508	73.1626	113.862	31.5764
Id23305_x49	AAAAGTGAACAGAGGGAGTAG	TA114	2.52126	6.28706	3.56759	2.34249
Id19342_x50	TCCGTTCTAAAATAGATGACT	tae-miR1137b-5p_L+1R-1_1ss11GA	3.31486	3.68014	3.2429	4.99789
Id23097_x279	GGAATCTTGATGATGCTGCAT	tae-miR172d	16.5161	21.3092	23.0992	24.723
Id21761_x11978	TCCAAAGGGATCGCATTGATC	tae-miR393a/tae-miR393b/tae-miR393c	822.127	1204.62	581.021	971.332
Id10680_x2957	TCCACAGCTTTCTTGAACTG	tae-miR396d	204.448	269.137	210.495	236.002
Id41584_x2904	CTTGTTTGTCATTAAGCTTCTG	tae-MIR9652-p5_2ss2CT17TC	243.015	334.857	158.174	181.086
Id13170_x1409	TGCAGTCCTCGATGTCGTAG	tae-miR9664	118.232	253.306	27.9674	21.6852
Id27648_x99	AATACTTGTCGGAGAAATGAA	tae-MIR9668-p3_2ss14CG19TG	10.1606	7.77495	3.4983	8.05832

## Sheet: Supplementary Table 6A 
Novel miRNAs
Supplementary Table 6A: Expression level of novel miRNAs in each treatment. Normalized expression values obtained from DeSeq2
miRNA Name	Sequence (5' to 3')	IL	HL	IP	HP
tae-miR1	AAAAAAGATTGAGCCGAAT	59.4389	109.213	71.416	46.1905
tae-miR10	AACGATGTTTTTTGTGGCTTG	15.4514	12.5576	10.5438	8.29906
tae-miR100	TACTAATGGCGCACCGCCAGGAGG	0	0	6.48849	10.2536
tae-miR101	TCAACGCTTCCATTTCCGACG	0	1.51717	2.29326	2.10175
tae-miR102	TCACAAATATAAGATGTTCTG	102.34	114.985	116.206	120.436
tae-miR103	TCACGAACCGGCGCTAAAGTG	3.51295	1.70181	0	0
tae-miR104	TCATCTATTTGGAACGGAGG	4.76462	5.25589	3.89408	7.54825
tae-miR105	TCATCTGGCATTGCTTTCTCT	24.3262	26.7368	19.8812	27.4185
tae-miR106	TCATGGCAGCAACCGGGACCA	5.74142	3.34059	0	0
tae-miR107	TCATGGCAGCAACCGGGACTA	87.444	83.6238	0	0
tae-miR108	TCATTTGGTTGAATTAGGGAG	15.8903	12.7165	5.35184	10.5438
tae-miR109	TCCAATTATAGCCCCTC	12.862	11.8749	5.37494	5.68724
tae-miR11	AAGAACCGGGACTAAAGGGTTAGG	11.2736	11.4005	3.89408	5.97873
tae-miR110	TCCACAGGCTTCTTGAA	9.87152	9.00754	7.39014	10.2873
tae-miR111	TCCATCCCAAAATAAGTGACT	3.80574	2.62816	11.2589	2.79538
tae-miR112	TCCATCCCATAATATAAGAGT	2.9905	3.83464	6.09541	2.82825
tae-miR113	TCCATCTCTCCGACAAGTATT	16.1391	16.3164	27.938	29.7679
tae-miR114	TCCCACCGGGCGTGCCA	12.9846	13.5162	11.5804	15.0035
tae-miR115	TCCCAGAATCTTGAATCCATG	2.95521	4.76142	3.70752	3.85482
tae-miR116	TCCCTCTCTCTCCTCCA	3.02207	10.1053	10.6561	12.719
tae-miR117	TCCGAGTGGCGGCACCA	135.758	163.821	150.232	153.309
tae-miR118	TCCGCGATCATCACGACCAAA	22.1219	31.6083	0	0
tae-miR119	TCCGTAAACAAATATAAGAGC	3.93945	5.50673	8.64362	9.66071
tae-miR12	AAGCTATACATAGTCTAACACCCT	3.28329	3.90212	1.57548	3.60337
tae-miR120	TCCGTAAAGAAATATAGGAGT	3.80574	7.75842	6.37346	4.93857
tae-miR121	TCCGTAAATTAATATAAGAGC	13.7807	11.6557	10.355	15.718
tae-miR122	TCCGTATCAAAATATAAGACA	2.39499	1.60949	3.05903	2.82825
tae-miR123	TCCGTATCAAAATATAAGATG	3.25173	2.60692	4.03221	1.86529
tae-miR124	TCCGTCCATAATATAAGAGC	7.11687	4.70284	3.31218	5.72942
tae-miR125	TCCGTCCCAAAATAAGTGTCG	2.09848	6.65993	6.30193	4.77931
tae-miR126	TCCGTCCCAAATTAGTTGACT	3.61137	4.12409	6.93002	7.10178
tae-miR127	TCCGTCCCCATAATATAAGAGC	13.3862	5.29323	9.91751	5.99159
tae-miR128	TCCGTCCCGAAATGTAAGATG	3.31113	5.81785	9.36365	5.25651
tae-miR129	TCCGTCCCGCAATATAAGATC	12.9177	14.7371	15.594	17.2417
tae-miR13	AATAATAAAGAGAATTGGGTT	5.70985	3.6464	0	0
tae-miR130	TCCGTCCCGTAATATAAGAGT	29.0995	22.9711	22.4458	24.3828
tae-miR131	TCCGTCCTAAAATAAGTGTCT	7.6418	9.1837	8.61784	11.4859
tae-miR132	TCCTACTTGGGGAGCCA	130.559	128.563	200.51	212.88
tae-miR133	TCCTGCCGACCACGCCA	80.6714	77.2813	78.5741	77.467
tae-miR134	TCGTCCCACAATATAAGAGCG	3.11801	6.1867	0	0
tae-miR135	TCTAAGCACCTCCCCTAAGCA	19.8328	12.3594	22.89	21.8017
tae-miR136	TCTAAGCACCTCCCTAAGCA	38.8027	39.4341	44.268	49.5073
tae-miR137	TCTCCTCGATGACCATGCTGA	4.23225	4.98382	7.08855	9.85143
tae-miR138	TCTGCCCTTCCATCTCTTGGAT	3.27957	3.47067	6.16425	2.76465
tae-miR139	TCTGTAAACTAATATAAGATC	6.53254	7.64041	5.88575	7.88761
tae-miR14	AATAGGCACCGATGCTTCAGA	0	0	2.50247	1.83027
tae-miR140	TCTGTAAATTAATATAAGATC	12.7104	9.59391	9.43024	12.6205
tae-miR141	TCTGTAACTAAATATAAGACG	4.42909	2.62816	6.69502	3.18978
tae-miR142	TCTTAAGCACCGGTGCTTATT	7.81578	13.0684	4.37955	7.58541
tae-miR143	TGAAGAGCGCGGGCAGCACAA	265.713	263.863	192.409	307.107
tae-miR144	TGAGACGAGATCTCCCCATAC	18.3199	22.3178	27.2424	16.2417
tae-miR145	TGAGATGATATCGCTCCATAC	3.5055	4.83249	13.251	12.2282
tae-miR146	TGAGCATCAACTAATTCCGGA	8.72074	11.0476	11.5854	12.1232
tae-miR147	TGCATTTGCACCTGCACCTAG	12.4243	6.33759	5.46732	6.72823
tae-miR148	TGGACATCCGAGCAGCTCTCA	4.59562	2.167	11.6311	9.73279
tae-miR149	TGGACGAGTAATTCCGAACGG	6.98316	3.95667	3.52096	8.88559
tae-miR15	ACACCAACCTAACTTGGTCAAACT	5.31491	6.18712	0	0
tae-miR150	TGGATATGCAAAATGCAAGAT	0	0	4.61142	2.82397
tae-miR151	TGGCATTGAGGGAGTCAAGCA	37.3535	51.3357	32.3859	33.46
tae-miR152	TGTGAGAGAAGTCATAAGTGT	1.73883	1.67654	4.31027	1.59596
tae-miR153	TTACACGAACCGGGACTAAAGGCC	2.1969	4.27541	2.89556	9.98639
tae-miR154	TTAGCCGCACGAACCGGGACCAAT	2.59556	2.75782	2.17823	4.26496
tae-miR155	TTCCTGATGTCTCCCATTCCTA	3.93201	2.69479	7.02015	9.40925
tae-miR16	ACATCTGAGTAACTCTCAGCA	7.35026	21.2916	19.2603	16.7583
tae-miR17	ACATGTCATAGACACAAAGGTAGG	6.30536	4.86178	4.53988	3.94488
tae-miR18	ACCAACCGGTACTAAAGGTCTGTT	0	1.5802	0	1.5345
tae-miR19	ACCAATGGCCACGTGGCCCGGCC	14.5656	16.8158	18.8818	23.3578
tae-miR2	AAAACCCATGGGTAGGAACCAACT	4.39008	6.84414	0	0
tae-miR20	ACCGGGACTAATGTGAATATTGCC	6.16792	2.47281	5.35229	5.68296
tae-miR200	TTCGCCGGAGCAGCGTGCTGT	0	1.24064	11.2149	20.8252
tae-miR201	TTGCAGCGAACCTCACGCATC	0	0	4.30802	3.04041
tae-miR202	TTGCCATAGGCATAGCCCTGC	5.57241	8.44601	10.0538	15.1337
tae-miR203	TTTAGCCCTCAGCCAACTACC	2.95149	6.43394	5.88844	5.98516
tae-miR204	TTTGGACATCCGAGCAGCTCT	16.7662	19.9575	11.7715	14.9372
tae-miR205	TTTGGACATCTGAGTAGCTCT	1.83725	0.804745	2.15513	2.13676
tae-miR206	TTTGTCCAGGACACATACAGT	6.0695	5.88045	0	0
tae-miR207	TTTTGGAACGAAGGGAGTAGA	12.477	20.7426	12.3258	19.5656
tae-miR21	ACCGTCTGCTAGCGGATGACAAAG	3.54079	3.77204	4.9361	3.5176
tae-miR22	ACCGTGGACGCAATCCTACCAACT	7.73402	3.06406	3.40637	2.93618
tae-miR23	ACGAACCGGTACTAAAGAGCTCCT	2.46185	1.51717	3.15096	1.05302
tae-miR24	ACGAACCGGTGCTAAAGGTTAGCC	1.08267	1.24064	1.92282	3.03398
tae-miR25	ACGAATGTTATTCCCTGATGA	2.56027	5.88045	4.10061	5.50154
tae-miR26	ACGATCGAATCTCGGCAAGTAAC	3.51295	2.53987	2.22397	4.51213
tae-miR27	ACTTTGACCATAAATTTAACGAAC	2.75464	5.37793	6.02612	4.0285
tae-miR28	AGAAATCCTATCCTATGAAATTCC	3.18114	6.61412	4.79573	6.75599
tae-miR29	AGAATAACTTATTCTGCATCCTGG	5.11807	5.23063	3.75371	2.52605
tae-miR3	AAAACTCTCAGGTTGCGACAAGTG	3.80574	4.36773	1.57548	3.6734
tae-miR30	AGAGCAGACCCTGCAAAGCCGACC	4.59562	5.2391	7.41099	3.63196
tae-miR31	AGAGCGCACCGCCGTCGAGGG	9.08784	5.48189	2.6406	3.89915
tae-miR32	AGATACATCCATACCTGCGACAAG	15.0942	5.91822	3.82255	9.43356
tae-miR33	AGATGATCCAACGGAGGGATT	16.6665	12.1374	0	0
tae-miR34	AGCCAACAACCTCCTAGTTCC	119.758	80.9108	77.0156	124.058
tae-miR35	AGCCACCAACCGGTACTAAAGGCC	12.0734	21.7044	18.0988	12.9376
tae-miR36	AGCGGAGTAGAGCAGTT	110.164	225.417	149.625	167.081
tae-miR37	AGGAGCGCCCGTAGTCATGCC	8.72572	10.4536	5.93194	8.63487
tae-miR38	AGGAGGGGAGGGAAGGGAAGG	2.06691	3.46219	0	0
tae-miR39	AGGTTGCGACAAGTGGCGCACATG	4.0416	2.50613	4.9361	4.35847
tae-miR4	AAAGACAAGTATTTAGAAACGGAG	5.51921	2.2296	2.27016	2.61396
tae-miR40	AGTAAGCATGCACGTGCAACGCAC	10.4355	8.98143	3.08212	6.49737
tae-miR41	AGTGAAGTGTTCTTTGCAACGAGT	4.52131	9.12067	5.74493	6.07307
tae-miR42	AGTGACCCAAAGGCAGGTCCC	9.98731	19.5361	12.1469	10.9366
tae-miR43	AGTGATCTTATATTATGGGAC	9.16959	10.0767	12.8642	8.86417
tae-miR44	ATAAGCACCGATACTTAGAGAA	23.3136	29.6353	12.3711	11.9716
tae-miR45	ATACATCCTTTTTTATTCATT	0	0	3.38327	3.19192
tae-miR46	ATAGGGTGGGTCTATTATGATAAC	14.0747	11.4967	16.9838	14.2949
tae-miR47	ATCCAGACACAGTGCGTCATTACT	0	0	2.50247	1.80169
tae-miR48	ATCGCGTTTGCGGGTCGAAAACAT	15.5814	19.3644	8.38372	8.67846
tae-miR49	ATCTAGATACATCCATACGTGCGA	4.16539	5.49953	2.73478	2.94475
tae-miR5	AAAGCAGACGGCGAAGACATACTT	1.87254	3.30685	0	0
tae-miR50	ATGACTTATACACCGGGACGGAGG	7.27968	5.44858	6.69365	2.34463
tae-miR51	ATGTAGTGCTTCCTCTATCCACGT	4.20068	6.58843	6.97171	2.0753
tae-miR52	ATTGTGTACAGAGGGAGTAGT	5.70613	8.01371	3.42946	7.23319
tae-miR53	ATTTGTAGTGTTCGGATTGAGTTT	2.09848	5.90572	3.8683	6.94895
tae-miR54	CAACAGCCGCGCTAAACTAGCGCC	8.39019	5.85964	13.2967	9.82367
tae-miR55	CACATGGTTAGATCAAGCACAA	61.2039	81.9688	64.1315	86.8004
tae-miR56	CCTCCGATCCATAATAAGTGT	12.6008	8.58817	3.19715	10.3987
tae-miR57	CCTGGTGGGTTATGCTCTCC	32.6224	23.8425	58.0917	93.0176
tae-miR58	CGACGAAGCGGAAGCGAGA	3.4108	6.35009	5.72228	8.15183
tae-miR59	CTCCGTTCCAAAAATAGATGAC	5.04624	5.92669	13.6735	8.27904
tae-miR6	AAAGTTAGCCTTGAAAAACGCATT	2.52871	3.5373	2.17823	3.61408
tae-miR60	CTCTCAAACGACACAACATAT	10.0833	12.4901	12.9996	8.08822
tae-miR61	GAACCGGGACCAATGGCCCACGTG	22.3528	21.0832	35.7008	22.9841
tae-miR62	GAACCGGGACTAAAGGTCTAACCT	2.52498	1.02269	5.14307	4.38491
tae-miR63	GAACCGGGACTAATGGGCTGACCA	0	1.39154	0	1.83027
tae-miR64	GAACCGGGACTAATGGGCTGACCT	1.87254	4.95008	1.59858	2.91402
tae-miR65	GAACGGAGGGAGTACATTGCA	0	0	11.7928	13.5633
tae-miR66	GAAGAAGAAGAAGAAGGAGAAGAA	3.31486	4.70284	4.93386	4.72214
tae-miR67	GAAGAAGAAGAAGGAGAAGAAGAA	10.693	4.45115	6.97396	5.74871
tae-miR68	GAAGAAGAAGAGGAAGAAGAAGAA	6.13016	6.23696	6.23084	6.76456
tae-miR69	GAAGAAGAAGGAGAAGAAGAAGAA	9.2228	3.15998	4.26183	6.25021
tae-miR7	AACATAGAGTAGTAACATGAGCAT	1.41075	1.63878	3.75371	1.83242
tae-miR70	GAAGAGGCGCAATGCTCACGTTGCT	19.9424	23.3788	26.8285	36.2081
tae-miR71	GAAGTGACCCAAACGGATAAAGCG	8.73564	7.15441	2.73478	7.72835
tae-miR72	GAATATGTCATATAGGAGCA	15.941	9.29169	9.19749	18.5919
tae-miR73	GACCACATACGGATGTATATAGAT	13.5045	17.0293	8.17901	9.02342
tae-miR74	GACCACCTTTCTAGGAAAGAGTAA	1.80569	1.05198	0	2.65112
tae-miR75	GACCATAAATTTAACCAACCAGAC	5.87265	7.4687	4.56567	4.95645
tae-miR76	GACCATAAATTTAACCAATGAGAC	4.46438	1.76441	3.45212	2.61182
tae-miR77	GACCATAAATTTAGCCAACGAGAC	3.81194	1.85673	4.44839	3.66912
tae-miR78	GACCTGCATGGGCCACCA	77.06	93.1485	102.315	84.343
tae-miR79	GACGAACCGGTACTAAAGGGGGGG	3.21271	1.95307	2.27016	2.9076
tae-miR8	AACATCCGAGGAGCTCTCACT	7.21282	3.34059	5.65388	3.0933
tae-miR80	GAGCAAAAAGAAACGGAGGGA	2.95149	1.7311	2.52557	2.13462
tae-miR81	GAGTCATCTATTTTAAAACGGAGG	2.13377	1.79815	0	1.77524
tae-miR82	GATAAAATTGGCAACCTAGGTATA	1.73883	1.29922	2.57131	2.07102
tae-miR83	GCAGACACAAAACGGACAGCAGAC	4.09853	1.39154	0	1.5345
tae-miR84	GCCCACGGTGGGCGCCA	11.242	11.7189	12.3928	10.8408
tae-miR85	GCTCCCCCGTCGAACGTTGCC	3.05116	4.54347	0	0
tae-miR86	GGAACCGGGACAAATGGGTCCAGA	3.73889	0	0	0
tae-miR87	GGACCACATACGGAGCAAAATGAG	3.60765	4.73615	2.59441	2.93618
tae-miR88	GGAGTAGAGCACGGGAAACGA	5.0865	3.62559	3.68487	3.33833
tae-miR89	GGCTCCAACCGGTACTAAAGACCA	2.09848	1.70181	4.84417	2.66685
tae-miR9	AACCGGCACTAAAGAGTGGGGAT	6.17164	5.07168	3.4983	5.68081
tae-miR90	GGCTTATGATCAAAGGCACACGAA	4.62346	4.21641	1.25124	5.35085
tae-miR91	GGGATGTAGTTCAATTG	28.5659	42.4248	24.3486	35.198
tae-miR92	GGGCTATTAGCTCAGTGGTA	136.91	185.934	116.502	192.39
tae-miR93	GGTTCGAGCCCCACGGTGGGCGCCA	19.0138	26.657	34.3558	16.8768
tae-miR94	GTCAATTCCTATAGAGAAAGAGAT	17.2595	10.8386	10.797	11.1538
tae-miR95	GTCCCAGCGTGGTCGCCA	122.807	112.218	130.971	128.552
tae-miR96	GTCTACCCTGTACAAATAAACACC	5.99892	5.17608	0	0
tae-miR97	GTGCATCCTAGCTATGCAGAGGCC	3.31486	5.13831	2.57131	1.86743
tae-miR98	GTGCGCGCGGCGTCGTCGAAC	3.60765	4.57721	5.99897	7.10095
tae-miR99	GTGTGAGAGAAGTCATAAGTG	42.2432	42.9666	61.0054	49.6419

## Sheet: Supplementary Table  6B
Supplementary Table 6B: Genomic location of novel miRNAs
miRNA name	Genomic Location	Precursor ID	Strand	miRNA position	Precursor position	Mature miRNA sequence	Precursor sequence as predicted by mirDeep-p
tae-miR1	ta_iwgsc_5as_v1_1505566	ta_iwgsc_5as_v1_1505566_7	-	1220..1238	1220..1259	AAAAAAGATTGAGCCGAAT	TCGGCTCAATATTTTTTTTCTAAAAAAGATTGAGCCGAAT
tae-miR1	ta_iwgsc_7as_v1_4187186	ta_iwgsc_7as_v1_4187186_0	-	423..441	423..463	AAAAAAGATTGAGCCGAAT	TTGGCTCAATCTTCCTTTTACTAAAAAAGATTGAGCCGAAT
tae-miR1	ta_iwgsc_2al_v1_6404501	ta_iwgsc_2al_v1_6404501_3	-	2700..2718	2700..2739	AAAAAAGATTGAGCCGAAT	TCGGCTTAATCTTTTTTAGAAAAAAAAGATTGAGCCGAAT
tae-miR1	ta_iwgsc_6dl_v1_3251654	ta_iwgsc_6dl_v1_3251654_13	-	165..183	165..205	AAAAAAGATTGAGCCGAAT	TCGGCTCAATCTTTTTTTTTCTAAAAAAGATTGAGCCGAAT
tae-miR1	ta_iwgsc_6ds_v1_2056610	ta_iwgsc_6ds_v1_2056610_0	-	2692..2710	2692..2730	AAAAAAGATTGAGCCGAAT	TCGGCTCAATCTTTTTTAGAAAAAAAGATTGAGCCGAAT
tae-miR1	ta_iwgsc_7dl_v1_3393472	ta_iwgsc_7dl_v1_3393472_13	-	4769..4787	4769..4808	AAAAAAGATTGAGCCGAAT	TCGGCTTAATCTTTTTTTTCTAAAAAAGATTGAGCCGAAT
tae-miR1	ta_iwgsc_2dl_v1_9895644	ta_iwgsc_2dl_v1_9895644_4	-	119..137	119..159	AAAAAAGATTGAGCCGAAT	TCGGCTCAATCTTTTTTAGAAAAAAAAAGATTGAGCCGAAT
tae-miR1	ta_iwgsc_1dl_v1_2234618	ta_iwgsc_1dl_v1_2234618_12	-	111..129	111..150	AAAAAAGATTGAGCCGAAT	TCGGCTCAATCTTTTTTAGAAAAAAAAGATTGAGCCGAAT
tae-miR1	ta_iwgsc_5dl_v1_4503416	ta_iwgsc_5dl_v1_4503416_1	+	530..548	506..548	AAAAAAGATTGAGCCGAAT	TCGGCTCAATCTTTTTTTTTTTCTAAAAAAGATTGAGCCGAAT
tae-miR2	ta_iwgsc_3b_v1_10691911	ta_iwgsc_3b_v1_10691911_1	+	928..951	858..951	AAAACCCATGGGTAGGAACCAACT	TTGGTTCCTACCCACAGGTTTTGCCCTTGCTTTTCGAGCTTGCTCAGTTTCAAGCTCGAAAAGTAAGGGCAAAACCCATGGGTAGGAACCAACT
tae-miR3	ta_iwgsc_2bs_v1_5235558	ta_iwgsc_2bs_v1_5235558_9	-	11106..11129	11061..11129	AAAACTCTCAGGTTGCGACAAGTG	AAAACTCTCAGGTTGCGACAAGTGGTGCACATGCAGTGCACCACTTGTCACAATCTGGAAAGGTTTTTT
tae-miR4	ta_iwgsc_2ds_v1_5386745	ta_iwgsc_2ds_v1_5386745_7	+	14031..14054	13905..14054	AAAGACAAGTATTTAGAAACGGAG	CCGTTCCTAAATACTTGTCTTTCTAGGCATTTCAACAAGTGACTACATACGGAGTAAAATGAATGAATCTACACTTTAAAATATATCTACATACATCCGTATGTGATAGTCATTTGAAATGCCTAGAAAGACAAGTATTTAGAAACGGAG
tae-miR5	ta_iwgsc_3b_v1_10549235	ta_iwgsc_3b_v1_10549235_1	+	3462..3485	3385..3485	AAAGCAGACGGCGAAGACATACTT	GGAGTCTTTGCCGTCTGCATTTTTTATTACTGACGGCAACGATCTACAAAGTATGACATTTGCCGTCTATAATAAAAAAAGCAGACGGCGAAGACATACTT
tae-miR6	ta_iwgsc_5al_v1_2782115	ta_iwgsc_5al_v1_2782115_1	+	1915..1938	1758..1938	AAAGTTAGCCTTGAAAAACGCATT	TGTGTTTTTCAAGACAGCCTTTGACTATTGACAAGATTAATAGCACATGAGATGTATACTATAAAAATTATATTATTGGAAGCTCCTTTGACATACAAAATTGAAGGTATGCTTTGTGTAAGTTGCGTGTCATATATTATTGCTCTAACGTTTGGTCAAAGTTAGCCTTGAAAAACGCATT
tae-miR6	ta_iwgsc_3al_v1_4114438	ta_iwgsc_3al_v1_4114438_1	+	172..195	15..195	AAAGTTAGCCTTGAAAAACGCATT	TGTGTTTTTCAAGACAGCCTTTGACTATTGACAAGATTAATAGCACATGAGATGTATCCTATGAAAATTATATTATTGGAAGCTCCTTTGACATACAAAATTGAAGGTATGCTTTGTGTAATTTGCATGTCATATATTATTGCTCTAACGTTTGGTCAAAGTTAGCCTTGAAAAACGCATT
tae-miR6	ta_iwgsc_3as_v1_3436001	ta_iwgsc_3as_v1_3436001_3	+	610..633	453..633	AAAGTTAGCCTTGAAAAACGCATT	TGCGTTTTTTAAGACCGCCTTTGACTATTGATAAAATTAATAATACATGACATGCATAATGTAAAAATTATATCATTGAAAGCTCCTTTCACATACGCATTTGATGATGTGCTTTGTGTAAGTTGCATGTCATATATTATTGCTCTAACATTTGGTCAAAGTTAGCCTTGAAAAACGCATT
tae-miR6	ta_iwgsc_4al_v2_7173342	ta_iwgsc_4al_v2_7173342_5	+	22113..22136	21956..22136	AAAGTTAGCCTTGAAAAACGCATT	TGTGTTTTTCAAGACAGCCTTTGACTATTGACAAGATTAATAGCACATGAGATGTATACTATGAAAATTATATTATTGGAAGCTCCTTTGACATACAAATTTGAAGGTATGCTTTGTGTAAGTTGCATGTCATATATTATTGCTCTAACGTTTGGTCAAAGTTAGCCTTGAAAAACGCATT
tae-miR6	ta_iwgsc_3b_v1_10468180	ta_iwgsc_3b_v1_10468180_1	+	604..627	447..627	AAAGTTAGCCTTGAAAAACGCATT	TGTGTTTTTCAAGACATCCTTTGACTGTTGACAAGATTAATAGCACATGAGATGTATACTATGAAAATTATATTATTGGAAGCTCCTTTGACATACAAATTTGAAGGTATGCTTTGTGTAAGTTGCATGTCATATATTATTGCTCTAACGTTTGGTCAAAGTTAGCCTTGAAAAACGCATT
tae-miR6	ta_iwgsc_3ds_v1_2367924	ta_iwgsc_3ds_v1_2367924_1	-	220..243	220..400	AAAGTTAGCCTTGAAAAACGCATT	TGTGTTTTTCAAGACAGGCTTTGACTATTGACAAGATTAATAGCACATGAGATGTATACTATGAAAATTATATTATTGGAAGCTCCTTTAACATACAAATTTGAAGGTATCCTTTGTGTAAGTTGCATGTCATGTATTATTGCTCTAACGTTTGGTCAAAGTTAGCCTTGAAAAACGCATT
tae-miR6	ta_iwgsc_3ds_v1_2594394	ta_iwgsc_3ds_v1_2594394_1	+	554..577	397..577	AAAGTTAGCCTTGAAAAACGCATT	TACATTTTTCGAGGTTGACTTTGACTATTGATAAGATTAATAATATATTAGATGTATAATGTGAAAGTTATATCATTAGAAGCTCCTTCCATGTACGAATTTAATGATGTGCTATGTATAACTTGCATGTCATAAATTATTGCTCTAACATGTGGTCAAAGTTAGCCTTGAAAAACGCATT
tae-miR6	ta_iwgsc_4dl_v3_14452871	ta_iwgsc_4dl_v3_14452871_1	+	191..214	34..214	AAAGTTAGCCTTGAAAAACGCATT	TGTGTTTTTCAAGACAACCTTTGACTATTGACAAGATTAATAATACATGAGATGTATACTATGAAAATTATATTATTGGAAGCTCCTTTGACATACAAATTTGAAGGTATGCTTTGTGTAAGATGCATGTCATATATTATTGCTCTAACGTTTGGTCAAAGTTAGCCTTGAAAAACGCATT
tae-miR7	ta_iwgsc_7dl_v1_3317197	ta_iwgsc_7dl_v1_3317197_11	-	2296..2319	2270..2319	AACATAGAGTAGTAACATGAGCAT	AACATAGAGTAGTAACATGAGCATATGAGCATGTTACTACTCTATGTTAC
tae-miR8	ta_iwgsc_3as_v1_2130899	ta_iwgsc_3as_v1_2130899_0	-	213..233	131..233	AACATCCGAGGAGCTCTCACT	AACATCCGAGGAGCTCTCACTGAAAAAAATAATGTCGTTGTTCAAAGTTTTGTCCACTATTTGAGCATTGAATTTATTTTAGTGAGAGGTCCTCGAATGTTAT
tae-miR8	ta_iwgsc_1al_v2_3945205	ta_iwgsc_1al_v2_3945205_4	-	2032..2052	1949..2052	AACATCCGAGGAGCTCTCACT	AACATCCGAGGAGCTCTCACTGAAAAAAAATAATGTCGTTGTTCAAAGTTTTGTGCATTATTTGAGCATTGAATTTATTTTAGTGAGAGGTCCTCAAATGTTAT
tae-miR8	ta_iwgsc_4dl_v3_14352978	ta_iwgsc_4dl_v3_14352978_2	-	1686..1706	1603..1706	AACATCCGAGGAGCTCTCACT	AACATCCGAGGAGCTCTCACTGAAAAAAAAAATCAATGTTCAAAGTTATCTGCACTTTTTGTGTATTGATTTTGTTTTTTCAGTGAGAGTTCCTCGGATGTTAT
tae-miR9	ta_iwgsc_2bs_v1_5200128	ta_iwgsc_2bs_v1_5200128_0	+	6111..6133	6111..6161	AACCGGCACTAAAGAGTGGGGAT	AACCGGCACTAAAGAGTGGGGATTAAAGGTCCCCCCTTTAGTACCGGTTCG
tae-miR9	ta_iwgsc_3b_v1_10405599	ta_iwgsc_3b_v1_10405599_1	-	4644..4666	4615..4666	AACCGGCACTAAAGAGTGGGGAT	AACCGGCACTAAAGAGTGGGGATTAAAGGTCCCCCCCTTTAGTACCGGTTCG
tae-miR10	ta_iwgsc_6bl_v1_4306274	ta_iwgsc_6bl_v1_4306274_0	+	1221..1241	1221..1330	AACGATGTTTTTTGTGGCTTG	AACGATGTTTTTTGTGGCTTGTGTAAAAAAGACAATATATGATGCTTCATTCTAACTATTCACGAGGCATTTCTTTATCTTTTTTACACAAGCCACAAAAAAGTTGTTTT
tae-miR10	ta_iwgsc_6bs_v1_3002651	ta_iwgsc_6bs_v1_3002651_0	-	2663..2683	2573..2683	AACGATGTTTTTTGTGGCTTG	AACGATGTTTTTTGTGGCTTGTGTAAAAAAGATAAAGAAATGCCTCGTGAATAGTAAGAATGAAGCATCAGGAATTGTCTTTTTTACACAAGCCACAAAAAACGTCGCTTT
tae-miR10	ta_iwgsc_7bl_v1_4725052	ta_iwgsc_7bl_v1_4725052_0	+	54..74	54..164	AACGATGTTTTTTGTGGCTTG	AACGATGTTTTTTGTGGCTTGTGTAAAAAAGATAAAGAAATGCCTCATGAATAGTTAGAATGAAGCATCAGAAATTGTCTTTTTTACCCAAGCCACAAAAAACGTCGTTTT
tae-miR10	ta_iwgsc_7bl_v1_6724458	ta_iwgsc_7bl_v1_6724458_0	+	2176..2196	2176..2285	AACGATGTTTTTTGTGGCTTG	AACGATGTTTTTTGTGGCTTGTGTAAAAAAGATAAAGAAATGCCTCGTGAATAGTTAGAATGAAGCATCAGAAATTGTCTTTTTACACAAGCCACAAAAAACGTCGTTTT
tae-miR10	ta_iwgsc_2bl_v1_7984669	ta_iwgsc_2bl_v1_7984669_2	-	1116..1136	1026..1136	AACGATGTTTTTTGTGGCTTG	AACGATGTTTTTTGTGGCTTGTGTAAAAAAGACAATTTCTGATACTTCATTCTAACTATTCACGAGGCATTTCTTTATCTTTTTTACACAAGCCACAAAAAACGTTGTTTT
tae-miR10	ta_iwgsc_2bs_v1_5216084	ta_iwgsc_2bs_v1_5216084_2	+	6068..6088	6068..6178	AACGATGTTTTTTGTGGCTTG	AACGATGTTTTTTGTGGCTTGTGTAAAAAAGATAAAGAAATGCCTCGTGAATAGTTAGAATGAAGCATTAGAGATTGTCTTTTTTACACAAACCACAAAAAATATCGTTTT
tae-miR10	ta_iwgsc_7dl_v1_3371209	ta_iwgsc_7dl_v1_3371209_4	+	9833..9853	9833..9943	AACGATGTTTTTTGTGGCTTG	AACGATGTTTTTTGTGGCTTGTGTAAAAAAGATTAAAAAAATGCAAAATGAATAGTTGTAATGAAGCATCAGAAATTGTCTTTTTTACACAAGCCACAGAAAAGCTCATTT
tae-miR100	ta_iwgsc_3b_v1_10422820	ta_iwgsc_3b_v1_10422820_0	+	227..250	227..311	TACTAATGGCGCACCGCCAGGAGG	TACTAATGGCGCACCGCCAGGAGGTGCGCCATTGCTATAAAAAAACTACTAATGGCGCACCGCTAGGGGGTGTGCCATTGCTAAC
tae-miR100	ta_iwgsc_3b_v1_4573681	ta_iwgsc_3b_v1_4573681_0	+	117..140	117..201	TACTAATGGCGCACCGCCAGGAGG	TACTAATGGCGCACCGCCAGGAGGTGCGCCATTGCTATAAAAAAATTACTAATGGCGCACCGCTAGGGGGTGCGCCATTGCTAAC
tae-miR100	ta_iwgsc_7ds_v1_3954304	ta_iwgsc_7ds_v1_3954304_1	+	467..490	430..490	TACTAATGGCGCACCGCCAGGAGG	GCTAGGGGGTGCGCCATTGTTATCCAAAAAAAAAGGTTACTAATGGCGCACCGCCAGGAGG
tae-miR101	ta_iwgsc_4ds_v1_2274963	ta_iwgsc_4ds_v1_2274963_4	+	7904..7924	7904..7978	TCAACGCTTCCATTTCCGACG	TCAACGCTTCCATTTCCGACGTCGATCCGAACCTTCGGAGGCAGCTTCTCGACGTCGGAAATGGAAGAATTGAGG
tae-miR102	ta_iwgsc_6al_v1_5763430	ta_iwgsc_6al_v1_5763430_0	+	4204..4224	4204..4337	TCACAAATATAAGATGTTCTG	TCACAAATATAAGATGTTCTGATTTTTTTTGTGTGAATCGAATGTAAGTAGACACGTTTTAGTGTGTTTGTTCACTCATTTCAGTCCATATGCAGTTCATATTGAAATATCCAAAACATCTTATATTTGTGTAC
tae-miR102	ta_iwgsc_7as_v1_4248254	ta_iwgsc_7as_v1_4248254_6	-	2615..2635	2505..2635	TCACAAATATAAGATGTTCTG	TCACAAATATAAGATGTTCTGACTTTTTTGTGAATTGGATGTATATGGACATGTTTTAGTGTGTTTGTTTACTCATTTCTGTCTGTATGTAGTCTATATTGAAATATTCAAAGAATCTTATATTTGTGAAC
tae-miR102	ta_iwgsc_1as_v1_3272778	ta_iwgsc_1as_v1_3272778_0	+	2098..2118	2098..2209	TCACAAATATAAGATGTTCTG	TCACAAATATAAGATGTTCTGGATATTTCAATATGGACAACATATAGATTGAAAATTAGAACATCTATATGCACTTGATTTAGAAAAAATAGAACATCTTATATTTTTGAAT
tae-miR102	ta_iwgsc_1as_v1_3313813	ta_iwgsc_1as_v1_3313813_0	-	4066..4086	3975..4086	TCACAAATATAAGATGTTCTG	TCACAAATATAAGATGTTCTGGATATTTCAATATGGACAACATATAGATTGAAAATTAGAACATCTATATGCACTTGATTTAGAAAAAATAGAACATCTTATATTTTTGAAT
tae-miR102	ta_iwgsc_1as_v1_3313814	ta_iwgsc_1as_v1_3313814_0	-	4065..4085	3974..4085	TCACAAATATAAGATGTTCTG	TCACAAATATAAGATGTTCTGGATATTTCAATATGGACAACATATAGATTGAAAATTAGAACATCTATATGCACTTGATTTAGAAAAAATAGAACATCTTATATTTTTGAAT
tae-miR102	ta_iwgsc_5bs_v1_2263999	ta_iwgsc_5bs_v1_2263999_0	-	762..782	671..782	TCACAAATATAAGATGTTCTG	TCACAAATATAAGATGTTCTGGATATTTCAATATGGACAACATATAGATTGAAAATTAGAACATCTATATGCACTTGATTTAGAAAAAATAGAACATCTTATATTTTTGAAT
tae-miR102	ta_iwgsc_5bs_v1_2264000	ta_iwgsc_5bs_v1_2264000_0	-	763..783	672..783	TCACAAATATAAGATGTTCTG	TCACAAATATAAGATGTTCTGGATATTTCAATATGGACAACATATAGATTGAAAATTAGAACATCTATATGCACTTGATTTAGAAAAAATAGAACATCTTATATTTTTGAAT
tae-miR102	ta_iwgsc_6bl_v1_4297422	ta_iwgsc_6bl_v1_4297422_0	+	1866..1886	1866..1996	TCACAAATATAAGATGTTCTG	TCACAAATATAAGATGTTCTGATTTTTTTGTGAATCGAATGTATGTAGACACGTTTTAGTGTGTTTGTTCACTCATTTCAGTCCGTATGCAGTTCATATTGAAATATCCAAAACATCTTATATTTGTGAAT
tae-miR102	ta_iwgsc_1bs_v1_3479943	ta_iwgsc_1bs_v1_3479943_0	-	599..619	501..619	TCACAAATATAAGATGTTCTG	TCACAAATATAAGATGTTCTGCCTTATTTCTGAATTGGATGTATATATACACATTTTAATTAGTGTGTTTGGTCACTCATTTCAGTCAATGTTGTCAAAAACATCTTATATTTGTAAAT
tae-miR102	ta_iwgsc_2bs_v1_5239042	ta_iwgsc_2bs_v1_5239042_0	+	21876..21896	21876..22006	TCACAAATATAAGATGTTCTG	TCACAAATATAAGATGTTCTGACTTTTTTCTGAATCAAATGTATATAGACATGTTTTAGTGTGTTTGTTCACTAATTTCAGTTTGTATGTAGTCCATTTTGAAATATCCAAAATATCTTATATTTGTGAAC
tae-miR102	ta_iwgsc_4bl_v1_7007055	ta_iwgsc_4bl_v1_7007055_0	+	5604..5624	5538..5624	TCACAAATATAAGATGTTCTG	GAACATCTTATAATTGTGAACTGATGAAGTATATCAGTTTATTTTCCTAGCATGCACTCCCTTAGTTCACAAATATAAGATGTTCTG
tae-miR102	ta_iwgsc_2dl_v1_9878912	ta_iwgsc_2dl_v1_9878912_4	-	2711..2731	2605..2731	TCACAAATATAAGATGTTCTG	TCACAAATATAAGATGTTCTGACTTTTTTCTGAATAGGATGTATATAGACACATTTGAGTGTGTTCACTCATTTCAGTCCGTATGTAGTCCGTATTGGAATATCCAAAACATCTTATATTTGTGAAC
tae-miR102	ta_iwgsc_6dl_v1_3242609	ta_iwgsc_6dl_v1_3242609_0	+	4399..4419	4399..4530	TCACAAATATAAGATGTTCTG	TCACAAATATAAGATGTTCTGATTTTTTTTGTGAATCGAATGTAAGTAGACACGTTTTAGTGTGTTTGTTCACTCATTTCAGTCCATATGCAGTTCATATTGAAATATCCAAAACATCTTATATTTGTGAAC
tae-miR103	ta_iwgsc_7dl_v1_167586	ta_iwgsc_7dl_v1_167586_1	+	249..269	180..269	TCACGAACCGGCGCTAAAGTG	CTTTAGTGCCGGTTCCACAACCGGCACTAAAGTGTGGGGACTAAAGGTCCCCCCTTTAGTACCGGTTCATCACGAACCGGCGCTAAAGTG
tae-miR103	ta_iwgsc_7ds_v1_3873426	ta_iwgsc_7ds_v1_3873426_1	-	747..767	747..836	TCACGAACCGGCGCTAAAGTG	CTTTAGTACCGGTTCGGCAACCGTCACTAAAGAGTGGGGACTAAAGGTCCCCCCTTTAGTACCGGTTTGTCACGAACCGGCGCTAAAGTG
tae-miR103	ta_iwgsc_7ds_v1_3965449	ta_iwgsc_7ds_v1_3965449_1	+	2305..2325	2236..2325	TCACGAACCGGCGCTAAAGTG	CTTTAGTGCCGGTTCCATAATCGGTACTAAAGAGTGGGGACTAAAGGTCCCCCCCTTAGTACCGGTTCATCACGAACCGGCGCTAAAGTG
tae-miR103	ta_iwgsc_5dl_v1_4489822	ta_iwgsc_5dl_v1_4489822_3	-	923..943	923..1014	TCACGAACCGGCGCTAAAGTG	CTTTAGTGCCGGTTCCACAACCAGCACTAAAGAGTGGGGACTAAAGGTCCCCCTCCTTTAGTACCGGTTCATCACGAACCGGCGCTAAAGTG
tae-miR103	ta_iwgsc_5dl_v1_4528636	ta_iwgsc_5dl_v1_4528636_7	-	1006..1026	1006..1101	TCACGAACCGGCGCTAAAGTG	CTTTAGTGCCGGTTCCACAACCGGCATTAAAGAGTGGGGACTAAAGGTCCGCCCCCCCTCCTTAGTACCGGTTCATCACGAACCGGCGCTAAAGTG
tae-miR104	ta_iwgsc_6dl_v1_3287125	ta_iwgsc_6dl_v1_3287125_3	-	5599..5618	5599..5671	TCATCTATTTGGAACGGAGG	TCCGTTCCAAAATAGATGACTCAACTTTGTACTAATTTTAGTACAAAGTTGGATCATCTATTTGGAACGGAGG
tae-miR105	ta_iwgsc_7dl_v1_3361657	ta_iwgsc_7dl_v1_3361657_6	+	4736..4756	4673..4756	TCATCTGGCATTGCTTTCTCT	AGAAACAATGCCAGAGAGCTTTAGCAACGGAACCTGATTATCATATTTACATGCTGTTGAAGCTCATCTGGCATTGCTTTCTCT
tae-miR106	ta_iwgsc_1ds_v1_1891721	ta_iwgsc_1ds_v1_1891721_0	-	10023..10043	9873..10043	TCATGGCAGCAACCGGGACCA	TCATGGCAGCAACCGGGACCAATGCCCCCTTTAGTCTAGGTTGGTACCACTAACCCGGACCAAAGGTCCCTGTTTCCCACCCTTTTGGCTGCTGAAAACTGACCTTTGGTCCCGGTTGGTGGAACCAACCGGGACTAAAGGGGGCCATTGGTCCCGGTTGGTGCCACGAAC
tae-miR107	ta_iwgsc_1as_v1_657138	ta_iwgsc_1as_v1_657138_2	-	53..73	19..73	TCATGGCAGCAACCGGGACTA	TCATGGCAGCAACCGGGACTAAAGGTGGGCATTAGTCCCGGTTGGTGCCACCAAC
tae-miR108	ta_iwgsc_2bs_v1_5242343	ta_iwgsc_2bs_v1_5242343_5	+	26009..26029	25950..26029	TCATTTGGTTGAATTAGGGAG	CCTTAGTTCAACTAAATGAACTAAAATTTCAGAATTTACAACACTTTTGAAATTTTAGTTCATTTGGTTGAATTAGGGAG
tae-miR108	ta_iwgsc_2ds_v1_5335776	ta_iwgsc_2ds_v1_5335776_1	-	5537..5557	5537..5616	TCATTTGGTTGAATTAGGGAG	CCTTAGTTCAACTAAATGAACTAAAATTTCAGAATTTACAACACTTTTGAAATTTTAGTTCATTTGGTTGAATTAGGGAG
tae-miR109	ta_iwgsc_5bl_v1_10869635	ta_iwgsc_5bl_v1_10869635_1	-	405..421	405..460	TCCAATTATAGCCCCTC	GGGGGGGTGATTAGACCCTCAACAAACAAAGTTCGCAGCTCCAATTATAGCCCCTC
tae-miR109	ta_iwgsc_5bs_v1_2281566	ta_iwgsc_5bs_v1_2281566_1	+	1280..1296	1241..1296	TCCAATTATAGCCCCTC	GGGGGGGTGATTAGACCCTCAACAAACAAAGTTCGCAGCTCCAATTATAGCCCCTC
tae-miR11	ta_iwgsc_6al_v1_5833300	ta_iwgsc_6al_v1_5833300_2	+	237..260	237..294	AAGAACCGGGACTAAAGGGTTAGG	AAGAACCGGGACTAAAGGGTTAGGGCATTAATAACGACCCTTTAGTCCCGGTTCACAA
tae-miR11	ta_iwgsc_6as_v1_4393360	ta_iwgsc_6as_v1_4393360_0	+	1337..1360	1337..1394	AAGAACCGGGACTAAAGGGTTAGG	AAGAACCGGGACTAAAGGGTTAGGGTATTAGTAATGACCCTTTAGTCCCGGTTCACAA
tae-miR11	ta_iwgsc_6as_v1_4415085	ta_iwgsc_6as_v1_4415085_0	+	260..283	260..317	AAGAACCGGGACTAAAGGGTTAGG	AAGAACCGGGACTAAAGGGTTAGGGCATTAGTAACAACCCTTTAGTCCCGGTTCACAA
tae-miR11	ta_iwgsc_7al_v1_4552821	ta_iwgsc_7al_v1_4552821_2	-	2829..2852	2795..2852	AAGAACCGGGACTAAAGGGTTAGG	AAGAACCGGGACTAAAGGGTTAGGGCATTCGTAACGACTCTTTAGTCCCGGTTCACAA
tae-miR11	ta_iwgsc_7al_v1_4553881	ta_iwgsc_7al_v1_4553881_4	-	6866..6889	6832..6889	AAGAACCGGGACTAAAGGGTTAGG	AAGAACCGGGACTAAAGGGTTAGGGCATTAGTAACAACCCTTTAATCCCGGTTCGCAA
tae-miR11	ta_iwgsc_3as_v1_3341939	ta_iwgsc_3as_v1_3341939_0	+	145..168	145..202	AAGAACCGGGACTAAAGGGTTAGG	AAGAACCGGGACTAAAGGGTTAGGGCATTATTAACAACCCTTTAGTCCCGGTTCACAA
tae-miR11	ta_iwgsc_4al_v2_7063995	ta_iwgsc_4al_v2_7063995_0	+	575..598	575..632	AAGAACCGGGACTAAAGGGTTAGG	AAGAACCGGGACTAAAGGGTTAGGGCATTAATAACGACCCTTTAGTTCCGGTTCACAA
tae-miR11	ta_iwgsc_1al_v2_3955506	ta_iwgsc_1al_v2_3955506_0	+	407..430	407..464	AAGAACCGGGACTAAAGGGTTAGG	AAGAACCGGGACTAAAGGGTTAGGGCATCAGTAACGACCCTTTAGTCCCGGTTCACAA
tae-miR11	ta_iwgsc_4as_v2_6001576	ta_iwgsc_4as_v2_6001576_2	-	7619..7642	7585..7642	AAGAACCGGGACTAAAGGGTTAGG	AAGAACCGGGACTAAAGGGTTAGGGCATTTGTAACGACCCTTTAGTCCCGGTTCACAA
tae-miR11	ta_iwgsc_5al_v1_2740826	ta_iwgsc_5al_v1_2740826_0	-	4646..4669	4612..4669	AAGAACCGGGACTAAAGGGTTAGG	AAGAACCGGGACTAAAGGGTTAGGGCATTAGTAATGACCCTTCAGTCCCGGTTCACAA
tae-miR110	ta_iwgsc_3al_v1_4325763	ta_iwgsc_3al_v1_4325763_1	+	163..179	129..179	TCCACAGGCTTCTTGAA	CTTGAAGCTTTGGATTTCCTTGGTGCCAAGCTTGTCCACAGGCTTCTTGAA
tae-miR111	ta_iwgsc_5al_v1_2771546	ta_iwgsc_5al_v1_2771546_0	-	9282..9302	9218..9302	TCCATCCCAAAATAAGTGACT	TCCATCCCAAAATAAGTGACTCAACTTCGTACTAACTTTAGTGCAAAGTTAGTACAAAGTTGAGTCACTTATTTTGAGATGGAGG
tae-miR111	ta_iwgsc_5as_v1_1505882	ta_iwgsc_5as_v1_1505882_0	+	1524..1544	1524..1607	TCCATCCCAAAATAAGTGACT	TCCATCCCAAAATAAGTGACTCAACTTTACACTAACTTTGTACTAAAGTTAGTACAAAGTTGACTCATTTATTTGGGACAGAGG
tae-miR111	ta_iwgsc_1al_v2_3977588	ta_iwgsc_1al_v2_3977588_18	-	4072..4092	4008..4092	TCCATCCCAAAATAAGTGACT	TCCATCCCAAAATAAGTGACTCAACTTTGTACTGACTTTAGTACAAAGTTAGTATAAAGTTGAGTCACTTATTTTGGAAGGGAGG
tae-miR111	ta_iwgsc_6al_v1_5757634	ta_iwgsc_6al_v1_5757634_0	+	326..346	326..410	TCCATCCCAAAATAAGTGACT	TCCATCCCAAAATAAGTGACTCAACTTTGTACTAACTTTAGTACAAAGCTAGTACAAAGTTGAGTCACTTATTTCGGGATGGAGG
tae-miR111	ta_iwgsc_6al_v1_5788294	ta_iwgsc_6al_v1_5788294_1	-	1385..1405	1321..1405	TCCATCCCAAAATAAGTGACT	TCCATCCCAAAATAAGTGACTCAACTTTATACTAACTTTGTACTAGAGTTAGTACAAAATCGAATCACTTAATTTGGAATGTGGG
tae-miR111	ta_iwgsc_6al_v1_5820852	ta_iwgsc_6al_v1_5820852_2	+	8417..8437	8417..8490	TCCATCCCAAAATAAGTGACT	TCCATCCCAAAATAAGTGACTCAACTTTGTACTAGCTTTAATACAAAGTCGAGTCACTTATTTTGGAGCGGAAG
tae-miR111	ta_iwgsc_6al_v1_5831970	ta_iwgsc_6al_v1_5831970_0	+	10686..10706	10686..10770	TCCATCCCAAAATAAGTGACT	TCCATCCCAAAATAAGTGACTCAGCATTGCACTAACTTTAGTACAAAGTTAGTATAAAGTTGAGTCACTTATTTTATGACGGAGG
tae-miR111	ta_iwgsc_6as_v1_3587894	ta_iwgsc_6as_v1_3587894_0	+	165..185	165..238	TCCATCCCAAAATAAGTGACT	TCCATCCCAAAATAAGTGACTCAAGTTTGTATTAAGTTTAGTACAAACTTGAGTCACTTATTTTGGGATGGAGG
tae-miR111	ta_iwgsc_6as_v1_3587894	ta_iwgsc_6as_v1_3587894_2	-	213..233	160..233	TCCATCCCAAAATAAGTGACT	TCCATCCCAAAATAAGTGACTCAAGTTTGTACTAAACTTAATACAAACTTGAGTCACTTATTTTGGGATGGAGG
tae-miR111	ta_iwgsc_6as_v1_4378162	ta_iwgsc_6as_v1_4378162_0	-	5199..5219	5135..5219	TCCATCCCAAAATAAGTGACT	TCCATCCCAAAATAAGTGACTCAAATTTGTACTAGCTTTAGTGTAAAGTTAGTACAAACTCAAGTTACTTATTTTTGGACGGAGG
tae-miR111	ta_iwgsc_6as_v1_4398993	ta_iwgsc_6as_v1_4398993_0	+	9820..9840	9820..9904	TCCATCCCAAAATAAGTGACT	TCCATCCCAAAATAAGTGACTCAACTTTGTACTAACTTTGTATTAAACTTAGTACAAAGTTGAGTCGCTTATTTTGGGAAGGTGG
tae-miR111	ta_iwgsc_6as_v1_4420380	ta_iwgsc_6as_v1_4420380_0	+	5310..5330	5310..5383	TCCATCCCAAAATAAGTGACT	TCCATCCCAAAATAAGTGACTCAACTTTGTACTAACTTTAGTACAAAGTTGAGTCACTTATTTTGGGACGGAGG
tae-miR111	ta_iwgsc_6as_v1_4431247	ta_iwgsc_6as_v1_4431247_3	-	5283..5303	5219..5303	TCCATCCCAAAATAAGTGACT	TCCATCCCAAAATAAGTGACTCAACTTTGTACTAACTTTAGTACAAAGTTAGTACAAAGTTGATTCACTTATTTTGGGACAGAGG
tae-miR111	ta_iwgsc_7al_v1_4436463	ta_iwgsc_7al_v1_4436463_0	-	4035..4055	3971..4055	TCCATCCCAAAATAAGTGACT	TCCATCCCAAAATAAGTGACTCAACTTTGTACTAACTTTATACTAAAGCTAGTACAAAGTTGAGTCACTTATTTTCGGATGGATG
tae-miR111	ta_iwgsc_7al_v1_4526163	ta_iwgsc_7al_v1_4526163_0	+	3784..3804	3784..3868	TCCATCCCAAAATAAGTGACT	TCCATCCCAAAATAAGTGACTCAACTTTGTACTAACATTGTACTAAAGTTAGTGCAAAGTCGAGTCACTTAATTTGGTACGGAGG
tae-miR111	ta_iwgsc_7al_v1_4557698	ta_iwgsc_7al_v1_4557698_0	-	50..70	0..70	TCCATCCCAAAATAAGTGACT	TCCATCCCAAAATAAGTGACTCAAGTTTGAAAAGTTAGTACAAACTTGAGTCACTTATTTTGGGACGGTGG
tae-miR111	ta_iwgsc_7al_v1_4557699	ta_iwgsc_7al_v1_4557699_0	-	50..70	0..70	TCCATCCCAAAATAAGTGACT	TCCATCCCAAAATAAGTGACTCAAGTTTGAAAAGTTAGTACAAACTTGAGTCACTTATTTTGGGACGGTGG
tae-miR111	ta_iwgsc_7as_v1_4171350	ta_iwgsc_7as_v1_4171350_0	+	2106..2126	2106..2190	TCCATCCCAAAATAAGTGACT	TCCATCCCAAAATAAGTGACTCAACTTTGTACTAACTTTAGTGCAAAGTTAGTACAAAGTTGGGTCACTTATTTTGAGATGGAGG
tae-miR111	ta_iwgsc_7as_v1_4208114	ta_iwgsc_7as_v1_4208114_8	-	3071..3091	3007..3091	TCCATCCCAAAATAAGTGACT	TCCATCCCAAAATAAGTGACTCAACTTTGCACTAACTTTGTACTAATGTTAGTGCAAAGTTGAGTCACTTATTTTGGGACGGAGG
tae-miR111	ta_iwgsc_7as_v1_4252368	ta_iwgsc_7as_v1_4252368_0	-	4150..4170	4086..4170	TCCATCCCAAAATAAGTGACT	TCCATCCCAAAATAAGTGACTCAACATTGTACTAGCTTTAGTACAAAGTTAGTAGAAATTTGAGTCACTTATTTTGGAACGGAGA
tae-miR111	ta_iwgsc_7as_v1_4253700	ta_iwgsc_7as_v1_4253700_0	-	1650..1670	1586..1670	TCCATCCCAAAATAAGTGACT	TCCATCCCAAAATAAGTGACTCAACTTTGTACTAACTTTAGAACAAAGTTAATACAAAGTTGAGACACTTATTTTGGGACGGAGG
tae-miR111	ta_iwgsc_2al_v1_6351441	ta_iwgsc_2al_v1_6351441_0	-	2065..2085	2034..2085	TCCATCCCAAAATAAGTGACT	TCCATCCCAAAATAAGTGACTCGACTTCGAGTCATTTATTTTGAGATGGAGG
tae-miR111	ta_iwgsc_2al_v1_6367055	ta_iwgsc_2al_v1_6367055_6	-	9467..9487	9403..9487	TCCATCCCAAAATAAGTGACT	TCCATCCCAAAATAAGTGACTCAACTTTGTATTAACTTTGTACTAAATCTAGTACAAAGTTGAGTCACTTATTTTGGGATAGAGG
tae-miR111	ta_iwgsc_2al_v1_6373018	ta_iwgsc_2al_v1_6373018_0	+	2031..2051	2031..2104	TCCATCCCAAAATAAGTGACT	TCCATCCCAAAATAAGTGACTCAGCTTTATATTAATATTAGTACAAAGTTGAGTTAGTTATTTTGGGATGGAGG
tae-miR111	ta_iwgsc_2al_v1_6393269	ta_iwgsc_2al_v1_6393269_0	-	4370..4390	4306..4390	TCCATCCCAAAATAAGTGACT	TCCATCCCAAAATAAGTGACTCAACTTTGTACTAACTTTATACTAAAGCTAGTATAAACTTGAGTCACTTATTTTGGGACGGAGG
tae-miR111	ta_iwgsc_2al_v1_6414327	ta_iwgsc_2al_v1_6414327_1	-	2468..2488	2415..2488	TCCATCCCAAAATAAGTGACT	TCCATCCCAAAATAAGTGACTCAACTTTGTACTAAAGTTAATACAAAGTTGAGTAACTTATTTTGGGACAGAGG
tae-miR111	ta_iwgsc_1al_v2_1117682	ta_iwgsc_1al_v2_1117682_0	+	2163..2183	2163..2247	TCCATCCCAAAATAAGTGACT	TCCATCCCAAAATAAGTGACTCAACTTTCTACTGGCTTTAGCACAAAGTTAGTACAAAGTCAAGTCAGTTATTTTAGGATGGAGG
tae-miR111	ta_iwgsc_2as_v1_5207934	ta_iwgsc_2as_v1_5207934_0	-	648..668	584..668	TCCATCCCAAAATAAGTGACT	TCCATCCCAAAATAAGTGACTCAACTTTATACTAGCTTTACTATAAAGTTAGTATAAAATTCAGTCATTTATTTTGGGATGGAGG
tae-miR111	ta_iwgsc_2as_v1_5210525	ta_iwgsc_2as_v1_5210525_0	-	2311..2331	2247..2331	TCCATCCCAAAATAAGTGACT	TCCATCCCAAAATAAGTGACTCAACTTTATACTAATTTTAGTAAAAAGTTAGTACAATCTTGAGTCATTTATTTTGGGACGGAGA
tae-miR111	ta_iwgsc_2as_v1_5218356	ta_iwgsc_2as_v1_5218356_0	+	4799..4819	4799..4883	TCCATCCCAAAATAAGTGACT	TCCATCCCAAAATAAGTGACTCAACTTTACACTAACTTTAGTACAAAGTTAGTGTAAAGTTGAGTCACTTATTTTGGGATGGAGG
tae-miR111	ta_iwgsc_2as_v1_5218356	ta_iwgsc_2as_v1_5218356_2	-	4858..4878	4794..4878	TCCATCCCAAAATAAGTGACT	TCCATCCCAAAATAAGTGACTCAACTTTACACTAACTTTGTACTAAAGTTAGTGTAAAGTTGAGTCACTTATTTTGGGATGGAGG
tae-miR111	ta_iwgsc_2as_v1_5290061	ta_iwgsc_2as_v1_5290061_2	+	7756..7776	7756..7840	TCCATCCCAAAATAAGTGACT	TCCATCCCAAAATAAGTGACTCAACTTTGTACTCAATTTAGTACAAAGCTAGTACAAATTTGAGTCACTTATTTTGGGACGGAGG
tae-miR111	ta_iwgsc_3al_v1_2856098	ta_iwgsc_3al_v1_2856098_0	+	6755..6775	6755..6839	TCCATCCCAAAATAAGTGACT	TCCATCCCAAAATAAGTGACTCGGCTTTGTACTAACTTTGTACTAAAGTTAGTGCAATGTTGAGTCACTTATTTTGGGACGGAGG
tae-miR111	ta_iwgsc_3al_v1_3840618	ta_iwgsc_3al_v1_3840618_0	-	96..116	32..116	TCCATCCCAAAATAAGTGACT	TCCATCCCAAAATAAGTGACTCAACTTTGTACTAACTTTAGTGCAAAGTTAGTACAAAGTGGAATCACTTATTTTGAGACGGAGG
tae-miR111	ta_iwgsc_3al_v1_4297226	ta_iwgsc_3al_v1_4297226_0	+	5026..5046	5026..5109	TCCATCCCAAAATAAGTGACT	TCCATCCCAAAATAAGTGACTCAATTTGTACTAGTTTTAGTACAAAGTTAGTACAAACTTGAGTCACTTATTTTGGGACGAAGG
tae-miR111	ta_iwgsc_3al_v1_4380806	ta_iwgsc_3al_v1_4380806_0	+	11719..11739	11719..11803	TCCATCCCAAAATAAGTGACT	TCCATCCCAAAATAAGTGACTAAAATTTGTACTAACTTTAGTACAAAGTTAGTACAAGTTTGAGTCACTTAATTTGAGACGGAGG
tae-miR111	ta_iwgsc_3al_v1_4399160	ta_iwgsc_3al_v1_4399160_0	+	1789..1809	1789..1863	TCCATCCCAAAATAAGTGACT	TCCATCCCAAAATAAGTGACTCAACTTTGTACTAACTTTTAGTATAAAGTTGAGTCACTTATTTTGGGAGGGAGG
tae-miR111	ta_iwgsc_3al_v1_4407465	ta_iwgsc_3al_v1_4407465_13	+	10064..10084	10064..10148	TCCATCCCAAAATAAGTGACT	TCCATCCCAAAATAAGTGACTCAACTTTGTAATAACTTTAGTCCAAAGTTAGTACAAAGTTGAGTCACTTATTTTGGGACGGAAG
tae-miR111	ta_iwgsc_3as_v1_3304590	ta_iwgsc_3as_v1_3304590_0	-	588..608	524..608	TCCATCCCAAAATAAGTGACT	TCCATCCCAAAATAAGTGACTCAACTTTGTACTAATTTTGTACTAAATCTAGTACAAAGTTGAGTCACTTATTTTGGGACGGAGG
tae-miR111	ta_iwgsc_3as_v1_3331610	ta_iwgsc_3as_v1_3331610_0	-	1548..1568	1484..1568	TCCATCCCAAAATAAGTGACT	TCCATCCCAAAATAAGTGACTCGACTTTGTAGTAACTTTGTACTAAAGTTAGTACAAAGTTGAGTCACTTATTTTGGGACGGAGG
tae-miR111	ta_iwgsc_3as_v1_3362420	ta_iwgsc_3as_v1_3362420_0	-	688..708	635..708	TCCATCCCAAAATAAGTGACT	TCCATCCCAAAATAAGTGACTCAACTTTGTACTAAAGCTAGTACAAAGTTGAGTCACTTATTTTATGATGGAGG
tae-miR111	ta_iwgsc_1al_v2_3929145	ta_iwgsc_1al_v2_3929145_2	+	1185..1205	1185..1250	TCCATCCCAAAATAAGTGACT	TCCATCCCAAAATAAGTGACTTAACTTTGTACTATCTTTGTTTAGTCACTTATTTTGGGACGGAGG
tae-miR111	ta_iwgsc_4al_v2_5469221	ta_iwgsc_4al_v2_5469221_0	-	1527..1547	1463..1547	TCCATCCCAAAATAAGTGACT	TCCATCCCAAAATAAGTGACTCAACTTTGTACTAAGCTTAGTACAAAGTTAGTACAAAGTTGAGCCACTTATTTTGGGACGGAGG
tae-miR111	ta_iwgsc_4al_v2_5728683	ta_iwgsc_4al_v2_5728683_0	+	1378..1398	1378..1451	TCCATCCCAAAATAAGTGACT	TCCATCCCAAAATAAGTGACTCAAGTTCGTACTAATTTTAGTACAAAGTTGAGTCACTTATTTTGGGACGGAGA
tae-miR111	ta_iwgsc_1al_v2_3930409	ta_iwgsc_1al_v2_3930409_0	+	2136..2156	2136..2209	TCCATCCCAAAATAAGTGACT	TCCATCCCAAAATAAGTGACTCAACTTTGTACTAAAGCTAGTATAAAATTGAGCCACTTATTTTGGGACGGAGG
tae-miR111	ta_iwgsc_4al_v2_7084463	ta_iwgsc_4al_v2_7084463_0	-	1022..1042	969..1042	TCCATCCCAAAATAAGTGACT	TCCATCCCAAAATAAGTGACTTAAGTTTGTACTAAGTTTAATACAAAATTAAGTCACTTTTTTTTGGACCGAGG
tae-miR111	ta_iwgsc_4al_v2_7109263	ta_iwgsc_4al_v2_7109263_0	+	754..774	754..838	TCCATCCCAAAATAAGTGACT	TCCATCCCAAAATAAGTGACTCAACTTTGTACTAACTCTAGTACAAAGTTAGTGCAAAGTTGACTCACTTATTTTGGGACGGAGG
tae-miR111	ta_iwgsc_4al_v2_7130082	ta_iwgsc_4al_v2_7130082_5	-	596..616	543..616	TCCATCCCAAAATAAGTGACT	TCCATCCCAAAATAAGTGACTCAACTTTGTACTAACTTTAGTACAAAGTTGAGTCACTTATTTTGGGACGGAGG
tae-miR111	ta_iwgsc_4al_v2_7142296	ta_iwgsc_4al_v2_7142296_0	+	1952..1972	1952..2025	TCCATCCCAAAATAAGTGACT	TCCATCCCAAAATAAGTGACTCAACTTTGTACTAACTTTAGTACAAAGTTGAGTCACCTATTTTGGGACAGAGG
tae-miR111	ta_iwgsc_4al_v2_7144713	ta_iwgsc_4al_v2_7144713_0	+	2100..2120	2100..2184	TCCATCCCAAAATAAGTGACT	TCCATCCCAAAATAAGTGACTTAATTTTGTACTGACTTTATATTAAAGCTAATACAGAGTTAAGTCACTTATTTTAGGACCGAGT
tae-miR111	ta_iwgsc_4al_v2_7151337	ta_iwgsc_4al_v2_7151337_7	-	10873..10893	10809..10893	TCCATCCCAAAATAAGTGACT	TCCATCCCAAAATAAGTGACTCAACTTTGTACTAACATTATACTAAAGTTAGTGCAAAGTCGAGTCACTTAATTTGGGACGGAGG
tae-miR111	ta_iwgsc_4al_v2_7155714	ta_iwgsc_4al_v2_7155714_7	-	4248..4268	4184..4268	TCCATCCCAAAATAAGTGACT	TCCATCCCAAAATAAGTGACTCAGCTTTGTACTAGCTTTAGTGCAAAGTTACTATAAAGTTGAGTCACTTATTTTGGGACGGAGG
tae-miR111	ta_iwgsc_4al_v2_7169152	ta_iwgsc_4al_v2_7169152_0	-	866..886	804..886	TCCATCCCAAAATAAGTGACT	TCCATCCCAAAATAAGTGACTCAACTTTGTACTAACTTTAGTACAAAGTTAGTGCAAAGTTCTCACTTATTTTGGGACGAAGG
tae-miR111	ta_iwgsc_4al_v2_7175653	ta_iwgsc_4al_v2_7175653_0	+	4757..4777	4757..4841	TCCATCCCAAAATAAGTGACT	TCCATCCCAAAATAAGTGACTCAACTTTGTACTAACTTTGCACTAAAGCTAGTACAAAGTTGAGTCACTTATTTAGGGACGGAGT
tae-miR111	ta_iwgsc_4as_v2_5958161	ta_iwgsc_4as_v2_5958161_0	+	1496..1516	1496..1580	TCCATCCCAAAATAAGTGACT	TCCATCCCAAAATAAGTGACTTAACTTTGTACTAACTTTGTACTAAAGTTAGTACAAAGTTGAGTCACTTATTTTGAGATGGAGG
tae-miR111	ta_iwgsc_4as_v2_6003897	ta_iwgsc_4as_v2_6003897_0	+	5828..5848	5828..5912	TCCATCCCAAAATAAGTGACT	TCCATCCCAAAATAAGTGACTCTACTTTGTACTAGGTTTAGTACAAAGTTAGTACAAACTTGAGTCACTTATTTTGGGATGGAGG
tae-miR111	ta_iwgsc_4as_v2_6004719	ta_iwgsc_4as_v2_6004719_2	+	5506..5526	5506..5590	TCCATCCCAAAATAAGTGACT	TCCATCCCAAAATAAGTGACTCAACTTTGTACTAGCTTTGTACTAGAGCTAGTACAAAGTTGAGTCACTTATTTTGGGATGGAGG
tae-miR111	ta_iwgsc_4as_v2_6004719	ta_iwgsc_4as_v2_6004719_4	-	5565..5585	5501..5585	TCCATCCCAAAATAAGTGACT	TCCATCCCAAAATAAGTGACTCAACTTTGTACTAGCTCTAGTACAAAGCTAGTACAAAGTTGAGTCACTTATTTTGGGATGGAGG
tae-miR111	ta_iwgsc_6dl_v1_3251902	ta_iwgsc_6dl_v1_3251902_0	-	11701..11721	11638..11721	TCCATCCCAAAATAAGTGACT	TCCATCCCAAAATAAGTGACTCAACTTTGTACTAACTTGTACTAAAGTTAGTACAAATTTGAGTCACTTATTTTGGGACGGATG
tae-miR111	ta_iwgsc_6ds_v1_2058488	ta_iwgsc_6ds_v1_2058488_0	-	2695..2715	2631..2715	TCCATCCCAAAATAAGTGACT	TCCATCCCAAAATAAGTGACTCAACTTTGTACTATCTTTGTGCTAAAGATAGTACAAAGTTGAGTCACTTATTTTGGGACGGATG
tae-miR111	ta_iwgsc_6ds_v1_2058489	ta_iwgsc_6ds_v1_2058489_0	-	2695..2715	2631..2715	TCCATCCCAAAATAAGTGACT	TCCATCCCAAAATAAGTGACTCAACTTTGTACTATCTTTGTGCTAAAGATAGTACAAAGTTGAGTCACTTATTTTGGGACGGATG
tae-miR111	ta_iwgsc_6ds_v1_2083586	ta_iwgsc_6ds_v1_2083586_0	+	2717..2737	2717..2790	TCCATCCCAAAATAAGTGACT	TCCATCCCAAAATAAGTGACTCAACTTTGTACTGAAGCTAGTATAAAGTTGAGTCACTTATTTTGGGACGGAGG
tae-miR111	ta_iwgsc_7dl_v1_3335623	ta_iwgsc_7dl_v1_3335623_2	+	3698..3718	3698..3785	TCCATCCCAAAATAAGTGACT	TCCATCCCAAAATAAGTGACTCAACTTTGTACTAACCTTAGTACACAGTTAGTACAAANNNNNNNNNNNACTTATTTTGGGACGGAGG
tae-miR111	ta_iwgsc_7dl_v1_3352546	ta_iwgsc_7dl_v1_3352546_0	+	547..567	547..620	TCCATCCCAAAATAAGTGACT	TCCATCCCAAAATAAGTGACTCAACTTTGTACTAACTTTATACTAAACTTGAGTCACTTATTTTGGGACGAAGG
tae-miR111	ta_iwgsc_7dl_v1_3352692	ta_iwgsc_7dl_v1_3352692_2	+	2717..2737	2717..2801	TCCATCCCAAAATAAGTGACT	TCCATCCCAAAATAAGTGACTCAACTTTGTACTAATTTTAGTACAAAGTTAGTATAAAGTCGATTCACTTATTTTGGGACGAAGG
tae-miR111	ta_iwgsc_7dl_v1_3352983	ta_iwgsc_7dl_v1_3352983_3	+	19515..19535	19515..19588	TCCATCCCAAAATAAGTGACT	TCCATCCCAAAATAAGTGACTCAACTTTGTACTAAAATTAGTACGAACTTGAGTCACTTATTTTGGGATGGAGG
tae-miR111	ta_iwgsc_7dl_v1_3352983	ta_iwgsc_7dl_v1_3352983_5	-	19563..19583	19510..19583	TCCATCCCAAAATAAGTGACT	TCCATCCCAAAATAAGTGACTCAAGTTCGTACTAATTTTAGTACAAAGTTGAGTCACTTATTTTGGGATGGAGA
tae-miR111	ta_iwgsc_7ds_v1_2690257	ta_iwgsc_7ds_v1_2690257_0	+	995..1015	995..1068	TCCATCCCAAAATAAGTGACT	TCCATCCCAAAATAAGTGACTTAACTTTGTACTAACTTTAGTACAAAGTTGAGTCATTTATTTTGGGATGAATG
tae-miR111	ta_iwgsc_1ds_v1_1915378	ta_iwgsc_1ds_v1_1915378_2	+	5009..5029	5009..5093	TCCATCCCAAAATAAGTGACT	TCCATCCCAAAATAAGTGACTCAACTTTGTACTAACTTTGCACTAAAGCTAGTACAAAGTTGAGTCACTTACTTTGAGACGGAGG
tae-miR111	ta_iwgsc_2dl_v1_8345036	ta_iwgsc_2dl_v1_8345036_0	-	197..217	144..217	TCCATCCCAAAATAAGTGACT	TCCATCCCAAAATAAGTGACTCAACTTTGTACTAACTTTAGTACAAAGTTGAGTCACTTATTTTGGGACGGAGG
tae-miR111	ta_iwgsc_2dl_v1_9860178	ta_iwgsc_2dl_v1_9860178_2	+	8415..8435	8415..8499	TCCATCCCAAAATAAGTGACT	TCCATCCCAAAATAAGTGACTCAACTTTGTACTAACTTTATACTAAAGCTAGTATAAACTTGAGTCACTTATTTTGGGACGGAGG
tae-miR111	ta_iwgsc_2ds_v1_5354988	ta_iwgsc_2ds_v1_5354988_0	+	1616..1636	1616..1700	TCCATCCCAAAATAAGTGACT	TCCATCCCAAAATAAGTGACTCAACATTGCACTAATTTTAGTACAAAGTTAGTACAAAGTTGAGTCACTTATTTTGGGATGGAGA
tae-miR111	ta_iwgsc_2ds_v1_5354988	ta_iwgsc_2ds_v1_5354988_2	-	1675..1695	1611..1695	TCCATCCCAAAATAAGTGACT	TCCATCCCAAAATAAGTGACTCAACTTTGTACTAACTTTGTACTAAAATTAGTGCAATGTTGAGTCACTTATTTTGGGATGGAGT
tae-miR111	ta_iwgsc_2ds_v1_5383507	ta_iwgsc_2ds_v1_5383507_0	-	282..302	218..302	TCCATCCCAAAATAAGTGACT	TCCATCCCAAAATAAGTGACTCAACTTTGTACTAACTTTGTACTAAAGTTAGTACAAAGTTGAGTCACTTATTTTGGGACGGAGG
tae-miR111	ta_iwgsc_3dl_v1_6864345	ta_iwgsc_3dl_v1_6864345_2	-	3320..3340	3276..3340	TCCATCCCAAAATAAGTGACT	TCCATCCCAAAATAAGTGACTCAAGTTTGTAGTACAAAGTTGAGTCACTTATTTTGGGACGGAGG
tae-miR111	ta_iwgsc_3dl_v1_6896747	ta_iwgsc_3dl_v1_6896747_2	-	4292..4312	4237..4312	TCCATCCCAAAATAAGTGACT	TCCATCCCAAAATAAGTGACTCAACTTTGTACTTTGTACATAGTACAAAGTTGAGTTACTTATTTTGAGATGGAGG
tae-miR111	ta_iwgsc_3dl_v1_6899489	ta_iwgsc_3dl_v1_6899489_0	+	1302..1322	1302..1386	TCCATCCCAAAATAAGTGACT	TCCATCCCAAAATAAGTGACTCAACTTTGTACTAGCTTTAGTACAAAGTTAGTATAAAGTTGAGTCACTTATTTTGGAACGGAGG
tae-miR111	ta_iwgsc_3dl_v1_6904536	ta_iwgsc_3dl_v1_6904536_0	+	3885..3905	3885..3996	TCCATCCCAAAATAAGTGACT	TCCATCCCAAAATAAGTGACTCAACTTTGTACTAACTTTGTACTATCTGACTATTGAAGCAAATAAAACCTAAAGTTAGTACAAAGTTGAGTCACTTATTTTGGGATGGAGC
tae-miR111	ta_iwgsc_3dl_v1_6904536	ta_iwgsc_3dl_v1_6904536_2	-	3971..3991	3880..3991	TCCATCCCAAAATAAGTGACT	TCCATCCCAAAATAAGTGACTCAACTTTGTACTAACTTTAGGTTTTATTTGCTTCAATAGTCAGATAGTACAAAGTTAGTACAAAGTTGAGTCACTTATTTTGGGATGGAGG
tae-miR111	ta_iwgsc_3dl_v1_6926775	ta_iwgsc_3dl_v1_6926775_0	-	5943..5963	5879..5963	TCCATCCCAAAATAAGTGACT	TCCATCCCAAAATAAGTGACTCAAGTTTGTACTAGCTTTGTACTAACGTTAGTACAAAGTTGAGTCACTTATTTTGGGACGGAGG
tae-miR111	ta_iwgsc_3dl_v1_6952714	ta_iwgsc_3dl_v1_6952714_0	+	564..584	564..627	TCCATCCCAAAATAAGTGACT	TCCATCCCAAAATAAGTGACTCAAAGTTAGTACAAATTTTGAGTCACTTATTTTGGGACTGAGG
tae-miR111	ta_iwgsc_3ds_v1_2593945	ta_iwgsc_3ds_v1_2593945_4	-	387..407	318..407	TCCATCCCAAAATAAGTGACT	TCCATCCCAAAATAAGTGACTCAAGTTTGTACTGACTCAACTTTGTACTAACTTTAGTACAAACTTGAGTCACTTATTTTGGGATGAAGG
tae-miR111	ta_iwgsc_4dl_v3_1354690	ta_iwgsc_4dl_v3_1354690_0	-	176..196	112..196	TCCATCCCAAAATAAGTGACT	TCCATCCCAAAATAAGTGACTCAAATTTGTACTAACTTTAGTACAAAGCTAGTACAAACTTGAGTCACTTATTTTGGGACGGAGG
tae-miR111	ta_iwgsc_4dl_v3_14424502	ta_iwgsc_4dl_v3_14424502_0	+	5171..5191	5171..5255	TCCATCCCAAAATAAGTGACT	TCCATCCCAAAATAAGTGACTCAACATTGCACTAACTTTAGTACAAAGTTATTACAAAGTTGAGTCACTTATTTTGGGACGGAGG
tae-miR111	ta_iwgsc_4dl_v3_14436350	ta_iwgsc_4dl_v3_14436350_2	+	2688..2708	2688..2772	TCCATCCCAAAATAAGTGACT	TCCATCCCAAAATAAGTGACTCGACTTCCTACTAACTTTGTGCTGAAGTTAGTACAAAGTTGGGTCATTTACTTTGGGACGGAGG
tae-miR111	ta_iwgsc_1dl_v1_2268980	ta_iwgsc_1dl_v1_2268980_0	+	2331..2351	2331..2412	TCCATCCCAAAATAAGTGACT	TCCATCCCAAAATAAGTGACTTTGATTTAGTACAAAGTTATTACACTTTGTACTATCAAAGACTTTTATTTTGGGACGGAGG
tae-miR111	ta_iwgsc_4dl_v3_3794743	ta_iwgsc_4dl_v3_3794743_4	-	2003..2023	1939..2023	TCCATCCCAAAATAAGTGACT	TCCATCCCAAAATAAGTGACTCGACTTTATACTAACTTTATACTAAAGCTAGTACAAAGTTGAGTCACTTATTTTGGGACGAAGG
tae-miR111	ta_iwgsc_4ds_v1_2321090	ta_iwgsc_4ds_v1_2321090_0	-	4433..4453	4386..4453	TCCATCCCAAAATAAGTGACT	TCCATCCCAAAATAAGTGACTCGGTACAACGTTAGTACAAAATCGAGTCACTTATTTTGGGACGGAGG
tae-miR111	ta_iwgsc_5dl_v1_4496114	ta_iwgsc_5dl_v1_4496114_3	+	18537..18557	18537..18621	TCCATCCCAAAATAAGTGACT	TCCATCCCAAAATAAGTGACTCAACTTTGTACTAATTTTGTACTAAAGTCAGTACAAAGTTGAGTCACTTATTTTGGGGCGGAGG
tae-miR111	ta_iwgsc_5dl_v1_4501286	ta_iwgsc_5dl_v1_4501286_14	-	4929..4949	4887..4949	TCCATCCCAAAATAAGTGACT	TCCATCCCAAAATAAGTGACTCAACTTTGTACTAAACTTGAGTCACTTATTTTGGGACGGAGG
tae-miR111	ta_iwgsc_5dl_v1_4503119	ta_iwgsc_5dl_v1_4503119_0	+	329..349	329..413	TCCATCCCAAAATAAGTGACT	TCCATCCCAAAATAAGTGACTCAAGTTGATACCAACTTTGTACTAAAGTTGGTATAAACTCGAGTCACTTATTTTGGGACGGAGG
tae-miR111	ta_iwgsc_5dl_v1_4573496	ta_iwgsc_5dl_v1_4573496_0	+	3588..3608	3588..3661	TCCATCCCAAAATAAGTGACT	TCCATCCCAAAATAAGTGACTCGATTTTGTACTAAAGTTAATATAAAATCGAGTCACTTATTTTGGGATGGAGA
tae-miR111	ta_iwgsc_5dl_v1_4573496	ta_iwgsc_5dl_v1_4573496_7	-	3636..3656	3583..3656	TCCATCCCAAAATAAGTGACT	TCCATCCCAAAATAAGTGACTCGATTTTATATTAACTTTAGTACAAAATCGAGTCACTTATTTTGGGATGGAGA
tae-miR111	ta_iwgsc_5dl_v1_4598586	ta_iwgsc_5dl_v1_4598586_0	-	16078..16098	16043..16098	TCCATCCCAAAATAAGTGACT	TCCATCCCAAAATAAGTGACTAGTACAAAGTTGAGTCACTTATTTTGGGACGGAGG
tae-miR111	ta_iwgsc_5dl_v1_4606368	ta_iwgsc_5dl_v1_4606368_0	+	2586..2606	2586..2667	TCCATCCCAAAATAAGTGACT	TCCATCCCAAAATAAGTGACTCTTTGTACTAAGTTTAGTGCAAAGTTAGTACAAACTTGAGTCACTTATTTTGGGACGGAGG
tae-miR111	ta_iwgsc_5ds_v1_2751945	ta_iwgsc_5ds_v1_2751945_0	+	8102..8122	8102..8186	TCCATCCCAAAATAAGTGACT	TCCATCCCAAAATAAGTGACTCAACTTTATAATAACTTTGTACTATAGTTAGTGCAAACTTGAGTCACTTATTTTGGGACGGAGG
tae-miR111	ta_iwgsc_6dl_v1_2928645	ta_iwgsc_6dl_v1_2928645_0	+	1467..1487	1467..1551	TCCATCCCAAAATAAGTGACT	TCCATCCCAAAATAAGTGACTCAACTTTGTACTAACTTTGTACTAGAGTTAGTATAAAGTTGATTCACTTATTTTGCGACGGAGG
tae-miR111	ta_iwgsc_6dl_v1_317622	ta_iwgsc_6dl_v1_317622_0	+	2989..3009	2989..3053	TCCATCCCAAAATAAGTGACT	TCCATCCCAAAATAAGTGACTCAACTTTGTACTAGCTCTTTGAGTCACTTATTTTGGGACGGAGG
tae-miR112	ta_iwgsc_5al_v1_2689333	ta_iwgsc_5al_v1_2689333_0	-	702..722	670..722	TCCATCCCATAATATAAGAGT	TCCATCCCATAATATAAGAGTTTTTTTTGACCTCTTATATCACGGGATGGAGG
tae-miR112	ta_iwgsc_5al_v1_2757325	ta_iwgsc_5al_v1_2757325_0	+	5840..5860	5840..5892	TCCATCCCATAATATAAGAGT	TCCATCCCATAATATAAGAGTGTTTTTTACACTACTATATTGTGGGACGGAGG
tae-miR112	ta_iwgsc_6as_v1_4425732	ta_iwgsc_6as_v1_4425732_1	-	5954..5974	5904..5974	TCCATCCCATAATATAAGAGT	TCCATCCCATAATATAAGAGTGTTTTAACAGTACATTAGTGTCAAAACGCTCTTGTATTATGAGACAGAGG
tae-miR112	ta_iwgsc_7al_v1_4477188	ta_iwgsc_7al_v1_4477188_2	+	10208..10228	10208..10281	TCCATCCCATAATATAAGAGT	TCCATCCCATAATATAAGAGTCTTTTTTGACACTACACTAGGATAAAAAACGCTCTTATATTATGGAACAGAGG
tae-miR112	ta_iwgsc_7al_v1_4538906	ta_iwgsc_7al_v1_4538906_0	-	1032..1052	980..1052	TCCATCCCATAATATAAGAGT	TCCATCCCATAATATAAGAGTGTTTTTTACACTACACTAGTGTAAACAACGCTCTTATATTATGGGACGGAGG
tae-miR112	ta_iwgsc_7al_v1_4555066	ta_iwgsc_7al_v1_4555066_0	-	1154..1174	1123..1174	TCCATCCCATAATATAAGAGT	TCCATCCCATAATATAAGAGTTTTTTTGACCTCTTATATTACGGGATGGAGG
tae-miR112	ta_iwgsc_7as_v1_4047133	ta_iwgsc_7as_v1_4047133_0	+	492..512	492..535	TCCATCCCATAATATAAGAGT	TCCATCCCATAATATAAGAGTGTTCTTATATGATGGGACGGAGG
tae-miR112	ta_iwgsc_7as_v1_4252731	ta_iwgsc_7as_v1_4252731_0	-	362..382	331..382	TCCATCCCATAATATAAGAGT	TCCATCCCATAATATAAGAGTGTTTTAACGCTCTTATATTATGGGACGGAGG
tae-miR112	ta_iwgsc_2al_v1_6371637	ta_iwgsc_2al_v1_6371637_0	+	10028..10048	10028..10100	TCCATCCCATAATATAAGAGT	TCCATCCCATAATATAAGAGTGTTTTTTACACTAATGTAGTGTAAAAAACGCTCTTATATTATGGGACGGAGG
tae-miR112	ta_iwgsc_2al_v1_6376125	ta_iwgsc_2al_v1_6376125_0	+	772..792	772..844	TCCATCCCATAATATAAGAGT	TCCATCCCATAATATAAGAGTGTTTTTTACACTAATGTAGTGTAAAAAACGCTCTTATATTATGGGACGGAGG
tae-miR112	ta_iwgsc_1al_v2_1969851	ta_iwgsc_1al_v2_1969851_4	+	3843..3863	3843..3915	TCCATCCCATAATATAAGAGT	TCCATCCCATAATATAAGAGTGTTTTTGACACTAGTGTAGTGTCAAAAACGCTTTTTTATTATGGGACAGAGG
tae-miR112	ta_iwgsc_3as_v1_3328153	ta_iwgsc_3as_v1_3328153_0	+	3281..3301	3281..3332	TCCATCCCATAATATAAGAGT	TCCATCCCATAATATAAGAGTTTTTTTAACCTCTTATATTACGGGATGGAGG
tae-miR112	ta_iwgsc_5bl_v1_10839167	ta_iwgsc_5bl_v1_10839167_4	+	15284..15304	15284..15346	TCCATCCCATAATATAAGAGT	TCCATCCCATAATATAAGAGTGTTTTGAGTGTAAAAAGCACTCTTATATTATTGGGACGGAGG
tae-miR112	ta_iwgsc_6bl_v1_4257176	ta_iwgsc_6bl_v1_4257176_0	+	756..776	756..844	TCCATCCCATAATATAAGAGT	TCCATCCCATAATATAAGAGTGTACTGTAAAAAAACGCCATAATATAAGAGTGTACTGTCAAAAACGTTTTTATATTATGAAACGGAGG
tae-miR112	ta_iwgsc_6bl_v1_4384152	ta_iwgsc_6bl_v1_4384152_0	-	6237..6257	6199..6257	TCCATCCCATAATATAAGAGT	TCCATCCCATAATATAAGAGTATATTCGGTGAAATAACACTTATATTATGGGACGGAGG
tae-miR112	ta_iwgsc_6bl_v1_4396994	ta_iwgsc_6bl_v1_4396994_3	-	4783..4803	4731..4803	TCCATCCCATAATATAAGAGT	TCCATCCCATAATATAAGAGTGTTTTTGACACTACACTTGTGTCAAAAATGCTCTTATATTATGGGGTGGAGG
tae-miR112	ta_iwgsc_1bs_v1_3439218	ta_iwgsc_1bs_v1_3439218_4	-	2859..2879	2807..2879	TCCATCCCATAATATAAGAGT	TCCATCCCATAATATAAGAGTGTTTTTGACACTAGTGTAGTGGCAAAAACTCTCTTGTATTATGGGACAGAGG
tae-miR112	ta_iwgsc_1bs_v1_3466383	ta_iwgsc_1bs_v1_3466383_0	-	381..401	329..401	TCCATCCCATAATATAAGAGT	TCCATCCCATAATATAAGAGTGTTTTTTACACTACACTAGTGTAAAAAACACTCTTATATTATGGGACAGAGG
tae-miR112	ta_iwgsc_2bs_v1_5167918	ta_iwgsc_2bs_v1_5167918_2	+	4261..4281	4261..4333	TCCATCCCATAATATAAGAGT	TCCATCCCATAATATAAGAGTGTTTTTGACACTACACTAGTGTTAAAAACGTTCTTATATTATGGGATGGAGT
tae-miR112	ta_iwgsc_3b_v1_10403201	ta_iwgsc_3b_v1_10403201_0	-	887..907	835..907	TCCATCCCATAATATAAGAGT	TCCATCCCATAATATAAGAGTGTTTTTTACACCATGCTAGTGTCAAAAACGCTCTTATATTATGGGACGGAGG
tae-miR112	ta_iwgsc_1bl_v1_3855034	ta_iwgsc_1bl_v1_3855034_0	-	2721..2741	2669..2741	TCCATCCCATAATATAAGAGT	TCCATCCCATAATATAAGAGTTCTTTTGACACTACACTGGTGTTAAAAACGCTATTATATTATGGAACGGAGG
tae-miR112	ta_iwgsc_1bl_v1_3864840	ta_iwgsc_1bl_v1_3864840_0	+	1686..1706	1686..1757	TCCATCCCATAATATAAGAGT	TCCATCCCATAATATAAGAGTATTTTTGACACTAGTGTAGTGTCAAAAACACTCTTACATTATGGACGGAAG
tae-miR112	ta_iwgsc_3b_v1_10651691	ta_iwgsc_3b_v1_10651691_4	-	3923..3943	3874..3943	TCCATCCCATAATATAAGAGT	TCCATCCCATAATATAAGAGTGTTTTGACACTCACTAGTGTAAAAACACTCTTATATTTTGGGACAGAGG
tae-miR112	ta_iwgsc_3b_v1_10713963	ta_iwgsc_3b_v1_10713963_0	+	1816..1836	1816..1887	TCCATCCCATAATATAAGAGT	TCCATCCCATAATATAAGAGTGTTTTGACACTACACTAGTGTCAAAAAAGCTCTTATATTATGGGACCGAGG
tae-miR112	ta_iwgsc_7dl_v1_3330843	ta_iwgsc_7dl_v1_3330843_8	-	7965..7985	7913..7985	TCCATCCCATAATATAAGAGT	TCCATCCCATAATATAAGAGTATTTTTTACACTAGTGTAGTATCAAAAACACTTTTATATTATGGGACGGAGG
tae-miR112	ta_iwgsc_7ds_v1_3856072	ta_iwgsc_7ds_v1_3856072_0	-	1946..1966	1898..1966	TCCATCCCATAATATAAGAGT	TCCATCCCATAATATAAGAGTGTCTTTGACACTAAGTGTGAAAAACCCTCTTATATTATGGGTTAGAGG
tae-miR112	ta_iwgsc_3dl_v1_3214643	ta_iwgsc_3dl_v1_3214643_0	-	286..306	234..306	TCCATCCCATAATATAAGAGT	TCCATCCCATAATATAAGAGTGTTTTTAACACTACACTAGCATCGAAAACAGTGTTATATGATGGGACGGAGA
tae-miR112	ta_iwgsc_3dl_v1_6936171	ta_iwgsc_3dl_v1_6936171_2	-	485..505	433..505	TCCATCCCATAATATAAGAGT	TCCATCCCATAATATAAGAGTGTTTTTTATGCTACACTTGTGTCAAAAACGCTCTTATATTATGGGACGGAGG
tae-miR112	ta_iwgsc_3dl_v1_6936823	ta_iwgsc_3dl_v1_6936823_0	-	2261..2281	2221..2281	TCCATCCCATAATATAAGAGT	TCCATCCCATAATATAAGAGTGTTGTAGTGTCAAAAACGTTCTTATATTATGGGACGGAGG
tae-miR112	ta_iwgsc_4dl_v3_14330959	ta_iwgsc_4dl_v3_14330959_0	-	1288..1308	1236..1308	TCCATCCCATAATATAAGAGT	TCCATCCCATAATATAAGAGTGTTTTGTACACTGGTGTACTATACAAAACTCTCTTATATTATGGGACGGAGG
tae-miR112	ta_iwgsc_4dl_v3_14417173	ta_iwgsc_4dl_v3_14417173_0	-	127..147	76..147	TCCATCCCATAATATAAGAGT	TCCATCCCATAATATAAGAGTGTTTTGTACAGTACACCAGTGTTCAAAACACTCTTATGTTATGGGAAGAGG
tae-miR112	ta_iwgsc_5ds_v1_2771479	ta_iwgsc_5ds_v1_2771479_4	-	7402..7422	7350..7422	TCCATCCCATAATATAAGAGT	TCCATCCCATAATATAAGAGTGTTTTTTACACTACACTAGTGTCAAAATGCTTTTATATTATAGGAGGGGGGG
tae-miR113	ta_iwgsc_3as_v1_804549	ta_iwgsc_3as_v1_804549_1	-	110..130	110..190	TCCATCTCTCCGACAAGTATT	TACTTGTCGGGGAAATGGATGAATCTAGACGTATTTTAGATGTAGATACATCCAATTTTATCCATCTCTCCGACAAGTATT
tae-miR113	ta_iwgsc_1al_v2_3938751	ta_iwgsc_1al_v2_3938751_1	-	1008..1028	1008..1088	TCCATCTCTCCGACAAGTATT	TACTTGTCGAAGAAATGGATGAATCTACACTTATTTTAGCTATATATACATCCAATTTTATCCATCTCTCCGACAAGTATT
tae-miR113	ta_iwgsc_4bs_v1_4897711	ta_iwgsc_4bs_v1_4897711_1	+	1174..1194	1114..1194	TCCATCTCTCCGACAAGTATT	TACTTGTCAGAGAAATGGATGAATCTAGAAATATTTTAGATATAGATACATCCAATTTTATCCATCTCTCCGACAAGTATT
tae-miR113	ta_iwgsc_4bs_v1_4897712	ta_iwgsc_4bs_v1_4897712_1	+	1174..1194	1114..1194	TCCATCTCTCCGACAAGTATT	TACTTGTCAGAGAAATGGATGAATCTAGAAATATTTTAGATATAGATACATCCAATTTTATCCATCTCTCCGACAAGTATT
tae-miR113	ta_iwgsc_5bl_v1_10849897	ta_iwgsc_5bl_v1_10849897_3	-	6096..6116	6096..6176	TCCATCTCTCCGACAAGTATT	TACTTGTCGAAGAAATAGATGAATCTAGACGTATTTTAGTTATAGATGCATTCAATTTTATCCATCTCTCCGACAAGTATT
tae-miR113	ta_iwgsc_6bl_v1_4285568	ta_iwgsc_6bl_v1_4285568_1	-	1611..1631	1611..1691	TCCATCTCTCCGACAAGTATT	TACTTATCAGAGAAATGGATGAATCTAGACATATTTTAGATATAGATACATCTAATTTTATCCATCTCTCCGACAAGTATT
tae-miR113	ta_iwgsc_7bl_v1_6675606	ta_iwgsc_7bl_v1_6675606_1	-	488..508	488..568	TCCATCTCTCCGACAAGTATT	TACTTGTCGGAGAAAAGGATGAATCTAGATGTATTTTAGACATAGATACATCCATTTGTATCCATCTCTCCGACAAGTATT
tae-miR113	ta_iwgsc_7bs_v1_3136215	ta_iwgsc_7bs_v1_3136215_2	+	12590..12610	12530..12610	TCCATCTCTCCGACAAGTATT	TACTTGTCGTAGAAATGGATGAAAATAAATGCATCTAGAACAAGGATATGTCTAGATACATCCATCTCTCCGACAAGTATT
tae-miR113	ta_iwgsc_2bl_v1_8050664	ta_iwgsc_2bl_v1_8050664_1	-	2608..2628	2608..2688	TCCATCTCTCCGACAAGTATT	TACTTGTCGAAGAAATGGATGAATCTAGACATATTTTAGTTATAGATGCATCCAATTTTATCCATCTCTCCGACAAGTATT
tae-miR113	ta_iwgsc_3ds_v1_112499	ta_iwgsc_3ds_v1_112499_1	+	84..104	24..104	TCCATCTCTCCGACAAGTATT	TACTTGTCGGAGAAATGGATGAATCTAGACGTATTTTAGATATAGATACATCCAATTTTATCCATCTCTCCGACAAGTATT
tae-miR113	ta_iwgsc_5al_v1_2452711	ta_iwgsc_5al_v1_2452711_1	-	107..127	107..187	TCCATCTCTCCGACAAGTATT	TACTTATCGGAGAACTGGATGAATCTAGACGTATTTTAGATATAGATGCATCCAATTTTATCCATCTCTCCGACAAGTATT
tae-miR114	ta_iwgsc_1al_v2_3913358	ta_iwgsc_1al_v2_3913358_0	-	2759..2775	2700..2775	TCCCACCGGGCGTGCCA	TCCCACCGGGCGTGCCATTTGTTTTACACGAGAAAAATATTAAAATCTATCCGCGTTGGCATTTTAGGTGCGGGCG
tae-miR114	ta_iwgsc_7ds_v1_3829040	ta_iwgsc_7ds_v1_3829040_1	-	175..191	175..259	TCCCACCGGGCGTGCCA	GCAGGTTGGGGGACGAGCGAAGACGATTCAGACGACCACAATGAAGCGAAGATGGGAGGAGAATCGGGTCCCACCGGGCGTGCCA
tae-miR115	ta_iwgsc_3b_v1_10419885	ta_iwgsc_3b_v1_10419885_1	+	8492..8512	8492..8586	TCCCAGAATCTTGAATCCATG	TCCCAGAATCTTGAATCCATGTTTTTACAATCCTAAGCTCTTTACATCCTAACTAACTAGGATTGAAAAAAATATGGGTTCAAGATTCTAGGAGA
tae-miR116	ta_iwgsc_1al_v2_3957637	ta_iwgsc_1al_v2_3957637_1	-	5717..5733	5637..5733	TCCCTCTCTCTCCTCCA	TCCCTCTCTCTCCTCCATTTCTCTCCTCCTCCTGCCACCGATCCCGAACCAGGGAGGAACCCGGCGCGAGGAGGGCAAAGGAAGAGAAGAGGAGACC
tae-miR116	ta_iwgsc_1dl_v1_2196124	ta_iwgsc_1dl_v1_2196124_0	+	855..871	855..951	TCCCTCTCTCTCCTCCA	TCCCTCTCTCTCCTCCATTTCTCTCCTCCTCCTGCCACCGATCCCGAACCAGGGAGGAACCCGGCGCGAGGAGGGCAAAGGAAGAGAAGAGGAGATC
tae-miR117	ta_iwgsc_7as_v1_2803845	ta_iwgsc_7as_v1_2803845_0	-	112..128	55..128	TCCGAGTGGCGGCACCA	TCCGAGTGGCGGCACCAATGAAAGTCTCCATGAAGGACTGGAAGTCATGCTTTTTGGTGTTAGCGGCTTTGATC
tae-miR118	ta_iwgsc_2bl_v1_8093466	ta_iwgsc_2bl_v1_8093466_5	-	3382..3402	3382..3479	TCCGCGATCATCACGACCAAA	TGGTCGTGATTATCGCGGTTGTTTGTTGCTTTGGGGGCATGGGTATGATTTAAAACCCATGATTTGGGCAAAGGTCTTCCGCGATCATCACGACCAAA
tae-miR119	ta_iwgsc_5al_v1_2810726	ta_iwgsc_5al_v1_2810726_0	+	5544..5564	5544..5596	TCCGTAAACAAATATAAGAGC	TCCGTAAACAAATATAAGAGCGTTTAGATCACTCTTATATTTCTTTACAAAGG
tae-miR119	ta_iwgsc_4bl_v1_7021741	ta_iwgsc_4bl_v1_7021741_3	-	12422..12442	12370..12442	TCCGTAAACAAATATAAGAGC	TCCGTAAACAAATATAAGAGCGTTTAGATCACTACTTTAGTGATCTAAACGCTCTAATATTTCTTTACAGAGG
tae-miR119	ta_iwgsc_4bl_v1_7035578	ta_iwgsc_4bl_v1_7035578_0	+	5922..5942	5922..5994	TCCGTAAACAAATATAAGAGC	TCCGTAAACAAATATAAGAGCGTTTAGATCTCTAAAATAGTGATCTAAACACTCTTATATTTCTTTACAAAGG
tae-miR119	ta_iwgsc_4bl_v1_7039853	ta_iwgsc_4bl_v1_7039853_14	-	8357..8377	8302..8377	TCCGTAAACAAATATAAGAGC	TCCGTAAACAAATATAAGAGCGTTTATATCACTAAAATTTTAGTGATATAAACGCTCTTATATTTGTTTACGGAGG
tae-miR119	ta_iwgsc_4bl_v1_7039853	ta_iwgsc_4bl_v1_7039853_8	+	8307..8327	8307..8382	TCCGTAAACAAATATAAGAGC	TCCGTAAACAAATATAAGAGCGTTTATATCACTAAAATTTTAGTGATATAAACGCTCTTATATTTGTTTACGGAGG
tae-miR119	ta_iwgsc_4bs_v1_4862367	ta_iwgsc_4bs_v1_4862367_6	+	2271..2291	2271..2343	TCCGTAAACAAATATAAGAGC	TCCGTAAACAAATATAAGAGCGTTTAGATCACTAAAATAGTGATCTAAACACTCTTATATATTTTTACAGAGG
tae-miR119	ta_iwgsc_4bs_v1_4905465	ta_iwgsc_4bs_v1_4905465_4	-	4167..4187	4108..4187	TCCGTAAACAAATATAAGAGC	TCCGTAAACAAATATAAGAGCGCTTAGATCACTACTTTAGTGTTAAGTGATATAAACGCTCTTATATTTCTTTACAGAGG
tae-miR119	ta_iwgsc_5bl_v1_10754147	ta_iwgsc_5bl_v1_10754147_0	+	2209..2229	2209..2271	TCCGTAAACAAATATAAGAGC	TCCGTAAACAAATATAAGAGCGTTTGGTAGTGATCTAAACACTCTTATATTTCTTTACAGAGG
tae-miR119	ta_iwgsc_5bl_v1_10830075	ta_iwgsc_5bl_v1_10830075_3	-	936..956	884..956	TCCGTAAACAAATATAAGAGC	TCCGTAAACAAATATAAGAGCGTTTAGATCATTACTTTAGTGATCTAAATGCTCTTAAATTTCTTTACGGAGG
tae-miR119	ta_iwgsc_5bl_v1_10842677	ta_iwgsc_5bl_v1_10842677_4	-	525..545	473..545	TCCGTAAACAAATATAAGAGC	TCCGTAAACAAATATAAGAGCGTTTAGATCACTATTTTAGTAATCTAAACGCTCTTGTATTAGTTTACAGAGG
tae-miR119	ta_iwgsc_5bl_v1_10875291	ta_iwgsc_5bl_v1_10875291_0	+	2606..2626	2606..2678	TCCGTAAACAAATATAAGAGC	TCCGTAAACAAATATAAGAGCGTTTAGATCATAATTTTAGTGATCTAAATGCTCTTAAATTTCTTTACGGAGG
tae-miR119	ta_iwgsc_1bs_v1_3413800	ta_iwgsc_1bs_v1_3413800_0	+	1019..1039	1019..1091	TCCGTAAACAAATATAAGAGC	TCCGTAAACAAATATAAGAGCGTTTAGATCACTACTTTAGTGATCTAAACACTCTTATATTTCTTTACAGAGG
tae-miR119	ta_iwgsc_5bs_v1_2272854	ta_iwgsc_5bs_v1_2272854_0	-	27143..27163	27091..27163	TCCGTAAACAAATATAAGAGC	TCCGTAAACAAATATAAGAGCGTTTAGATCACTATTTTAGTGATCTAAACGCTCTTATATTTCTTTACAGAGG
tae-miR119	ta_iwgsc_5bs_v1_2276325	ta_iwgsc_5bs_v1_2276325_0	-	1325..1345	1273..1345	TCCGTAAACAAATATAAGAGC	TCCGTAAACAAATATAAGAGCGTTTAGATCACTAAAGTAGTAATCTAAATGCTCTTATATTTTTTTACAGAGG
tae-miR119	ta_iwgsc_5bs_v1_2296565	ta_iwgsc_5bs_v1_2296565_0	-	2874..2894	2822..2894	TCCGTAAACAAATATAAGAGC	TCCGTAAACAAATATAAGAGCATGAAGATCACTAAAGTAGTAATCTAAACGCTCTTATATTTCTTTAGAGAGG
tae-miR119	ta_iwgsc_6bl_v1_4248874	ta_iwgsc_6bl_v1_4248874_0	-	4712..4732	4660..4732	TCCGTAAACAAATATAAGAGC	TCCGTAAACAAATATAAGAGCATTTAGATAACTATTTTAGTTGCCTAAACACTTTTACATTTCTTTACAGAGG
tae-miR119	ta_iwgsc_6bl_v1_4254187	ta_iwgsc_6bl_v1_4254187_1	+	10912..10932	10912..10984	TCCGTAAACAAATATAAGAGC	TCCGTAAACAAATATAAGAGCGTTTAGATCACTAAAATAGTGATCTAAACGCTCTTATATTTGCTTACAGAGG
tae-miR119	ta_iwgsc_6bs_v1_2708138	ta_iwgsc_6bs_v1_2708138_0	-	3240..3260	3188..3260	TCCGTAAACAAATATAAGAGC	TCCGTAAACAAATATAAGAGCGTTTAGGTCACTACTTTAGTGATCTAAACGCTCTTATATTTCTTTACAGAGG
tae-miR119	ta_iwgsc_6bs_v1_2980668	ta_iwgsc_6bs_v1_2980668_15	-	609..629	566..629	TCCGTAAACAAATATAAGAGC	TCCGTAAACAAATATAAGAGCATTTAGATCACTATCTAAACGCTCTTATATTTCTTTACAGAGG
tae-miR119	ta_iwgsc_6bs_v1_2986551	ta_iwgsc_6bs_v1_2986551_0	-	11249..11269	11197..11269	TCCGTAAACAAATATAAGAGC	TCCGTAAACAAATATAAGAGCATTTAGATCACTATTTTATTGACCTAAACGCTCTTATATTTCTTTACAGAGG
tae-miR119	ta_iwgsc_6bs_v1_3048406	ta_iwgsc_6bs_v1_3048406_0	+	1571..1591	1571..1643	TCCGTAAACAAATATAAGAGC	TCCGTAAACAAATATAAGAGCGTTTAGATCACTACTTTAGTAATCTAAATGCTCTTATATTAGTTTACAGAGG
tae-miR119	ta_iwgsc_7bl_v1_1965195	ta_iwgsc_7bl_v1_1965195_0	+	71..91	71..143	TCCGTAAACAAATATAAGAGC	TCCGTAAACAAATATAAGAGCATTTAGATCACTAAACTAGTGATCTAAACGCTCTTATATTTCTTTACGGAGG
tae-miR119	ta_iwgsc_1bl_v1_3801753	ta_iwgsc_1bl_v1_3801753_2	+	14166..14186	14166..14238	TCCGTAAACAAATATAAGAGC	TCCGTAAACAAATATAAGAGCGTTTAGATCACTACTTTAGTAATCTAAATGCTCTTATATTAGTTTACAGAGG
tae-miR119	ta_iwgsc_7bl_v1_6644418	ta_iwgsc_7bl_v1_6644418_0	+	2725..2745	2725..2797	TCCGTAAACAAATATAAGAGC	TCCGTAAACAAATATAAGAGCATTTAGATCACTACGTTAGTGATCTAAACGCTCTTATATTTCTTTATAGAGG
tae-miR119	ta_iwgsc_7bl_v1_6739885	ta_iwgsc_7bl_v1_6739885_1	-	695..715	644..715	TCCGTAAACAAATATAAGAGC	TCCGTAAACAAATATAAGAGCGTTTAGATCACTAAGTAGTGATCTAAATACTCTTATATTTGTTTACGGTGG
tae-miR119	ta_iwgsc_7bl_v1_6747913	ta_iwgsc_7bl_v1_6747913_0	+	5558..5578	5558..5630	TCCGTAAACAAATATAAGAGC	TCCGTAAACAAATATAAGAGCGTTTAGATCAATAAAATAGTAACCTAAATACTCTTATATTTCTTTACAGAGG
tae-miR119	ta_iwgsc_7bs_v1_3131546	ta_iwgsc_7bs_v1_3131546_0	+	734..754	734..806	TCCGTAAACAAATATAAGAGC	TCCGTAAACAAATATAAGAGCCTTTAGGTCACTACTTTAGTGATCTAAACGCTCTTATATTTCTTTACAGAGT
tae-miR119	ta_iwgsc_1bl_v1_3810729	ta_iwgsc_1bl_v1_3810729_4	-	2472..2492	2420..2492	TCCGTAAACAAATATAAGAGC	TCCGTAAACAAATATAAGAGCGTTTACATCACTATTTTAGTGAGATTAACGCTCTTATATTTCTCTACAGAGG
tae-miR119	ta_iwgsc_2bl_v1_8008769	ta_iwgsc_2bl_v1_8008769_0	+	10088..10108	10088..10160	TCCGTAAACAAATATAAGAGC	TCCGTAAACAAATATAAGAGCGTTTAGATCACTAAAGTAGTAATCTAAATGCTCTTATATTTCTTTACAGAGG
tae-miR119	ta_iwgsc_2bl_v1_8029686	ta_iwgsc_2bl_v1_8029686_2	-	16385..16405	16333..16405	TCCGTAAACAAATATAAGAGC	TCCGTAAACAAATATAAGAGCATTTAGATCTCTAAAGTAGTGATCTAAACGCTCTTATATTTCTTTACAGAGG
tae-miR119	ta_iwgsc_2bl_v1_8029995	ta_iwgsc_2bl_v1_8029995_1	-	5030..5050	4978..5050	TCCGTAAACAAATATAAGAGC	TCCGTAAACAAATATAAGAGCGTTTAGATCACTACTTTAGTGATCTAAACGCTCTAATATTTGTTTACGGAGG
tae-miR119	ta_iwgsc_2bl_v1_8072821	ta_iwgsc_2bl_v1_8072821_1	+	4547..4567	4547..4619	TCCGTAAACAAATATAAGAGC	TCCGTAAACAAATATAAGAGCGTTTAGATCACTATTTTAATAATCTAAACGTTTTTATGTTAGTTTACAGAGG
tae-miR119	ta_iwgsc_2bl_v1_8076440	ta_iwgsc_2bl_v1_8076440_1	+	8658..8678	8658..8730	TCCGTAAACAAATATAAGAGC	TCCGTAAACAAATATAAGAGCGTTTAGATCACTAAAGTAGTGATTTAAACGCTCTTATATTTATTTACAGAGG
tae-miR119	ta_iwgsc_2bl_v1_8084010	ta_iwgsc_2bl_v1_8084010_8	+	12647..12667	12647..12719	TCCGTAAACAAATATAAGAGC	TCCGTAAACAAATATAAGAGCATTTAGATCACTACTTCAGTGATCTAAACGCTCTTATATTACTTTACGGAGG
tae-miR119	ta_iwgsc_2bl_v1_8084931	ta_iwgsc_2bl_v1_8084931_0	+	1361..1381	1361..1433	TCCGTAAACAAATATAAGAGC	TCCGTAAACAAATATAAGAGCATTTAGATAACTACTTTAGTTATCTAAACACTCTTACATTTCTTTATAGAGG
tae-miR119	ta_iwgsc_2bs_v1_5187393	ta_iwgsc_2bs_v1_5187393_2	+	9591..9611	9591..9663	TCCGTAAACAAATATAAGAGC	TCCGTAAACAAATATAAGAGCGTTTAGATCATTATTTTAATGATCTAAACGCTCTTATATTTCTTTACAGAGG
tae-miR119	ta_iwgsc_2bs_v1_5202580	ta_iwgsc_2bs_v1_5202580_0	+	5565..5585	5565..5637	TCCGTAAACAAATATAAGAGC	TCCGTAAACAAATATAAGAGCATTTAGATCACTACTTCAGTGATCTAAACGCTCTTATATTACTTTACGGAGG
tae-miR119	ta_iwgsc_2bs_v1_5205235	ta_iwgsc_2bs_v1_5205235_3	+	3157..3177	3157..3228	TCCGTAAACAAATATAAGAGC	TCCGTAAACAAATATAAGAGCGTTTAGATTACTAAAATAGTGATGTAGCACTCTTATATTTGTTTACAGAGG
tae-miR119	ta_iwgsc_3b_v1_10430400	ta_iwgsc_3b_v1_10430400_0	-	1786..1806	1734..1806	TCCGTAAACAAATATAAGAGC	TCCGTAAACAAATATAAGAGCGTTTCGATCACTAAAGTAATGATCTAAACACTCTTATATTTCTTTACAGAGG
tae-miR119	ta_iwgsc_3b_v1_10446227	ta_iwgsc_3b_v1_10446227_0	+	9526..9546	9526..9598	TCCGTAAACAAATATAAGAGC	TCCGTAAACAAATATAAGAGCGTTTAGGTCACTAAAATAGTGATCTAAGAACTCTTATATATTTTTACAGAGT
tae-miR119	ta_iwgsc_3b_v1_10500229	ta_iwgsc_3b_v1_10500229_4	+	16150..16170	16150..16207	TCCGTAAACAAATATAAGAGC	TCCGTAAACAAATATAAGAGCGTTTAGAACACTACACTCTTATATTTATTTACGGAGG
tae-miR119	ta_iwgsc_3b_v1_10572903	ta_iwgsc_3b_v1_10572903_9	-	8635..8655	8583..8655	TCCGTAAACAAATATAAGAGC	TCCGTAAACAAATATAAGAGCGTTTAGATCACTACTTTAGTAATCTAAATGCTCTTATATTAGTTTACAGAGG
tae-miR119	ta_iwgsc_3b_v1_10604140	ta_iwgsc_3b_v1_10604140_0	-	5177..5197	5125..5197	TCCGTAAACAAATATAAGAGC	TCCGTAAACAAATATAAGAGCGTTTAGATCACTACTTTAGTAATCTAAATGCTTTTATATTAGTTTACAGAGA
tae-miR119	ta_iwgsc_3b_v1_10716315	ta_iwgsc_3b_v1_10716315_0	+	6176..6196	6176..6232	TCCGTAAACAAATATAAGAGC	TCCGTAAACAAATATAAGAGCGTTTAGATCACTAGCTCTTATATTTCTTTACAGAGG
tae-miR119	ta_iwgsc_3b_v1_10721478	ta_iwgsc_3b_v1_10721478_0	+	3359..3379	3359..3431	TCCGTAAACAAATATAAGAGC	TCCGTAAACAAATATAAGAGCGTTTAGATCACTACTTTAGTAATCTAAATGCTTTTATATTAGTTTACAGAGA
tae-miR119	ta_iwgsc_3b_v1_10747579	ta_iwgsc_3b_v1_10747579_0	+	939..959	939..1010	TCCGTAAACAAATATAAGAGC	TCCGTAAACAAATATAAGAGCGTTTAGATCACTATTTCAGTGGTCTAAACGCTCTTATATTTTTTATAGATG
tae-miR119	ta_iwgsc_1bl_v1_3888887	ta_iwgsc_1bl_v1_3888887_0	+	4358..4378	4358..4430	TCCGTAAACAAATATAAGAGC	TCCGTAAACAAATATAAGAGCGTTTAGATCACTACTTTAGTGATCTAAACGCTCTTATATTTGTTTACGGAGG
tae-miR119	ta_iwgsc_1bl_v1_3888887	ta_iwgsc_1bl_v1_3888887_2	-	4405..4425	4353..4425	TCCGTAAACAAATATAAGAGC	TCCGTAAACAAATATAAGAGCGTTTAGATCACTAAAGTAGTGATCTAAACGCTCTTATATTTGTTTACGGAGG
tae-miR119	ta_iwgsc_3b_v1_10776342	ta_iwgsc_3b_v1_10776342_0	+	4197..4217	4197..4269	TCCGTAAACAAATATAAGAGC	TCCGTAAACAAATATAAGAGCATTTAGATCACTACTTCAGTGATCTAAACGCTCTTATATTACTTTACGGAGG
tae-miR119	ta_iwgsc_3b_v1_9544482	ta_iwgsc_3b_v1_9544482_0	+	4463..4483	4463..4535	TCCGTAAACAAATATAAGAGC	TCCGTAAACAAATATAAGAGCATTTAGATTACTATTTTAGTGATCTAAACGCTCTTATATTTGTTTACAGAGG
tae-miR12	ta_iwgsc_3as_v1_3353708	ta_iwgsc_3as_v1_3353708_2	-	189..212	189..252	AAGCTATACATAGTCTAACACCCT	CATGTTAGACTATGTATAGCATATACGTACATAGGTACAGAAGCTATACATAGTCTAACACCCT
tae-miR120	ta_iwgsc_1al_v2_3923786	ta_iwgsc_1al_v2_3923786_4	-	5996..6016	5957..6016	TCCGTAAAGAAATATAGGAGT	TCCGTAAAGAAATATAGGAGTGTTTAGATCACTAAACGCTCCTATATTTCTTCACGGAGG
tae-miR120	ta_iwgsc_1bs_v1_3456776	ta_iwgsc_1bs_v1_3456776_2	-	7678..7698	7626..7698	TCCGTAAAGAAATATAGGAGT	TCCGTAAAGAAATATAGGAGTGTTTAGATCACTAAAATAGTGATCTAAACGCTCTTATATTTGTTTACAGAGG
tae-miR120	ta_iwgsc_2ds_v1_5390053	ta_iwgsc_2ds_v1_5390053_0	+	3337..3357	3337..3405	TCCGTAAAGAAATATAGGAGT	TCCGTAAAGAAATATAGGAGTGTTTACATCACTAAAGTAGCGAAACACTCTTATATTTCTTTACAGTGG
tae-miR121	ta_iwgsc_5al_v1_2786848	ta_iwgsc_5al_v1_2786848_0	-	699..719	647..719	TCCGTAAATTAATATAAGAGC	TCCGTAAATTAATATAAGAGCGTTTAGATCACTGCTTTAGTGATCTAAACGCTTTTATATTAATTTACGGAGG
tae-miR121	ta_iwgsc_5al_v1_2810109	ta_iwgsc_5al_v1_2810109_1	+	1446..1466	1446..1518	TCCGTAAATTAATATAAGAGC	TCCGTAAATTAATATAAGAGCGTTTAGAACACTAAAATAGTGATCTAAATGCTTTTATATTAGTTTACAGAGG
tae-miR121	ta_iwgsc_5as_v1_1549902	ta_iwgsc_5as_v1_1549902_4	+	8758..8778	8758..8830	TCCGTAAATTAATATAAGAGC	TCCGTAAATTAATATAAGAGCGTTTAGATCGCTATTTTAGTTATCTAAACGCTCTTATATTAGTTTACAGAGG
tae-miR121	ta_iwgsc_6al_v1_5789489	ta_iwgsc_6al_v1_5789489_14	+	19579..19599	19579..19690	TCCGTAAATTAATATAAGAGC	TCCGTAAATTAATATAAGAGCATTTAGATCATTAAAGCCCTTCGTAGACTAAATAAGAGCATTTAGATCACTATTTTAGTGATCTAAACACCCTTATATTACTTTACAGAGG
tae-miR121	ta_iwgsc_6al_v1_5795164	ta_iwgsc_6al_v1_5795164_0	+	2645..2665	2645..2740	TCCGTAAATTAATATAAGAGC	TCCGTAAATTAATATAAGAGCGTTTAGAATACTAAAGTAGTATTCTAAACGCTCTTATATTAGTATTCTAAACGCTCTTATATTAGTTTACGGAGG
tae-miR121	ta_iwgsc_6al_v1_5797830	ta_iwgsc_6al_v1_5797830_6	+	11967..11987	11967..12039	TCCGTAAATTAATATAAGAGC	TCCGTAAATTAATATAAGAGCGTTTAGATTACTACATTAGTTATCTAAACGTTCTTATATTAGTTTACAGAGG
tae-miR121	ta_iwgsc_6al_v1_5808929	ta_iwgsc_6al_v1_5808929_2	-	138..158	100..158	TCCGTAAATTAATATAAGAGC	TCCGTAAATTAATATAAGAGCGTTTAGATCACTAACGCTCTTATATTAGTTTATTTTCA
tae-miR121	ta_iwgsc_6as_v1_4425029	ta_iwgsc_6as_v1_4425029_0	+	745..765	745..817	TCCGTAAATTAATATAAGAGC	TCCGTAAATTAATATAAGAGCGTTTAGATTACTACTTTAGTTATCTAAACGTTTTTATATTAGTTTACAGAGG
tae-miR121	ta_iwgsc_6as_v1_4426172	ta_iwgsc_6as_v1_4426172_0	-	5691..5711	5639..5711	TCCGTAAATTAATATAAGAGC	TCCGTAAATTAATATAAGAGCATTTAGATCACTACTTTAGTAATCTAAATGCTCTTATATTAGTTTACAGAGG
tae-miR121	ta_iwgsc_7al_v1_4449606	ta_iwgsc_7al_v1_4449606_0	-	1837..1857	1785..1857	TCCGTAAATTAATATAAGAGC	TCCGTAAATTAATATAAGAGCATTTAGATTACTATTTTAGTTATCTAAACACTCTTATATTAATTTACAGAGG
tae-miR121	ta_iwgsc_7as_v1_4177371	ta_iwgsc_7as_v1_4177371_0	+	352..372	352..424	TCCGTAAATTAATATAAGAGC	TCCGTAAATTAATATAAGAGCATATAGATCACTACTTTAGTGATCTAAACGCTCTTATATTAGTTTACGGAGG
tae-miR121	ta_iwgsc_7as_v1_4179731	ta_iwgsc_7as_v1_4179731_0	-	196..216	144..216	TCCGTAAATTAATATAAGAGC	TCCGTAAATTAATATAAGAGCGTTTAGATTGCTATTTTAGTGATCTAAACACTCTTATATTAGTTTAGAGAGG
tae-miR121	ta_iwgsc_7as_v1_4195752	ta_iwgsc_7as_v1_4195752_0	+	1625..1645	1625..1697	TCCGTAAATTAATATAAGAGC	TCCGTAAATTAATATAAGAGCGTTTAGATTACTACATTAGTTATCTAAACGTTCTTATATTAGTTTACAGAGG
tae-miR121	ta_iwgsc_7as_v1_4253801	ta_iwgsc_7as_v1_4253801_0	+	10920..10940	10920..10992	TCCGTAAATTAATATAAGAGC	TCCGTAAATTAATATAAGAGCGTTTAGAATACTAAATTAGTAATCTAAACGCTCTTATATCAGTTTACGGAGG
tae-miR121	ta_iwgsc_1as_v1_3314970	ta_iwgsc_1as_v1_3314970_6	+	3521..3541	3521..3593	TCCGTAAATTAATATAAGAGC	TCCGTAAATTAATATAAGAGCGTTTAGAATACTCAAGTAGTGATCTAAACGCTTCTATATTAGTTTACAGAGG
tae-miR121	ta_iwgsc_1as_v1_3317067	ta_iwgsc_1as_v1_3317067_6	-	22678..22698	22626..22698	TCCGTAAATTAATATAAGAGC	TCCGTAAATTAATATAAGAGCGTTTAGATCATTAAAATAGTGATTTAAACGTTTTTATATTAGTTTACGGAGG
tae-miR121	ta_iwgsc_2al_v1_6351330	ta_iwgsc_2al_v1_6351330_2	+	14965..14985	14965..15037	TCCGTAAATTAATATAAGAGC	TCCGTAAATTAATATAAGAGCATTTAGATTACTATTTTAGTTATCTAAACACTCTTATATTAATTTACAGAGG
tae-miR121	ta_iwgsc_2al_v1_6370145	ta_iwgsc_2al_v1_6370145_3	-	4138..4158	4086..4158	TCCGTAAATTAATATAAGAGC	TCCGTAAATTAATATAAGAGCGTTTAGATTACTACTTTAGTTATCTAAACGTTCTTATATTAGTTTATAGAGG
tae-miR121	ta_iwgsc_2as_v1_4218339	ta_iwgsc_2as_v1_4218339_0	+	94..114	94..166	TCCGTAAATTAATATAAGAGC	TCCGTAAATTAATATAAGAGCATTTAGATCACTAAAGTAGTGATCTAAACGTTCTTATATTAGTTTACAGAGG
tae-miR121	ta_iwgsc_2as_v1_5242998	ta_iwgsc_2as_v1_5242998_0	-	8027..8047	7975..8047	TCCGTAAATTAATATAAGAGC	TCCGTAAATTAATATAAGAGCGTTTAGAATACTAAAGTAGTTATCTAAACGCTCTTATATTAGTTTACAGAGG
tae-miR121	ta_iwgsc_1al_v2_3902497	ta_iwgsc_1al_v2_3902497_0	+	1176..1196	1176..1240	TCCGTAAATTAATATAAGAGC	TCCGTAAATTAATATAAGAGCATTTAGAATACTATTCTAAACACTCTTATATAAGTTTACGGAGG
tae-miR121	ta_iwgsc_3al_v1_1225648	ta_iwgsc_3al_v1_1225648_0	+	351..371	351..407	TCCGTAAATTAATATAAGAGC	TCCGTAAATTAATATAAGAGCGTTTAGAGTAAATGCTCTTATATTAGTTTACGGAGG
tae-miR121	ta_iwgsc_3al_v1_2099967	ta_iwgsc_3al_v1_2099967_0	+	36..56	36..108	TCCGTAAATTAATATAAGAGC	TCCGTAAATTAATATAAGAGCGTTTAGAACACTAAAATAATGATCTAAATGCTCTTATATTAGTTTACAGAGG
tae-miR121	ta_iwgsc_3al_v1_4452801	ta_iwgsc_3al_v1_4452801_1	-	1700..1720	1648..1720	TCCGTAAATTAATATAAGAGC	TCCGTAAATTAATATAAGAGCATTTAAATCACTACTTTAGTAATCTAAATGCTCTTATATTAGTTTACAGAGA
tae-miR121	ta_iwgsc_3as_v1_3287426	ta_iwgsc_3as_v1_3287426_0	-	383..403	331..403	TCCGTAAATTAATATAAGAGC	TCCGTAAATTAATATAAGAGCGTTTAGATCACTAAAATAGTGATCTAAACACTCTTATATTAGTTTACAGAGG
tae-miR121	ta_iwgsc_3as_v1_3315909	ta_iwgsc_3as_v1_3315909_0	-	756..776	704..776	TCCGTAAATTAATATAAGAGC	TCCGTAAATTAATATAAGAGCGTTTAGATCACTATTTTAGTTATCTAAACACTCTTATATTTATTTACAGAGG
tae-miR121	ta_iwgsc_3as_v1_3319524	ta_iwgsc_3as_v1_3319524_0	+	642..662	642..702	TCCGTAAATTAATATAAGAGC	TCCGTAAATTAATATAAGAGCGTTTAGATAATCTAAACACTCTTATATTAGTTTACGGAGG
tae-miR121	ta_iwgsc_3as_v1_3388295	ta_iwgsc_3as_v1_3388295_1	+	1047..1067	1047..1119	TCCGTAAATTAATATAAGAGC	TCCGTAAATTAATATAAGAGCGTTTAGATTACTACATTAGTTATCTAAACGTTCTTATATTAGTTTACAGAGG
tae-miR121	ta_iwgsc_4al_v2_3559776	ta_iwgsc_4al_v2_3559776_0	+	238..258	238..310	TCCGTAAATTAATATAAGAGC	TCCGTAAATTAATATAAGAGCATTTAGAATACTGAAATAGTGATCTAAACACTCTTATATTAGTTTACAGAGG
tae-miR121	ta_iwgsc_4al_v2_7109570	ta_iwgsc_4al_v2_7109570_7	-	1301..1321	1249..1321	TCCGTAAATTAATATAAGAGC	TCCGTAAATTAATATAAGAGCATTTAGAACACTAAAGTAGTGATCTAAACGCTCTTATATTAGTTTACAGAGG
tae-miR121	ta_iwgsc_4al_v2_7161435	ta_iwgsc_4al_v2_7161435_0	+	619..639	619..691	TCCGTAAATTAATATAAGAGC	TCCGTAAATTAATATAAGAGCGTTTAGAACACTACTTTAGTGATCTAAACGCTCTTATATTAGTTTACAGAGG
tae-miR121	ta_iwgsc_4al_v2_7173310	ta_iwgsc_4al_v2_7173310_2	+	19264..19284	19264..19336	TCCGTAAATTAATATAAGAGC	TCCGTAAATTAATATAAGAGCGTTTAGATCACTATTTTAGTGTTCTAAATGCTCTTATATTAGTTTACAGAGG
tae-miR121	ta_iwgsc_4al_v2_7174524	ta_iwgsc_4al_v2_7174524_1	+	2308..2328	2308..2380	TCCGTAAATTAATATAAGAGC	TCCGTAAATTAATATAAGAGCATTCAAATTACTATTTTAGTTATCTAAACACTTTTATATTAGTTTACAGAGA
tae-miR121	ta_iwgsc_4as_v2_5937934	ta_iwgsc_4as_v2_5937934_0	-	532..552	480..552	TCCGTAAATTAATATAAGAGC	TCCGTAAATTAATATAAGAGCGTTTAGATCACTACTTTAGTAATCTAAACACTCTTATATTAGTTTACAGAGG
tae-miR121	ta_iwgsc_4as_v2_5963413	ta_iwgsc_4as_v2_5963413_0	-	14165..14185	14113..14185	TCCGTAAATTAATATAAGAGC	TCCGTAAATTAATATAAGAGCATTTAGAATACTAAAATAGTGATCTAAATGCTCTTATATTAGTTTACAGAGG
tae-miR121	ta_iwgsc_4as_v2_6012028	ta_iwgsc_4as_v2_6012028_8	-	8194..8214	8142..8214	TCCGTAAATTAATATAAGAGC	TCCGTAAATTAATATAAGAGCATTCAGATTACTATTTTAGTTATCTAAACACTCTTATATTAGTTTACAGAGA
tae-miR121	ta_iwgsc_4bs_v1_4866863	ta_iwgsc_4bs_v1_4866863_0	-	5234..5254	5182..5254	TCCGTAAATTAATATAAGAGC	TCCGTAAATTAATATAAGAGCGTTTAGATCACTACTTTAGTGATCTAAACACTCTTATATTAGTTTACAGAGG
tae-miR121	ta_iwgsc_4bs_v1_4889754	ta_iwgsc_4bs_v1_4889754_0	-	2644..2664	2592..2664	TCCGTAAATTAATATAAGAGC	TCCGTAAATTAATATAAGAGCGTTTAGATCACTAAAATAGTGATCTAAACACTCCTATATTTGTTTACAAAGG
tae-miR121	ta_iwgsc_1bl_v1_3913292	ta_iwgsc_1bl_v1_3913292_0	+	5057..5077	5057..5129	TCCGTAAATTAATATAAGAGC	TCCGTAAATTAATATAAGAGCGTTTAGAATACTAAAGTCGTGATCTAAACGCTTTTATATTAGTTTACAGATG
tae-miR121	ta_iwgsc_5bl_v1_10831292	ta_iwgsc_5bl_v1_10831292_8	+	18837..18857	18837..18909	TCCGTAAATTAATATAAGAGC	TCCGTAAATTAATATAAGAGCATTTAGATCACTACTTTAGTTATCTAAACGCTCTTATATTTGTTTACAGAGG
tae-miR121	ta_iwgsc_5bl_v1_10892767	ta_iwgsc_5bl_v1_10892767_6	-	17598..17618	17546..17618	TCCGTAAATTAATATAAGAGC	TCCGTAAATTAATATAAGAGCATTTAGATCACTACTTTAGTTATCTAAACGCTCTTATATTAGTTTACAGAGG
tae-miR121	ta_iwgsc_1bs_v1_1693209	ta_iwgsc_1bs_v1_1693209_0	+	103..123	103..175	TCCGTAAATTAATATAAGAGC	TCCGTAAATTAATATAAGAGCGTTTAGATCATCATTTTAGTTATCTAAACACTCTTATATTAGTTTACAGAGG
tae-miR121	ta_iwgsc_5bl_v1_4395600	ta_iwgsc_5bl_v1_4395600_0	+	77..97	77..149	TCCGTAAATTAATATAAGAGC	TCCGTAAATTAATATAAGAGCGTTTAGATAACTACTTTAGTGATCTAAACGCTCTTATATTAGTTTACAGAGG
tae-miR121	ta_iwgsc_5bs_v1_2247599	ta_iwgsc_5bs_v1_2247599_0	-	7813..7833	7762..7833	TCCGTAAATTAATATAAGAGC	TCCGTAAATTAATATAAGAGCATTTAGATCACTAATTTAGTAATCTAAACGCTCTTATATTAGATACAGAGG
tae-miR121	ta_iwgsc_5bs_v1_2267851	ta_iwgsc_5bs_v1_2267851_3	-	3433..3453	3381..3453	TCCGTAAATTAATATAAGAGC	TCCGTAAATTAATATAAGAGCGTTTAGAACACTAAAATAGTGATCTAAATGCTTTTATATTAGTTTACAGAGG
tae-miR121	ta_iwgsc_5bs_v1_2289677	ta_iwgsc_5bs_v1_2289677_0	-	9959..9979	9907..9979	TCCGTAAATTAATATAAGAGC	TCCGTAAATTAATATAAGAGCGTTTAGAACACTAAAATAGTGATCTAAATGCTTTTATATTAGTTTACAGAGG
tae-miR121	ta_iwgsc_5bs_v1_2293915	ta_iwgsc_5bs_v1_2293915_18	-	1394..1414	1342..1414	TCCGTAAATTAATATAAGAGC	TCCGTAAATTAATATAAGAGCGTTTAGAATACTAAAGTAGTGATCTAAACGCTCTTATATTAGTTTACAAAGG
tae-miR121	ta_iwgsc_6bl_v1_2113053	ta_iwgsc_6bl_v1_2113053_0	+	2060..2080	2060..2132	TCCGTAAATTAATATAAGAGC	TCCGTAAATTAATATAAGAGCGTTTAGATCACTAAAATAGTGATCTAAACACTCTTATATTTGTTTACAGAGG
tae-miR121	ta_iwgsc_6bl_v1_4227271	ta_iwgsc_6bl_v1_4227271_0	-	855..875	803..875	TCCGTAAATTAATATAAGAGC	TCCGTAAATTAATATAAGAGCGTTTAGAATACTAAAGTAGTGATCTAAACGCTCTTATATTAGTTTATAGAGG
tae-miR121	ta_iwgsc_6bl_v1_4318873	ta_iwgsc_6bl_v1_4318873_4	-	6333..6353	6281..6353	TCCGTAAATTAATATAAGAGC	TCCGTAAATTAATATAAGAGCATTTAGAATACTAAAATAGTGATCTAAACGCTTTTATAATAGTTTACAGAGG
tae-miR121	ta_iwgsc_6bl_v1_4353240	ta_iwgsc_6bl_v1_4353240_1	-	1058..1078	1006..1078	TCCGTAAATTAATATAAGAGC	TCCGTAAATTAATATAAGAGCGTTTAGATCACTAAAATAGTGATCTAAACACTCTTATATTAGTTTACAGATG
tae-miR121	ta_iwgsc_1bs_v1_3427402	ta_iwgsc_1bs_v1_3427402_4	-	4967..4987	4915..4987	TCCGTAAATTAATATAAGAGC	TCCGTAAATTAATATAAGAGCGTTTAGAATACTAAAGTAGTTATCTAAACACTTTTATATTAGTTTACAGAGG
tae-miR121	ta_iwgsc_7bl_v1_6653296	ta_iwgsc_7bl_v1_6653296_0	+	5962..5982	5962..6034	TCCGTAAATTAATATAAGAGC	TCCGTAAATTAATATAAGAGCATTTAGAATACTAAAGTAGTAATCTAAATGCTTTTATATTAGTTTAAAGAGG
tae-miR121	ta_iwgsc_7bl_v1_6662913	ta_iwgsc_7bl_v1_6662913_2	-	1143..1163	1091..1163	TCCGTAAATTAATATAAGAGC	TCCGTAAATTAATATAAGAGCGTTTAGAACACTAAAATAGTGATCTAAATGCTCTTATATTAGTTTACAGAGG
tae-miR121	ta_iwgsc_7bl_v1_6740983	ta_iwgsc_7bl_v1_6740983_0	-	532..552	480..552	TCCGTAAATTAATATAAGAGC	TCCGTAAATTAATATAAGAGCGTTTAGATCACTAAAATAGTGATCTAAACACTCTTATATTAGTTTACAGAGG
tae-miR121	ta_iwgsc_7bl_v1_6744016	ta_iwgsc_7bl_v1_6744016_0	-	3526..3546	3474..3546	TCCGTAAATTAATATAAGAGC	TCCGTAAATTAATATAAGAGCGTTTAGAACACTAAAATAGTGATCTAAATGCTCTTATATTAGTTTACAGAGG
tae-miR121	ta_iwgsc_7bs_v1_3066778	ta_iwgsc_7bs_v1_3066778_0	+	1404..1424	1404..1476	TCCGTAAATTAATATAAGAGC	TCCGTAAATTAATATAAGAGCGTTTAGATCACTACTTTAATGATCTAAATACTCTTATATTAGTTTACAGAGG
tae-miR121	ta_iwgsc_1bs_v1_3458140	ta_iwgsc_1bs_v1_3458140_2	-	5737..5757	5685..5757	TCCGTAAATTAATATAAGAGC	TCCGTAAATTAATATAAGAGCGTTTAGAATACTAAACTAGTGATCTAAATGCTCTTATATTAGTTTACAGAGG
tae-miR121	ta_iwgsc_2bl_v1_3682016	ta_iwgsc_2bl_v1_3682016_0	+	33..53	33..105	TCCGTAAATTAATATAAGAGC	TCCGTAAATTAATATAAGAGCATTTAGATCACTAAAGTAGTTATGTAAACGCTCTTATATTAGTTTACAGAGG
tae-miR121	ta_iwgsc_2bl_v1_7948611	ta_iwgsc_2bl_v1_7948611_0	+	5642..5662	5642..5714	TCCGTAAATTAATATAAGAGC	TCCGTAAATTAATATAAGAGCGTTTAGAATACTAAAGTAGTGATCTAAACGCTCTTATATTAGTTTACAGAGG
tae-miR121	ta_iwgsc_2bl_v1_7964713	ta_iwgsc_2bl_v1_7964713_0	-	2118..2138	2066..2138	TCCGTAAATTAATATAAGAGC	TCCGTAAATTAATATAAGAGCGTTTAGATTATTATTTTAGTGATCTAAACACTCTTATAGTAGTTTACAGAGG
tae-miR121	ta_iwgsc_2bl_v1_8087946	ta_iwgsc_2bl_v1_8087946_8	-	6310..6330	6258..6330	TCCGTAAATTAATATAAGAGC	TCCGTAAATTAATATAAGAGCGTTTAGATCACTACTTTAGTTATCTAAACACTCTTATATTAGTTTACAGAGG
tae-miR121	ta_iwgsc_3b_v1_10434116	ta_iwgsc_3b_v1_10434116_4	-	2648..2668	2596..2668	TCCGTAAATTAATATAAGAGC	TCCGTAAATTAATATAAGAGCGTTTAGATCACTAAAATAGTGATCTAAACACTCTTATATTTGTTTACAGAGG
tae-miR121	ta_iwgsc_3b_v1_10547034	ta_iwgsc_3b_v1_10547034_0	+	335..355	335..419	TCCGTAAATTAATATAAGAGC	TCCGTAAATTAATATAAGAGCGTTTAGATCACTAAAATAGTGATCTTTTTAGTGATCTAAACACTCTTATATTTGTTTACAGAGG
tae-miR121	ta_iwgsc_3b_v1_10598073	ta_iwgsc_3b_v1_10598073_0	-	328..348	276..348	TCCGTAAATTAATATAAGAGC	TCCGTAAATTAATATAAGAGCGTTTAGATCACTAAAATAGTGATCTAAACACTCTTATATTTGTTTACAGAGG
tae-miR121	ta_iwgsc_3b_v1_10641518	ta_iwgsc_3b_v1_10641518_0	-	1553..1573	1501..1573	TCCGTAAATTAATATAAGAGC	TCCGTAAATTAATATAAGAGCATTTAGAATAGTAAAATAGTGATCTCAACGCTTTTATATTAGTTTGTAGAGG
tae-miR121	ta_iwgsc_3b_v1_10677917	ta_iwgsc_3b_v1_10677917_0	+	13881..13901	13881..13953	TCCGTAAATTAATATAAGAGC	TCCGTAAATTAATATAAGAGCATTTAGATCACTAAAATAGTGATCTAAACGCTCTTATATTAGTTTACAGAGG
tae-miR121	ta_iwgsc_3b_v1_10766374	ta_iwgsc_3b_v1_10766374_0	+	2912..2932	2912..2984	TCCGTAAATTAATATAAGAGC	TCCGTAAATTAATATAAGAGCATTTAGATTACTACTTTAGTGATCTAAACGCTCCTATATTAGTTTACAGAGG
tae-miR121	ta_iwgsc_4bl_v1_1613144	ta_iwgsc_4bl_v1_1613144_0	+	77..97	77..149	TCCGTAAATTAATATAAGAGC	TCCGTAAATTAATATAAGAGCGTTTAGATCACTAAAATAGTGATCTAAACACTCCTATATTTGTTTACAAAGG
tae-miR121	ta_iwgsc_1bl_v1_3903161	ta_iwgsc_1bl_v1_3903161_12	-	2422..2442	2370..2442	TCCGTAAATTAATATAAGAGC	TCCGTAAATTAATATAAGAGCGTTTAGATCACTAAAATAGTGATCTAAACACTCTTATATTTGTTTACAGAGG
tae-miR121	ta_iwgsc_6ds_v1_2058769	ta_iwgsc_6ds_v1_2058769_6	-	13329..13349	13277..13349	TCCGTAAATTAATATAAGAGC	TCCGTAAATTAATATAAGAGCATTTAGATCACTATTTTAGTAATCTAAATGCTCTTATATTAGTTTACAGAGA
tae-miR121	ta_iwgsc_6ds_v1_2099383	ta_iwgsc_6ds_v1_2099383_0	+	7237..7257	7237..7309	TCCGTAAATTAATATAAGAGC	TCCGTAAATTAATATAAGAGCGTTTAGATCACTATTTTAGTTATCAAAACGCTCTTATATTAGTTTACAAAGG
tae-miR121	ta_iwgsc_1ds_v1_1876135	ta_iwgsc_1ds_v1_1876135_0	-	3885..3905	3833..3905	TCCGTAAATTAATATAAGAGC	TCCGTAAATTAATATAAGAGCATTTAGAATACTGAAATAGTGATCTAAACACTCTTATATTAGTTTACAGAGG
tae-miR121	ta_iwgsc_7ds_v1_325626	ta_iwgsc_7ds_v1_325626_0	-	444..464	392..464	TCCGTAAATTAATATAAGAGC	TCCGTAAATTAATATAAGAGCGTTTAGATTACTACTTTAGTGATCTAAACGCTCTTATATTAGTTTACAAAGG
tae-miR121	ta_iwgsc_7ds_v1_3904048	ta_iwgsc_7ds_v1_3904048_0	-	4634..4654	4580..4654	TCCGTAAATTAATATAAGAGC	TCCGTAAATTAATATAAGAGCGTTTATAGATTACTAAAGTAGTGATCTAAACACTCTTATATTAGTTTACAGAGG
tae-miR121	ta_iwgsc_2dl_v1_9907491	ta_iwgsc_2dl_v1_9907491_2	+	2521..2541	2521..2593	TCCGTAAATTAATATAAGAGC	TCCGTAAATTAATATAAGAGCGTTTAGAATACTAAAGTAGTGATTTAAACGTTTTTATATTAGTTTACAGAGG
tae-miR121	ta_iwgsc_1dl_v1_2239613	ta_iwgsc_1dl_v1_2239613_5	-	5489..5509	5437..5509	TCCGTAAATTAATATAAGAGC	TCCGTAAATTAATATAAGAGCGTTTAGAATACTAAAGTAGTGATGTAAACGCTCTTATATTAGTTTACAGAGG
tae-miR121	ta_iwgsc_2ds_v1_5383022	ta_iwgsc_2ds_v1_5383022_2	+	7449..7469	7449..7521	TCCGTAAATTAATATAAGAGC	TCCGTAAATTAATATAAGAGCGTTTAGATCACTATTTTAGTATTCTAAACGCTTTTATATTTGTTTACAGAGG
tae-miR121	ta_iwgsc_3dl_v1_6933501	ta_iwgsc_3dl_v1_6933501_0	+	1540..1560	1540..1612	TCCGTAAATTAATATAAGAGC	TCCGTAAATTAATATAAGAGCATTTAGAATACTAAAATAGTGATCTAAACGCTCTTATATTAGTTTACAGAGG
tae-miR121	ta_iwgsc_3dl_v1_6945994	ta_iwgsc_3dl_v1_6945994_2	-	1207..1227	1155..1227	TCCGTAAATTAATATAAGAGC	TCCGTAAATTAATATAAGAGCTTTTAGATTACTAAAATAGTGATCTAAACACTCTTATATTAGTTTACAGAGG
tae-miR121	ta_iwgsc_4dl_v3_14409409	ta_iwgsc_4dl_v3_14409409_0	-	57..77	5..77	TCCGTAAATTAATATAAGAGC	TCCGTAAATTAATATAAGAGCGTTTAGAATACTAAAGTAGTGATCTAAACGCTCTTATATTAGTTTACAGAGG
tae-miR121	ta_iwgsc_4dl_v3_14409410	ta_iwgsc_4dl_v3_14409410_0	+	606..626	606..678	TCCGTAAATTAATATAAGAGC	TCCGTAAATTAATATAAGAGCGTTTAGAATACTAAAGTAGTGATCTAAACGCTCTTATATTAGTTTACAGAGG
tae-miR121	ta_iwgsc_4ds_v1_2278214	ta_iwgsc_4ds_v1_2278214_4	-	11991..12011	11939..12011	TCCGTAAATTAATATAAGAGC	TCCGTAAATTAATATAAGAGCGTTTAGAACACTATTTTAATGATATAAATGTTTTTATATTAGTTTAGAGAGG
tae-miR121	ta_iwgsc_1dl_v1_2279082	ta_iwgsc_1dl_v1_2279082_0	+	263..283	263..351	TCCGTAAATTAATATAAGAGC	TCCGTAAATTAATATAAGAGCGTTTAGATCACTAAGCGTTTAGATCACTACTTTAGTGATCTAAACGCTCTTATATTAGTTTACGGAGG
tae-miR121	ta_iwgsc_5dl_v1_4572136	ta_iwgsc_5dl_v1_4572136_6	+	16194..16214	16194..16266	TCCGTAAATTAATATAAGAGC	TCCGTAAATTAATATAAGAGCATTTAGAATATTAAAGTAGTGATCTAAATACTCTTATATTAGTTTACAGAGG
tae-miR121	ta_iwgsc_5dl_v1_4585416	ta_iwgsc_5dl_v1_4585416_0	-	2750..2770	2698..2770	TCCGTAAATTAATATAAGAGC	TCCGTAAATTAATATAAGAGCATTTAGAATACTAAAATAGTGATCTAAACACTCTTATATTAGTTTACAGAGG
tae-miR121	ta_iwgsc_5ds_v1_1196937	ta_iwgsc_5ds_v1_1196937_0	-	2027..2047	1975..2047	TCCGTAAATTAATATAAGAGC	TCCGTAAATTAATATAAGAGCATTTAGATCACTAATTTAGTTATCTAAACACTCTTATATTAGTTTACAGAGG
tae-miR121	ta_iwgsc_5al_v1_2688246	ta_iwgsc_5al_v1_2688246_0	+	274..294	274..346	TCCGTAAATTAATATAAGAGC	TCCGTAAATTAATATAAGAGCGTTTAGATCGCTATTTTAGTTATCTAAACGCTCTTATATTAGTTTACAGAGG
tae-miR121	ta_iwgsc_5al_v1_2702763	ta_iwgsc_5al_v1_2702763_5	-	1988..2008	1936..2008	TCCGTAAATTAATATAAGAGC	TCCGTAAATTAATATAAGAGCGTTTAGAACACTAAAATAGTGACCTGAATGCTCTTATATTAGTTTACAGAGG
tae-miR122	ta_iwgsc_5al_v1_2695923	ta_iwgsc_5al_v1_2695923_0	+	2640..2660	2640..2712	TCCGTATCAAAATATAAGACA	TCCGTATCAAAATATAAGACACATTTTGACACAATTATAGTGTCAAAGAGCATCTTATATTTTGATACAAAGG
tae-miR122	ta_iwgsc_7al_v1_4554852	ta_iwgsc_7al_v1_4554852_6	-	6310..6330	6261..6330	TCCGTATCAAAATATAAGACA	TCCGTATCAAAATATAAGACATTTTTGACACCATGGCTGTAAAAAAACGTCTTATATTTTGATACAGAGG
tae-miR122	ta_iwgsc_5bl_v1_10903595	ta_iwgsc_5bl_v1_10903595_0	+	628..648	628..682	TCCGTATCAAAATATAAGACA	TCCGTATCAAAATATAAGACAGCCTACAAAAACGACTTATATCTTGGTACAGAGG
tae-miR122	ta_iwgsc_6bl_v1_3122797	ta_iwgsc_6bl_v1_3122797_0	+	1117..1137	1117..1188	TCCGTATCAAAATATAAGACA	TCCGTATCAAAATATAAGACACTTTGTTATACTATGATCGTGTAAAAATAGTCTTATATTTTGACACAGAGG
tae-miR122	ta_iwgsc_7bl_v1_6554009	ta_iwgsc_7bl_v1_6554009_4	-	222..242	168..242	TCCGTATCAAAATATAAGACA	TCCGTATCAAAATATAAGACACATTTTTTGACAATGTCATAGTGTTTAAAAACGTCTTATATTTTGACACAGAGG
tae-miR122	ta_iwgsc_1bl_v1_3804838	ta_iwgsc_1bl_v1_3804838_0	+	12020..12040	12020..12074	TCCGTATCAAAATATAAGACA	TCCGTATCAAAATATAAGACAGCCTACAAAAACGACTTATATCTTGGTACAGAGG
tae-miR122	ta_iwgsc_2bs_v1_5184120	ta_iwgsc_2bs_v1_5184120_0	+	1694..1714	1694..1748	TCCGTATCAAAATATAAGACA	TCCGTATCAAAATATAAGACATCTACTCAAAACGTCTCATATTATGAAACGGAGG
tae-miR122	ta_iwgsc_2bs_v1_5184317	ta_iwgsc_2bs_v1_5184317_2	+	675..695	675..747	TCCGTATCAAAATATAAGACA	TCCGTATCAAAATATAAGACATTTTTCGATACTCTCTTGTATGAAAAAAATGTTTTATATCTTGATACGGAGG
tae-miR122	ta_iwgsc_6dl_v1_3309456	ta_iwgsc_6dl_v1_3309456_0	+	622..642	622..688	TCCGTATCAAAATATAAGACA	TCCGTATCAAAATATAAGACAATATTTGACAATGTCAATGTCAAAACGTCTTATATTTTGATAGAGG
tae-miR122	ta_iwgsc_1dl_v1_1100531	ta_iwgsc_1dl_v1_1100531_2	+	10369..10389	10369..10441	TCCGTATCAAAATATAAGACA	TCCGTATCAAAATATAAGACATTTTGGTAGGCTAAAATGACCAACCAAAACTTCTTATATTTTGATACGGAGG
tae-miR122	ta_iwgsc_5dl_v1_4532005	ta_iwgsc_5dl_v1_4532005_2	-	3316..3336	3268..3336	TCCGTATCAAAATATAAGACA	TCCGTATCAAAATATAAGACATTATTTGACACTGTCAATGTCAAAACGTTTTATATTTTGATAAAGGGA
tae-miR122	ta_iwgsc_5dl_v1_4599767	ta_iwgsc_5dl_v1_4599767_0	+	2384..2404	2384..2452	TCCGTATCAAAATATAAGACA	TCCGTATCAAAATATAAGACATTATTTGACACTGTCAATGTCAAAACGTTTTATATTTTGATAAAGGGA
tae-miR123	ta_iwgsc_1al_v2_3926858	ta_iwgsc_1al_v2_3926858_4	+	16151..16171	16151..16222	TCCGTATCAAAATATAAGATG	TCCGTATCAAAATATAAGATGTTCTTGACACTGTCATACTGTCGAAAAACATCTTATGTTAAGTTACAGAGG
tae-miR123	ta_iwgsc_3as_v1_3444782	ta_iwgsc_3as_v1_3444782_5	-	13343..13363	13311..13363	TCCGTATCAAAATATAAGATG	TCCGTATCAAAATATAAGATGTTTCTGTAGGCTCTTATATTTTGATATGGAGG
tae-miR123	ta_iwgsc_1al_v2_3952080	ta_iwgsc_1al_v2_3952080_0	+	5354..5374	5354..5425	TCCGTATCAAAATATAAGATG	TCCGTATCAAAATATAAGATGTATTTTGGTTTAGATTTAGACTAAAAAACGTTTTATATTTTGATACAGAGG
tae-miR123	ta_iwgsc_4as_v2_5790792	ta_iwgsc_4as_v2_5790792_0	+	1536..1556	1536..1608	TCCGTATCAAAATATAAGATG	TCCGTATCAAAATATAAGATGTGTTCTGAAACTGTCATATTGTCAAAAAACGTCTTATATTTTGATACAGAGG
tae-miR123	ta_iwgsc_4bs_v1_3004640	ta_iwgsc_4bs_v1_3004640_0	-	389..409	339..409	TCCGTATCAAAATATAAGATG	TCCGTATCAAAATATAAGATGTTTTGTAGGCTAAACTAGCCTAGAAAACGTCTTATATTTTGGTACGAAAG
tae-miR123	ta_iwgsc_6bs_v1_2907294	ta_iwgsc_6bs_v1_2907294_0	+	745..765	745..815	TCCGTATCAAAATATAAGATG	TCCGTATCAAAATATAAGATGTTTTGTAGGCTAAACTAGCCTAGAAAACGTCTTATATTTTGGTACGAAAG
tae-miR123	ta_iwgsc_2bs_v1_5211929	ta_iwgsc_2bs_v1_5211929_0	+	8702..8722	8702..8772	TCCGTATCAAAATATAAGATG	TCCGTATCAAAATATAAGATGTTTTGTAGGCTAAACTAGCCTAGAAAACGTCTTATATTTTGGTACGAAAG
tae-miR123	ta_iwgsc_1bl_v1_3861274	ta_iwgsc_1bl_v1_3861274_0	+	6406..6426	6406..6481	TCCGTATCAAAATATAAGATG	TCCGTATCAAAATATAAGATGTTTTTGCAGTTCATTGAATTGAACTGCAAAAACGTCTTATATTTTGGTACAGAGG
tae-miR123	ta_iwgsc_3b_v1_10567320	ta_iwgsc_3b_v1_10567320_2	+	11370..11390	11370..11441	TCCGTATCAAAATATAAGATG	TCCGTATCAAAATATAAGATGTTTTTTAGGTTATTTTGCCCTGTAAAAACGTCATATAGTTTGATATGGAGG
tae-miR123	ta_iwgsc_1ds_v1_1319910	ta_iwgsc_1ds_v1_1319910_0	+	795..815	795..855	TCCGTATCAAAATATAAGATG	TCCGTATCAAAATATAAGATGTTTTCAGCCCAAAAAATCGTATTATACTTTTATACTGAGG
tae-miR123	ta_iwgsc_3dl_v1_2116016	ta_iwgsc_3dl_v1_2116016_0	-	76..96	26..96	TCCGTATCAAAATATAAGATG	TCCGTATCAAAATATAAGATGTTTTGTAGGCTAAACTAGCCTAGAAAACGTCTTATATTTTGGTACGAAAG
tae-miR123	ta_iwgsc_4dl_v3_14382245	ta_iwgsc_4dl_v3_14382245_13	-	5675..5695	5622..5695	TCCGTATCAAAATATAAGATG	TCCGTATCAAAATATAAGATGTTTTTGCAGCTCAATTTAAACCGTAGAGATGTCTTGCATTTTGATACCCGAGG
tae-miR123	ta_iwgsc_5dl_v1_4011396	ta_iwgsc_5dl_v1_4011396_0	+	44..64	44..114	TCCGTATCAAAATATAAGATG	TCCGTATCAAAATATAAGATGTTTTGTAGGCTAAACTAGCCTAGAAAACGTCTTATATTTTGGTACGAAAG
tae-miR124	ta_iwgsc_5bl_v1_10898743	ta_iwgsc_5bl_v1_10898743_2	+	3214..3233	3214..3285	TCCGTCCATAATATAAGAGC	TCCGTCCATAATATAAGAGCATTTTTGACACTACACTAGTGTAAAAAACACTCTTATATTATGGGATGAAGG
tae-miR124	ta_iwgsc_2bl_v1_7977208	ta_iwgsc_2bl_v1_7977208_1	+	7789..7808	7789..7856	TCCGTCCATAATATAAGAGC	TCCGTCCATAATATAAGAGCGTTTACACTACACTAGTGTAAAAAACGCTCTTATATTATGGATTATTT
tae-miR125	ta_iwgsc_5al_v1_2704786	ta_iwgsc_5al_v1_2704786_0	+	1349..1369	1349..1436	TCCGTCCCAAAATAAGTGTCG	TCCGTCCCAAAATAAGTGTCGTCGATTTGGTACAACAAAGTTAGTACAACTTCATACTAAATCTGCGACACTTATTTCGGGACATAGG
tae-miR125	ta_iwgsc_5al_v1_2752417	ta_iwgsc_5al_v1_2752417_2	+	30479..30499	30479..30562	TCCGTCCCAAAATAAGTGTCG	TCCGTCCCAAAATAAGTGTCGTGGTTATAGTTCAAATTTGAACTAAAATGAACTAAAACCACGACACTTATTTGGGGACAGAGG
tae-miR125	ta_iwgsc_5al_v1_2794383	ta_iwgsc_5al_v1_2794383_4	-	2116..2136	2065..2136	TCCGTCCCAAAATAAGTGTCG	TCCGTCCCAAAATAAGTGTCGCTGATTTAGTACAAAAGTTATACTTCAACGACACTTATTTTGGGACGGAGG
tae-miR125	ta_iwgsc_6al_v1_5781288	ta_iwgsc_6al_v1_5781288_0	-	11873..11893	11842..11893	TCCGTCCCAAAATAAGTGTCG	TCCGTCCCAAAATAAGTGTCGTACAAAGTTGGCACTTATTTTTGGACGGAGG
tae-miR125	ta_iwgsc_6al_v1_5835364	ta_iwgsc_6al_v1_5835364_2	+	8069..8089	8069..8142	TCCGTCCCAAAATAAGTGTCG	TCCGTCCCAAAATAAGTGTCGCTGATTTAGTACAACTTTGTACTAAATCGGCGACACTTATTTTGGGATGGATA
tae-miR125	ta_iwgsc_6as_v1_3320388	ta_iwgsc_6as_v1_3320388_0	-	825..845	763..845	TCCGTCCCAAAATAAGTGTCG	TCCGTCCCAAAATAAGTGTCGTGGCTTTAGTTTAAATTTTAATAAATTTGAACTAAAGACACGACACTTATTTAGGACGGAGG
tae-miR125	ta_iwgsc_6as_v1_4374659	ta_iwgsc_6as_v1_4374659_0	-	3669..3689	3620..3689	TCCGTCCCAAAATAAGTGTCG	TCCGTCCCAAAATAAGTGTCGCTGACTTAGCACAACTTTGGTGTCAGCGACACTTATTTTGCGACGGAGG
tae-miR125	ta_iwgsc_7al_v1_4388478	ta_iwgsc_7al_v1_4388478_0	+	857..877	857..940	TCCGTCCCAAAATAAGTGTCG	TCCGTCCCAAAATAAGTGTCGTGGTTTGCCAAAATAAGTGTCGTGGTTTTAGTTCAAACCACGACACTTATTCTGGGACGGAGG
tae-miR125	ta_iwgsc_7al_v1_4554015	ta_iwgsc_7al_v1_4554015_0	-	5048..5068	4987..5068	TCCGTCCCAAAATAAGTGTCG	TCCGTCCCAAAATAAGTGTCGTGGNNNNNNNNNNNNNNNNNNNNNNNNNNNNNNNNCCACGACACTTATTTTGGGATGGAGG
tae-miR125	ta_iwgsc_7al_v1_4558198	ta_iwgsc_7al_v1_4558198_0	+	1363..1383	1363..1436	TCCGTCCCAAAATAAGTGTCG	TCCGTCCCAAAATAAGTGTCGCTGATTTAGTACAAAATTATACTAAATCAGCGACACTTATTTTGGGATGGAGG
tae-miR125	ta_iwgsc_7al_v1_4558198	ta_iwgsc_7al_v1_4558198_6	-	22883..22903	22830..22903	TCCGTCCCAAAATAAGTGTCG	TCCGTCCCAAAATAAGTGTCGCTGATTTAGTACAAAATTATACTAAATCAGCGACACTTATTTTGGGATGGAGG
tae-miR125	ta_iwgsc_7as_v1_4177690	ta_iwgsc_7as_v1_4177690_1	-	5347..5367	5309..5367	TCCGTCCCAAAATAAGTGTCG	TCCGTCCCAAAATAAGTGTCGCCACACCAAAATTGGCGACACTTATTTTGCAATGGAGA
tae-miR125	ta_iwgsc_7as_v1_4255518	ta_iwgsc_7as_v1_4255518_0	+	3744..3764	3744..3809	TCCGTCCCAAAATAAGTGTCG	TCCGTCCCAAAATAAGTGTCGCTGATTTAGTACACTAAATCAACGACACTTATTTTGGGATGGAGG
tae-miR125	ta_iwgsc_1as_v1_3313155	ta_iwgsc_1as_v1_3313155_0	+	7424..7444	7424..7483	TCCGTCCCAAAATAAGTGTCG	TCCGTCCCAAAATAAGTGTCGTGGCAAACTAAAGCCACCACACTTATTTTGGGATGGAGG
tae-miR125	ta_iwgsc_2al_v1_6425906	ta_iwgsc_2al_v1_6425906_6	-	14991..15011	14938..15011	TCCGTCCCAAAATAAGTGTCG	TCCGTCCCAAAATAAGTGTCGTGACTTTAAAGCAAATTTGAACTAAAGCCAAACCAATTATTTTGGTGCGGAGA
tae-miR125	ta_iwgsc_1al_v2_3895068	ta_iwgsc_1al_v2_3895068_4	+	14568..14588	14568..14652	TCCGTCCCAAAATAAGTGTCG	TCCGTCCCAAAATAAGTGTCGCTGATTTAGTACAAACTTCTACTAACTTTGCACTAAATCAACGACATTTATTTTGGGATGGAAG
tae-miR125	ta_iwgsc_2as_v1_5205684	ta_iwgsc_2as_v1_5205684_3	-	11162..11182	11109..11182	TCCGTCCCAAAATAAGTGTCG	TCCGTCCCAAAATAAGTGTCGCTGATTCAGTACAAAGTTGTACTAAATCAACGGCACTTATTTTGGTACAGAGG
tae-miR125	ta_iwgsc_1al_v2_3902229	ta_iwgsc_1al_v2_3902229_0	+	5427..5447	5427..5500	TCCGTCCCAAAATAAGTGTCG	TCCGTCCCAAAATAAGTGTCGCTGATTTAGTACAAAGTTGTACCAAATCAGTGACACTTATTTTGGGATGGAAG
tae-miR125	ta_iwgsc_1al_v2_3904584	ta_iwgsc_1al_v2_3904584_0	+	2627..2647	2627..2702	TCCGTCCCAAAATAAGTGTCG	TCCGTCCCAAAATAAGTGTCGCTGATTAGTACAAAACTTTTGTACTAAATCTGTAACACTTATTTTGGGACGGAGG
tae-miR125	ta_iwgsc_2as_v1_5282937	ta_iwgsc_2as_v1_5282937_2	-	8949..8969	8885..8969	TCCGTCCCAAAATAAGTGTCG	TCCGTCCCAAAATAAGTGTCGCTGACTTAGTACAATTTTGCACTAAAGTTGTACTAGATCAGCGACACTTATTTTGGGATGGAAG
tae-miR125	ta_iwgsc_2as_v1_5305748	ta_iwgsc_2as_v1_5305748_0	-	1779..1799	1729..1799	TCCGTCCCAAAATAAGTGTCG	TCCGTCCCAAAATAAGTGTCGCTGGTTTAGTAGAAAGTTTACAACTTGCGACACTTATTTTGGGATGGAGG
tae-miR125	ta_iwgsc_2as_v1_5305749	ta_iwgsc_2as_v1_5305749_0	-	2932..2952	2882..2952	TCCGTCCCAAAATAAGTGTCG	TCCGTCCCAAAATAAGTGTCGCTGGTTTAGTAAAAAGTTTACAACTTGCGACACTTATTTTGGGATGGAGG
tae-miR125	ta_iwgsc_3al_v1_4420515	ta_iwgsc_3al_v1_4420515_9	-	10495..10515	10469..10515	TCCGTCCCAAAATAAGTGTCG	TCCGTCCCAAAATAAGTGTCGCTGGTTTAGTAATTTTGGGACGGAGG
tae-miR125	ta_iwgsc_3al_v1_4420826	ta_iwgsc_3al_v1_4420826_1	-	723..743	680..743	TCCGTCCCAAAATAAGTGTCG	TCCGTCCCAAAATAAGTGTCGCTGAGTTGTACTAAATCAGCGACACTTATTTTTGGGACGGAGG
tae-miR125	ta_iwgsc_3al_v1_4448843	ta_iwgsc_3al_v1_4448843_0	-	4065..4085	4001..4085	TCCGTCCCAAAATAAGTGTCG	TCCGTCCCAAAATAAGTGTCGCTGGTTTAGTACAAAGTTAGCACAGCTTTGTACTAAATCAGCGACACTTATTTTGAGACGGAGG
tae-miR125	ta_iwgsc_3al_v1_4450404	ta_iwgsc_3al_v1_4450404_0	-	3085..3105	3035..3105	TCCGTCCCAAAATAAGTGTCG	TCCGTCCCAAAATAAGTGTCGCAGACTTAGTACAGCTTACTAAGTCTGTGACACTTATTTTGGGATGGAGG
tae-miR125	ta_iwgsc_1al_v2_3926168	ta_iwgsc_1al_v2_3926168_0	-	1509..1529	1445..1529	TCCGTCCCAAAATAAGTGTCG	TCCGTCCCAAAATAAGTGTCGCAAGTTTAGTACAAATATAGTAGAAAGTTGTGTGAAATGAGCGACACTTGTGTTGGGATGAAGG
tae-miR125	ta_iwgsc_4al_v2_2045397	ta_iwgsc_4al_v2_2045397_0	+	1705..1725	1705..1781	TCCGTCCCAAAATAAGTGTCG	TCCGTCCCAAAATAAGTGTCGCGGACGTAGTAAAACTTTGTACTACTAACTCTGCAACACTTATTTTGGGATGTAGG
tae-miR125	ta_iwgsc_4al_v2_6570331	ta_iwgsc_4al_v2_6570331_0	+	808..828	808..892	TCCGTCCCAAAATAAGTGTCG	TCCGTCCCAAAATAAGTGTCGCAACTTTAGTACAACTTTGTACTAAAGTTAGTACAAAGTTAAGACACTTATTTTGGGACAGAGG
tae-miR125	ta_iwgsc_4al_v2_7074626	ta_iwgsc_4al_v2_7074626_0	-	3019..3039	2966..3039	TCCGTCCCAAAATAAGTGTCG	TCCGTCCCAAAATAAGTGTCGCCGATTTTGTACAAAGTACAAAGTCAGTCAGCAACACTTATTTTGGGATAAGT
tae-miR125	ta_iwgsc_4al_v2_7093114	ta_iwgsc_4al_v2_7093114_6	-	24634..24654	24563..24654	TCCGTCCCAAAATAAGTGTCG	TCCGTCCCAAAATAAGTGTCGCTGATTCAGTACAAAGTTAGTACAAAGTTGAAAGTTGTACTAAATCAACGATACTTATTTTGAGACAGAGG
tae-miR125	ta_iwgsc_4al_v2_7117297	ta_iwgsc_4al_v2_7117297_0	-	6852..6872	6792..6872	TCCGTCCCAAAATAAGTGTCG	TCCGTCCCAAAATAAGTGTCGATGATTTAGTACAACTTACAAAGTTGTACTAAATCATTAACGCTTATTTTAGGATGGAGG
tae-miR125	ta_iwgsc_4al_v2_7131227	ta_iwgsc_4al_v2_7131227_7	+	10535..10555	10535..10580	TCCGTCCCAAAATAAGTGTCG	TCCGTCCCAAAATAAGTGTCGCTGATTTAGTATTTTGGGACGGAGG
tae-miR125	ta_iwgsc_1al_v2_3953685	ta_iwgsc_1al_v2_3953685_0	+	733..753	733..817	TCCGTCCCAAAATAAGTGTCG	TCCGTCCCAAAATAAGTGTCGCAACTTTGTACTAACTTTAGTACAAAGTTGTACTAGAGTTGAGACACTTATTTCGGGACGGAGG
tae-miR125	ta_iwgsc_1al_v2_3953886	ta_iwgsc_1al_v2_3953886_0	+	862..882	862..937	TCCGTCCCAAAATAAGTGTCG	TCCGTCCCAAAATAAGTGTCGTTGATTTAGTATTAAAGTTCATACTAAATCAACGTCGCTTATTTTGGGACGGAGG
tae-miR125	ta_iwgsc_4as_v2_5934157	ta_iwgsc_4as_v2_5934157_7	-	38159..38179	38104..38179	TCCGTCCCAAAATAAGTGTCG	TCCGTCCCAAAATAAGTGTCGCTGATCTAGTACAAAGTATTGTACTAAATCAGCGACACTTATTTTGGAACGGAGG
tae-miR125	ta_iwgsc_4as_v2_6000948	ta_iwgsc_4as_v2_6000948_0	+	1039..1059	1039..1088	TCCGTCCCAAAATAAGTGTCG	TCCGTCCCAAAATAAGTGTCGGTGATTTAGTACAACTTTTGGGGCGGAGG
tae-miR125	ta_iwgsc_4as_v2_6000949	ta_iwgsc_4as_v2_6000949_0	+	1039..1059	1039..1088	TCCGTCCCAAAATAAGTGTCG	TCCGTCCCAAAATAAGTGTCGGTGATTTAGTACAACTTTTGGGGCGGAGG
tae-miR125	ta_iwgsc_4bs_v1_4873209	ta_iwgsc_4bs_v1_4873209_2	+	11269..11289	11269..11349	TCCGTCCCAAAATAAGTGTCG	TCCGTCCCAAAATAAGTGTCGTTGATTCAGTACAAAGTTGAAAGTTGTACTAAATCAACGACACTTATTTTGAGACAGAGG
tae-miR125	ta_iwgsc_4bs_v1_4914010	ta_iwgsc_4bs_v1_4914010_10	-	3263..3283	3238..3283	TCCGTCCCAAAATAAGTGTCG	TCCGTCCCAAAATAAGTGTCGCTGATTTAGTATTTTGGGATGGAGG
tae-miR125	ta_iwgsc_5bl_v1_10842835	ta_iwgsc_5bl_v1_10842835_3	+	20982..21002	20982..21055	TCCGTCCCAAAATAAGTGTCG	TCCGTCCCAAAATAAGTGTCGCTGATTTAGTACAAAGTTGTACTAAATCAACGACACTTATTCTGGGACGGAGG
tae-miR125	ta_iwgsc_1bl_v1_3796108	ta_iwgsc_1bl_v1_3796108_4	+	9951..9971	9951..10024	TCCGTCCCAAAATAAGTGTCG	TCCGTCCCAAAATAAGTGTCGCAGATTTAGTACAAATTTGTACTAAATCTGCGACACTTATTTTGAGAGGGAGG
tae-miR125	ta_iwgsc_5bl_v1_10849010	ta_iwgsc_5bl_v1_10849010_9	-	871..891	807..891	TCCGTCCCAAAATAAGTGTCG	TCCGTCCCAAAATAAGTGTCGCTGATTTAGTACAACTTTAGTGCAAAGTTGTACCAAGTCAGCGACACTTATTTTCAGACAGAAG
tae-miR125	ta_iwgsc_5bs_v1_2249467	ta_iwgsc_5bs_v1_2249467_0	+	2998..3018	2998..3083	TCCGTCCCAAAATAAGTGTCG	TCCGTCCCAAAATAAGTGTCGCTGATTTGGTACAAATTTTATACTAATTTAGTACTAAATCAGCAACACTTATTTTGGAATGGAGG
tae-miR125	ta_iwgsc_5bs_v1_2294725	ta_iwgsc_5bs_v1_2294725_4	-	6356..6376	6290..6376	TCCGTCCCAAAATAAGTGTCG	TCCGTCCCAAAATAAGTGTCGCTGATTTAGTACAACTTTACAAAGCAAAGTTGTACTAAATCAGCGACGTTTATTTTGGGACAGAGG
tae-miR125	ta_iwgsc_6bl_v1_4261554	ta_iwgsc_6bl_v1_4261554_0	+	723..743	723..771	TCCGTCCCAAAATAAGTGTCG	TCCGTCCCAAAATAAGTGTCGTGTCTCCACACTTATTTTGGGACGGAGG
tae-miR125	ta_iwgsc_6bl_v1_4365666	ta_iwgsc_6bl_v1_4365666_3	-	4041..4061	4013..4061	TCCGTCCCAAAATAAGTGTCG	TCCGTCCCAAAATAAGTGTCGCTGATTTAATACAATTTTGGGACAGATG
tae-miR125	ta_iwgsc_6bl_v1_4373688	ta_iwgsc_6bl_v1_4373688_2	+	13369..13389	13369..13435	TCCGTCCCAAAATAAGTGTCG	TCCGTCCCAAAATAAGTGTCGCTGATTACTTTGTACTAAATCAGCAACACTTATTTTGGGACGGAGG
tae-miR125	ta_iwgsc_6bl_v1_487567	ta_iwgsc_6bl_v1_487567_0	+	1250..1270	1250..1321	TCCGTCCCAAAATAAGTGTCG	TCCGTCCCAAAATAAGTGTCGCTGATTTAGTAAAAAGTTGTAGAATAAGTGACACTTATTTTGGGATGGAGG
tae-miR125	ta_iwgsc_6bs_v1_2960190	ta_iwgsc_6bs_v1_2960190_2	-	5293..5313	5261..5313	TCCGTCCCAAAATAAGTGTCG	TCCGTCCCAAAATAAGTGTCGCTGATTTAGTACAACTTATTTTGGGATGGATA
tae-miR125	ta_iwgsc_6bs_v1_3007992	ta_iwgsc_6bs_v1_3007992_0	+	1834..1854	1834..1918	TCCGTCCCAAAATAAGTGTCG	TCCGTCCCAAAATAAGTGTCGCAAGCTTAGTATAATTTTGTACTAGAGTTAGTACAAAGTTGAGACACTTATTTTGGGACGGAGG
tae-miR125	ta_iwgsc_7bl_v1_6646090	ta_iwgsc_7bl_v1_6646090_5	-	1847..1867	1794..1867	TCCGTCCCAAAATAAGTGTCG	TCCGTCCCAAAATAAGTGTCGCTGATTTAGTACAAAGTTTTATTAAATCCACGCCACTTATTTTGGGCCATAGG
tae-miR125	ta_iwgsc_7bl_v1_6728052	ta_iwgsc_7bl_v1_6728052_8	-	1911..1931	1847..1931	TCCGTCCCAAAATAAGTGTCG	TCCGTCCCAAAATAAGTGTCGCAACTTTGTACTAACATTAGTACAAAGTTGTACTAAAGTTGAGAAACTTATTTTGGGACGGAGG
tae-miR125	ta_iwgsc_7bl_v1_6728053	ta_iwgsc_7bl_v1_6728053_2	-	1911..1931	1847..1931	TCCGTCCCAAAATAAGTGTCG	TCCGTCCCAAAATAAGTGTCGCAACTTTGTACTAACATTAGTACAAAGTTGTACTAAAGTTGAGAAACTTATTTTGGGACGGAGG
tae-miR125	ta_iwgsc_7bl_v1_6735507	ta_iwgsc_7bl_v1_6735507_0	+	555..575	555..639	TCCGTCCCAAAATAAGTGTCG	TCCGTCCCAAAATAAGTGTCGCTGATTTATCACAAATTTGGTACAAAATTGTTCTAAATTAGCGACACTTATTTTGGGATGAAGG
tae-miR125	ta_iwgsc_7bl_v1_6742260	ta_iwgsc_7bl_v1_6742260_5	+	5962..5982	5962..6061	TCCGTCCCAAAATAAGTGTCG	TCCGTCCCAAAATAAGTGTCGCTGATTTAGTACAAAGTTAGTTGTACTAGATCAGCGACACTTATTTACTAAATCAGCGACACATATTTTGGGACGCGGG
tae-miR125	ta_iwgsc_7bs_v1_2135687	ta_iwgsc_7bs_v1_2135687_0	+	6006..6026	6006..6079	TCCGTCCCAAAATAAGTGTCG	TCCGTCCCAAAATAAGTGTCGTTGATTTAGTACGACTTTGTACTAAATGAGCGACACTTATTTTGGGACGGAGG
tae-miR125	ta_iwgsc_7bs_v1_2135687	ta_iwgsc_7bs_v1_2135687_2	-	6054..6074	6001..6074	TCCGTCCCAAAATAAGTGTCG	TCCGTCCCAAAATAAGTGTCGCTCATTTAGTACAAAGTCGTACTAAATCAACGACACTTATTTTGGGACGGAGG
tae-miR125	ta_iwgsc_7bs_v1_3165571	ta_iwgsc_7bs_v1_3165571_0	+	1719..1739	1719..1783	TCCGTCCCAAAATAAGTGTCG	TCCGTCCCAAAATAAGTGTCGCTGACTTGGTACAACTTTGAACGACACTTATTTTGGGAGGGAGG
tae-miR125	ta_iwgsc_1bs_v1_3464834	ta_iwgsc_1bs_v1_3464834_12	-	3139..3159	3075..3159	TCCGTCCCAAAATAAGTGTCG	TCCGTCCCAAAATAAGTGTCGCTGATGTAGTACAAAATTTCTACTAATTTAGTTCAAATCAGCGACACTTATGTTGCGACGGAGG
tae-miR125	ta_iwgsc_1bs_v1_3470025	ta_iwgsc_1bs_v1_3470025_0	-	962..982	898..982	TCCGTCCCAAAATAAGTGTCG	TCCGTCCCAAAATAAGTGTCGCAACTTTGTACTAGCTCTAGTACAAATTTGTACTAAGCTCAAGACACTTATTTTGGGACGGAGG
tae-miR125	ta_iwgsc_1bs_v1_3473815	ta_iwgsc_1bs_v1_3473815_0	+	1310..1330	1310..1394	TCCGTCCCAAAATAAGTGTCG	TCCGTCCCAAAATAAGTGTCGCTGATTTTGTACAAAGTTAGTACAAAGTTGTACTAAATCAACGATACTTATTTCGGGACGGAGG
tae-miR125	ta_iwgsc_1bl_v1_3830825	ta_iwgsc_1bl_v1_3830825_0	+	9685..9705	9685..9771	TCCGTCCCAAAATAAGTGTCG	TCCGTCCCAAAATAAGTGTCGCTGGTTTAGGTACAAATTTAGTACAAAGTTGTACTAAATCAGCGACACTTTTTTTTGGGATGGAGG
tae-miR125	ta_iwgsc_2bs_v1_4888093	ta_iwgsc_2bs_v1_4888093_2	-	12306..12326	12271..12326	TCCGTCCCAAAATAAGTGTCG	TCCGTCCCAAAATAAGTGTCGCTGATTTAGTACAAACACCTATTTTGGGACGGAGA
tae-miR125	ta_iwgsc_2bs_v1_5157298	ta_iwgsc_2bs_v1_5157298_2	+	2626..2646	2626..2710	TCCGTCCCAAAATAAGTGTCG	TCCGTCCCAAAATAAGTGTCGCTGATTTAGTACAACTTTAATGCAAAATTGTACTAAGTCAGCGACGCTTATTTTGGGACGGAGG
tae-miR125	ta_iwgsc_3b_v1_10433914	ta_iwgsc_3b_v1_10433914_0	+	4218..4238	4218..4291	TCCGTCCCAAAATAAGTGTCG	TCCGTCCCAAAATAAGTGTCGCTGATTGGATACAAAGTTGTACCAAATCAACGACACTTATTTTGGGACGGAGG
tae-miR125	ta_iwgsc_3b_v1_10445233	ta_iwgsc_3b_v1_10445233_0	+	3327..3347	3327..3415	TCCGTCCCAAAATAAGTGTCG	TCCGTCCCAAAATAAGTGTCGCTGATGATTATGTACTAAATTAGTATAAATTTTGTACAAAAACGACGACACCTATTTTGAGACAGAGG
tae-miR125	ta_iwgsc_3b_v1_10447040	ta_iwgsc_3b_v1_10447040_0	+	1435..1455	1435..1508	TCCGTCCCAAAATAAGTGTCG	TCCGTCCCAAAATAAGTGTCGCTCATTTAGTACAAAGTTATACTAAATTAACGATGCTTATTTTGGGACGGAGG
tae-miR125	ta_iwgsc_3b_v1_10522399	ta_iwgsc_3b_v1_10522399_4	-	13477..13497	13413..13497	TCCGTCCCAAAATAAGTGTCG	TCCGTCCCAAAATAAGTGTCGCTGATTTAGTACAAAGTTATATGAACTTTGTACTAAATCAGCGACACTTATTTTGGGATGGAGG
tae-miR125	ta_iwgsc_3b_v1_10525490	ta_iwgsc_3b_v1_10525490_0	-	8844..8864	8801..8864	TCCGTCCCAAAATAAGTGTCG	TCCGTCCCAAAATAAGTGTCGCTGAAGTTGTACTAAATCAGCGGCACTTATTTTAGGACGGAGG
tae-miR125	ta_iwgsc_3b_v1_10552296	ta_iwgsc_3b_v1_10552296_0	+	2619..2639	2619..2702	TCCGTCCCAAAATAAGTGTCG	TCCGTCCCAAAATAAGTGTCGCAGATTTAGTACAAAGTTAGTACACCTTTGTACTAAATCTGGGACACCTATTTTGGGACGAGG
tae-miR125	ta_iwgsc_3b_v1_10580039	ta_iwgsc_3b_v1_10580039_2	+	6996..7016	6996..7050	TCCGTCCCAAAATAAGTGTCG	TCCGTCCCAAAATAAGTGTCGTTGACTTGGTACAACACTTATTTTGGGAAGGAGG
tae-miR125	ta_iwgsc_3b_v1_10652389	ta_iwgsc_3b_v1_10652389_0	+	2444..2464	2444..2505	TCCGTCCCAAAATAAGTGTCG	TCCGTCCCAAAATAAGTGTCGCTGGTTTAACATTTATTTTGAAACTTATTTTGGAATGAAGA
tae-miR125	ta_iwgsc_3b_v1_10695664	ta_iwgsc_3b_v1_10695664_0	+	3459..3479	3459..3547	TCCGTCCCAAAATAAGTGTCG	TCCGTCCCAAAATAAGTGTCGCTGATGATTATGTACTAAATTAGTATAAATTTTGTACAAAAACGACGACACTTATTTTTAGACAGAGG
tae-miR125	ta_iwgsc_3b_v1_10739480	ta_iwgsc_3b_v1_10739480_2	+	2878..2898	2878..2949	TCCGTCCCAAAATAAGTGTCG	TCCGTCCCAAAATAAGTGTCGCTAATTTAGTATAACTTTGTACTAAATCAACGACACTTATTTTGGCGGAGG
tae-miR125	ta_iwgsc_3b_v1_10754179	ta_iwgsc_3b_v1_10754179_2	-	18666..18686	18598..18686	TCCGTCCCAAAATAAGTGTCG	TCCGTCCCAAAATAAGTGTCGCTGATGATTATGTACTAAATTAGTATAAATTTTGTACAAAAACGACGACACCTATTTTGAGACAGAGG
tae-miR125	ta_iwgsc_1bl_v1_3885671	ta_iwgsc_1bl_v1_3885671_0	+	577..597	577..647	TCCGTCCCAAAATAAGTGTCG	TCCGTCCCAAAATAAGTGTCGCTAGTTCAGTAAAAAGTTGTAGAATTGTTACACTTATTTTGGGATGGAGG
tae-miR125	ta_iwgsc_6dl_v1_3258367	ta_iwgsc_6dl_v1_3258367_0	+	6236..6256	6236..6298	TCCGTCCCAAAATAAGTGTCG	TCCGTCCCAAAATAAGTGTCGCTGATTTAGTAAAAAGTTAGTACACTTATTTTGGGACGGAGG
tae-miR125	ta_iwgsc_1ds_v1_1254817	ta_iwgsc_1ds_v1_1254817_0	+	2167..2187	2167..2251	TCCGTCCCAAAATAAGTGTCG	TCCGTCCCAAAATAAGTGTCGCTAATTTAGTACAAATTTCATACAAAGTTGTACTAAGTCAAATACACTTAATTTGGGATGGGTG
tae-miR125	ta_iwgsc_6ds_v1_2088430	ta_iwgsc_6ds_v1_2088430_2	-	1639..1659	1587..1659	TCCGTCCCAAAATAAGTGTCG	TCCGTCCCAAAATAAGTGTCGCTGATTTAGTACAAAGTCGTACTAAATCAGCGACAATTTTTTGGGATGGAGG
tae-miR125	ta_iwgsc_7dl_v1_3332235	ta_iwgsc_7dl_v1_3332235_6	+	6838..6858	6838..6917	TCCGTCCCAAAATAAGTGTCG	TCCGTCCCAAAATAAGTGTCGTTGCTTTAGTACTGTACAACTTTGTACTAAATCAACAACACTTATTTTTGAGACAGAGA
tae-miR125	ta_iwgsc_7dl_v1_3343149	ta_iwgsc_7dl_v1_3343149_1	+	3094..3114	3094..3161	TCCGTCCCAAAATAAGTGTCG	TCCGTCCCAAAATAAGTGTCGCTGATTTAGTAGTCAACTTTTGTGCGACACTTATTTTGGGACGGAGG
tae-miR125	ta_iwgsc_7dl_v1_3345113	ta_iwgsc_7dl_v1_3345113_0	-	18094..18114	18041..18114	TCCGTCCCAAAATAAGTGTCG	TCCGTCCCAAAATAAGTGTCGCTGATTTAGTACAAAGTTATACTAATTCAGCGACACTTACTTTGGGATGGAGG
tae-miR125	ta_iwgsc_7dl_v1_3395405	ta_iwgsc_7dl_v1_3395405_4	-	14770..14790	14719..14790	TCCGTCCCAAAATAAGTGTCG	TCCGTCCCAAAATAAGTGTCGCTGATTTAGCTGATTTAGACTAAATCAGCGACACTTATTCTAGAACGGAGG
tae-miR125	ta_iwgsc_7ds_v1_2569141	ta_iwgsc_7ds_v1_2569141_0	-	1754..1774	1689..1774	TCCGTCCCAAAATAAGTGTCG	TCCGTCCCAAAATAAGTGTCGCTGATGTAGTACAAAATTTGTAATAATTATTTTTAAAATCAGCGGCACTTATTTTGGGATGGAGG
tae-miR125	ta_iwgsc_7ds_v1_3968784	ta_iwgsc_7ds_v1_3968784_3	-	4184..4204	4131..4204	TCCGTCCCAAAATAAGTGTCG	TCCGTCCCAAAATAAGTGTCGTTGCTTTAGTACAACTTTGTACTAAATGAGCGACACTTATTTTGGGACGAAGG
tae-miR125	ta_iwgsc_1ds_v1_1896639	ta_iwgsc_1ds_v1_1896639_2	+	5476..5496	5476..5526	TCCGTCCCAAAATAAGTGTCG	TCCGTCCCAAAATAAGTGTCGCCGTCAGCGACACTTTTTTTGGGATGGAGG
tae-miR125	ta_iwgsc_1ds_v1_1908149	ta_iwgsc_1ds_v1_1908149_0	+	7709..7729	7709..7782	TCCGTCCCAAAATAAGTGTCG	TCCGTCCCAAAATAAGTGTCGTTGATTTAGTACAACTTTGTACTAAATGAGCGACACTTATTTTGGGACGGAGG
tae-miR125	ta_iwgsc_1ds_v1_1908149	ta_iwgsc_1ds_v1_1908149_4	-	7757..7777	7704..7777	TCCGTCCCAAAATAAGTGTCG	TCCGTCCCAAAATAAGTGTCGCTCATTTAGTACAAAGTTGTACTAAATCAACGACACTTATTTTGGGACGGAGG
tae-miR125	ta_iwgsc_2dl_v1_9703671	ta_iwgsc_2dl_v1_9703671_0	-	102..122	47..122	TCCGTCCCAAAATAAGTGTCG	TCCGTCCCAAAATAAGTGTCGTTGATTTAGTATTAAAGTTCATACTAAATCAACGTCGCTTATTTTGGGACGGAGG
tae-miR125	ta_iwgsc_2dl_v1_9797272	ta_iwgsc_2dl_v1_9797272_0	+	1063..1083	1063..1136	TCCGTCCCAAAATAAGTGTCG	TCCGTCCCAAAATAAGTGTCGTGACTCTAGTGCAAATTTGAACTAAGGCCAAGACACTTATTTTGGGGCGGAGA
tae-miR125	ta_iwgsc_2dl_v1_9874876	ta_iwgsc_2dl_v1_9874876_0	+	4253..4273	4253..4319	TCCGTCCCAAAATAAGTGTCG	TCCGTCCCAAAATAAGTGTCGTTGATTTTGTAGTACTAAATAAGCGACACTTATTTTGGGACGGAGA
tae-miR125	ta_iwgsc_2dl_v1_9874876	ta_iwgsc_2dl_v1_9874876_2	-	4294..4314	4248..4314	TCCGTCCCAAAATAAGTGTCG	TCCGTCCCAAAATAAGTGTCGCTTATTTAGTACTACAAAATCAACGACACTTATTTTGGGACGGAGA
tae-miR125	ta_iwgsc_2dl_v1_9884932	ta_iwgsc_2dl_v1_9884932_0	+	4273..4293	4273..4344	TCCGTCCCAAAATAAGTGTCG	TCCGTCCCAAAATAAGTGTCGCTGATTTAGTAAAAAGTTGTATAATAAGTGACACTTATTTTGGGATGGAGG
tae-miR125	ta_iwgsc_2dl_v1_9905094	ta_iwgsc_2dl_v1_9905094_0	+	2707..2727	2707..2791	TCCGTCCCAAAATAAGTGTCG	TCCGTCCCAAAATAAGTGTCGCTGATGCAGTACAACTTTAGTACAAAGTTGTACTAAATCGGCGACACTTATTTTGGAACAGAGG
tae-miR125	ta_iwgsc_2dl_v1_9907031	ta_iwgsc_2dl_v1_9907031_0	-	5800..5820	5736..5820	TCCGTCCCAAAATAAGTGTCG	TCCGTCCCAAAATAAGTGTCGCAGATTTAATACAAAGTTGTACTAACTTTGTACTAAATCTACGACGCTTATTTTGGGACGGAGG
tae-miR125	ta_iwgsc_2dl_v1_9907894	ta_iwgsc_2dl_v1_9907894_6	-	1650..1670	1608..1670	TCCGTCCCAAAATAAGTGTCG	TCCGTCCCAAAATAAGTGTCGCTGATCTAGTACAACTTAGCGACACTTATTTTGGGACGGAGG
tae-miR125	ta_iwgsc_2ds_v1_5320492	ta_iwgsc_2ds_v1_5320492_0	+	8430..8450	8430..8504	TCCGTCCCAAAATAAGTGTCG	TCCGTCCCAAAATAAGTGTCGCTGCTTTAGTACAAAGTTTGTACTAAACCAACGAGACTTATTTTGGGACGGAGG
tae-miR125	ta_iwgsc_2ds_v1_5360909	ta_iwgsc_2ds_v1_5360909_1	+	9109..9129	9109..9193	TCCGTCCCAAAATAAGTGTCG	TCCGTCCCAAAATAAGTGTCGCTGATCTAGTACAACTTTAGTGCAAAATTGTACTAAGTCAGCGACACTTATTTTGGGACGGAGG
tae-miR125	ta_iwgsc_2ds_v1_5366894	ta_iwgsc_2ds_v1_5366894_0	+	5044..5064	5044..5099	TCCGTCCCAAAATAAGTGTCG	TCCGTCCCAAAATAAGTGTCGCTGATTTAGTACAAACACTTAATTCGGGACGGAGG
tae-miR125	ta_iwgsc_2ds_v1_5390619	ta_iwgsc_2ds_v1_5390619_0	-	327..347	286..347	TCCGTCCCAAAATAAGTGTCG	TCCGTCCCAAAATAAGTGTCGCAAGTTGTACATAAGTTGAGACACTTATTTTCGGACGGAGG
tae-miR125	ta_iwgsc_3dl_v1_6932574	ta_iwgsc_3dl_v1_6932574_0	+	4535..4555	4535..4597	TCCGTCCCAAAATAAGTGTCG	TCCGTCCCAAAATAAGTGTCGCTGATTTAGTACAACTCAGCGACACTTATTTTGGGACGGAGG
tae-miR125	ta_iwgsc_3dl_v1_6932574	ta_iwgsc_3dl_v1_6932574_4	-	4572..4592	4530..4592	TCCGTCCCAAAATAAGTGTCG	TCCGTCCCAAAATAAGTGTCGCTGAGTTGTACTAAATCAGCGACACTTATTTTGGGACGGAGG
tae-miR125	ta_iwgsc_3dl_v1_6952632	ta_iwgsc_3dl_v1_6952632_0	-	3871..3891	3807..3891	TCCGTCCCAAAATAAGTGTCG	TCCGTCCCAAAATAAGTGTCGCTGGTTTAGTACAAAGTTAGTAAAGCTTTGTACTAAATCAGCGACACTTACTTTGAGACGGAGG
tae-miR125	ta_iwgsc_3dl_v1_6953989	ta_iwgsc_3dl_v1_6953989_0	+	1420..1440	1420..1493	TCCGTCCCAAAATAAGTGTCG	TCCGTCCCAAAATAAGTGTCGTTGATTTAGTACAACTTTGTACTAAATCACCGATACTTATTTTGGGACGGAGG
tae-miR125	ta_iwgsc_3ds_v1_2557775	ta_iwgsc_3ds_v1_2557775_5	-	1305..1325	1253..1325	TCCGTCCCAAAATAAGTGTCG	TCCGTCCCAAAATAAGTGTCGTAGTTTTAGTTCAAATTTGAACTAAATGGCAACATTTATTTTTGGATGGAGG
tae-miR125	ta_iwgsc_3ds_v1_2582300	ta_iwgsc_3ds_v1_2582300_0	+	421..441	421..481	TCCGTCCCAAAATAAGTGTCG	TCCGTCCCAAAATAAGTGTCGTGCTTGAACTAAAACCACGACACTTATTTTGAGACCGAGG
tae-miR125	ta_iwgsc_3ds_v1_2585127	ta_iwgsc_3ds_v1_2585127_0	-	251..271	187..271	TCCGTCCCAAAATAAGTGTCG	TCCGTCCCAAAATAAGTGTCGCTGATTTAGTACAATGTTGTACTAACTTGGTATTATAAATCTGCAACACTTTTTGGGACAGAGG
tae-miR125	ta_iwgsc_4dl_v3_14308577	ta_iwgsc_4dl_v3_14308577_0	+	5809..5829	5809..5892	TCCGTCCCAAAATAAGTGTCG	TCCGTCCCAAAATAAGTGTCGTGGCTTTACTTCAAATTTGTTCAAACTTGAACTAAAGCCACGGCGCTTATTTTGGGACGGAGG
tae-miR125	ta_iwgsc_4dl_v3_14311018	ta_iwgsc_4dl_v3_14311018_2	-	5417..5437	5353..5437	TCCGTCCCAAAATAAGTGTCG	TCCGTCCCAAAATAAGTGTCGTTGATTTAGTAAAACTTTGTACTAACTTTGTACTAAGTCAGCGACACTTATTTTGAGACGACAA
tae-miR125	ta_iwgsc_4dl_v3_14346440	ta_iwgsc_4dl_v3_14346440_3	+	4805..4825	4805..4874	TCCGTCCCAAAATAAGTGTCG	TCCGTCCCAAAATAAGTGTCGCTGATTTAGTAGTTGTACTAAATCAGCGACACTTATTTTGGGACGGAGG
tae-miR125	ta_iwgsc_4dl_v3_14346440	ta_iwgsc_4dl_v3_14346440_9	-	4849..4869	4800..4869	TCCGTCCCAAAATAAGTGTCG	TCCGTCCCAAAATAAGTGTCGCTGATTTAGTACAACTACTAAATCAGCGACACTTATTTTGGGACGGAGG
tae-miR125	ta_iwgsc_4dl_v3_14400163	ta_iwgsc_4dl_v3_14400163_4	-	6443..6463	6393..6463	TCCGTCCCAAAATAAGTGTCG	TCCGTCCCAAAATAAGTGTCGCTGATTTATTACAAAGTTGTACTACAATGACACTTATTTTTAGATGGAAT
tae-miR125	ta_iwgsc_4ds_v1_2278641	ta_iwgsc_4ds_v1_2278641_4	+	11276..11296	11276..11367	TCCGTCCCAAAATAAGTGTCG	TCCGTCCCAAAATAAGTGTCGCTGATTCAGTACAAAGTTAGTACAAAGTTGAAAGTTGTACTAAATCAACGACACTTATTTTGAGACAGAGG
tae-miR125	ta_iwgsc_4ds_v1_2286521	ta_iwgsc_4ds_v1_2286521_1	+	9135..9155	9135..9226	TCCGTCCCAAAATAAGTGTCG	TCCGTCCCAAAATAAGTGTCGCTGATTCAGTACAAAGTTAGTACAAAGTTGAAAGTTGTACTAAATCAACGACACTTATTTTGAGACAGAGG
tae-miR125	ta_iwgsc_5dl_v1_1169330	ta_iwgsc_5dl_v1_1169330_0	+	4312..4332	4312..4385	TCCGTCCCAAAATAAGTGTCG	TCCGTCCCAAAATAAGTGTCGCTGATTTAGTACAACTTTGTACTAAATCAGCGACACTTATTTTGGGATGGAGG
tae-miR125	ta_iwgsc_5dl_v1_4536451	ta_iwgsc_5dl_v1_4536451_0	+	3851..3871	3851..3909	TCCGTCCCAAAATAAGTGTCG	TCCGTCCCAAAATAAGTGTCGCTGATTCTAAATCAGTGACGCTTATTTTGGGACGGAGG
tae-miR125	ta_iwgsc_5dl_v1_4536798	ta_iwgsc_5dl_v1_4536798_0	+	2199..2219	2199..2272	TCCGTCCCAAAATAAGTGTCG	TCCGTCCCAAAATAAGTGTCGCTGATTTAATATAACTTTGTACTAAATCCGCGACACTTATTTTGGGATGGAGG
tae-miR125	ta_iwgsc_5dl_v1_4537915	ta_iwgsc_5dl_v1_4537915_6	+	11417..11437	11417..11491	TCCGTCCCAAAATAAGTGTCG	TCCGTCCCAAAATAAGTGTCGCTGATTTAGTACAAAAGTTATACTTAATCAACGACACTTATTTTGGGACGGAGG
tae-miR125	ta_iwgsc_1dl_v1_2290254	ta_iwgsc_1dl_v1_2290254_2	-	2490..2510	2425..2510	TCCGTCCCAAAATAAGTGTCG	TCCGTCCCAAAATAAGTGTCGCTGGTTTAGGTACAAATTTAGTACAAAGTTGTACTAAATCAGTAACACTTATTTTGGGATGGAGG
tae-miR125	ta_iwgsc_1dl_v1_2290608	ta_iwgsc_1dl_v1_2290608_0	+	4791..4811	4791..4867	TCCGTCCCAAAATAAGTGTCG	TCCGTCCCAAAATAAGTGTCGTCACTGATTTAGTACAAAGTTATACTAAGTAGGTGACAGTTATTTGGGGACAGAGG
tae-miR125	ta_iwgsc_5ds_v1_2762680	ta_iwgsc_5ds_v1_2762680_8	-	12958..12978	12905..12978	TCCGTCCCAAAATAAGTGTCG	TCCGTCCCAAAATAAGTGTCGCTGATTTAGTATAACTTTGTACTAAATCAGTGACACTTATTTTCGGACGGAGG
tae-miR125	ta_iwgsc_5ds_v1_2772026	ta_iwgsc_5ds_v1_2772026_0	+	5197..5217	5197..5282	TCCGTCCCAAAATAAGTGTCG	TCCGTCCCAAAATAAGTGTCGCTGATTTGGTACAAATTTTATACTAATTTAGTACTAAATCAGCAACACTTATTTTGGAATGGAGG
tae-miR125	ta_iwgsc_5al_v1_2691783	ta_iwgsc_5al_v1_2691783_3	-	1411..1431	1356..1431	TCCGTCCCAAAATAAGTGTCG	TCCGTCCCAAAATAAGTGTCGCTGAAAAATAAGTGTCACTGATTTAGAATCAGCGACACATATTTTGGGACGGAGG
tae-miR126	ta_iwgsc_1bs_v1_1488212	ta_iwgsc_1bs_v1_1488212_0	-	1436..1456	1343..1456	TCCGTCCCAAATTAGTTGACT	TCCGTCCCAAATTAGTTGACTTAGATTTGTCTAGATATGGATGTATCTAGCACTAAAACATGTCTAGATACATTTGTACTAGACAAATCTAAGACAACTAAATTGGGATGGAGG
tae-miR126	ta_iwgsc_3b_v1_10427389	ta_iwgsc_3b_v1_10427389_0	+	5305..5325	5305..5383	TCCGTCCCAAATTAGTTGACT	TCCGTCCCAAATTAGTTGACTTAGATTTGTCTAGATCTAACACTAAAACCTGTCTAGGACAACTAATTCGGGATGGAGG
tae-miR126	ta_iwgsc_1bl_v1_3860866	ta_iwgsc_1bl_v1_3860866_0	-	1390..1410	1308..1410	TCCGTCCCAAATTAGTTGACT	TCCGTCCCAAATTAGTTGACTCAGACTTGTCTAGATAGACATGTTTTAGTGTTAGATACATACGTGCCTAGACAAATCTAAGACAACTAATTTGAGACGGACG
tae-miR126	ta_iwgsc_2ds_v1_5323136	ta_iwgsc_2ds_v1_5323136_0	+	1877..1897	1877..1991	TCCGTCCCAAATTAGTTGACT	TCCGTCCCAAATTAGTTGACTCAAATTAGTCTAGATACGGATGTATCTAACATTAAAACGTGTCTAGATACATCCGTATCTAGACAAATCTGAGTCATCTAATTCGGGACGGAGA
tae-miR127	ta_iwgsc_7dl_v1_3352858	ta_iwgsc_7dl_v1_3352858_8	-	10856..10877	10804..10877	TCCGTCCCCATAATATAAGAGC	TCCGTCCCCATAATATAAGAGCGTTTTTGACACCACACTAGTGTTAAAAACGCTCTTATATTATGGGACGGAGG
tae-miR127	ta_iwgsc_7dl_v1_3393676	ta_iwgsc_7dl_v1_3393676_4	+	6033..6054	6033..6106	TCCGTCCCCATAATATAAGAGC	TCCGTCCCCATAATATAAGAGCGTTTTTGACACCACACTAGTGTTAAAAACGCTCTTATATTATGGGACGGAGG
tae-miR128	ta_iwgsc_7bl_v1_6635581	ta_iwgsc_7bl_v1_6635581_0	+	4121..4141	4121..4192	TCCGTCCCGAAATGTAAGATG	TCCGTCCCGAAATGTAAGATGTTTCTTGACACTATCATAGTGTAGAAAACGTCTTATATTTTAGGATGGAGG
tae-miR128	ta_iwgsc_4dl_v3_14395728	ta_iwgsc_4dl_v3_14395728_0	-	523..543	471..543	TCCGTCCCGAAATGTAAGATG	TCCGTCCCGAAATGTAAGATGTTTTTTGATACTATGATAGTGTCAAAAATCGTCTTACATTTTGGGACGGAGG
tae-miR128	ta_iwgsc_4ds_v1_2310660	ta_iwgsc_4ds_v1_2310660_0	+	6483..6503	6483..6555	TCCGTCCCGAAATGTAAGATG	TCCGTCCCGAAATGTAAGATGTTTTTTGATACTATGATAGTGTCAAAAAACGTCTTACATTTTGGGACAGAGG
tae-miR128	ta_iwgsc_1dl_v1_2289509	ta_iwgsc_1dl_v1_2289509_2	-	372..392	320..392	TCCGTCCCGAAATGTAAGATG	TCCGTCCCGAAATGTAAGATGTTTTTTGAGACTGTGATAGTATCAAAAAGCGTCTTACATTTTGGGACGGAGG
tae-miR129	ta_iwgsc_1as_v1_3238704	ta_iwgsc_1as_v1_3238704_0	-	1283..1303	1244..1303	TCCGTCCCGCAATATAAGATC	TCCGTCCCGCAATATAAGATCGTACAACTTGAAAAATGATCTTATATTGTGAGACAGATG
tae-miR13	ta_iwgsc_5as_v1_1515287	ta_iwgsc_5as_v1_1515287_1	+	1374..1394	1337..1394	AATAATAAAGAGAATTGGGTT	CCCAATTTACTTTATATTATTATATATATCTTTACCTAATAATAAAGAGAATTGGGTT
tae-miR130	ta_iwgsc_6al_v1_5765028	ta_iwgsc_6al_v1_5765028_2	-	2308..2328	2256..2328	TCCGTCCCGTAATATAAGAGT	TCCGTCCCGTAATATAAGAGTGTTTTTGACATTAGTTTAGTGTCAAAAACGCTCTTATATTATGGGACGGAGG
tae-miR130	ta_iwgsc_2al_v1_6427209	ta_iwgsc_2al_v1_6427209_4	+	7685..7705	7685..7737	TCCGTCCCGTAATATAAGAGT	TCCGTCCCGTAATATAAGAGTGTTAAAAATGCTCTTATATAATGGGACGGAGG
tae-miR130	ta_iwgsc_4bs_v1_4864204	ta_iwgsc_4bs_v1_4864204_2	-	796..816	745..816	TCCGTCCCGTAATATAAGAGT	TCCGTCCCGTAATATAAGAGTTTTTTGACACCAATGTAATATGAAAAAACGTCTTACATTATGGGACGGAGG
tae-miR130	ta_iwgsc_6bl_v1_4347228	ta_iwgsc_6bl_v1_4347228_4	-	10534..10554	10482..10554	TCCGTCCCGTAATATAAGAGT	TCCGTCCCGTAATATAAGAGTGTTTTTTACACTAATGTAGTGTCAAAAACGCTCTTATATTATGGGACGGAGG
tae-miR130	ta_iwgsc_3b_v1_10443499	ta_iwgsc_3b_v1_10443499_2	-	277..297	233..297	TCCGTCCCGTAATATAAGAGT	TCCGTCCCGTAATATAAGAGTGTTTTTTAAATCCTTAAAAAATGCTCTTATATTATGGATGGAAG
tae-miR130	ta_iwgsc_6dl_v1_3256466	ta_iwgsc_6dl_v1_3256466_2	-	1155..1175	1118..1175	TCCGTCCCGTAATATAAGAGT	TCCGTCCCGTAATATAAGAGTGTAGTGTCAAAAACGCTCTTATATTATGGGACAGAGG
tae-miR130	ta_iwgsc_2ds_v1_5356248	ta_iwgsc_2ds_v1_5356248_2	-	1366..1386	1314..1386	TCCGTCCCGTAATATAAGAGT	TCCGTCCCGTAATATAAGAGTGCTTTTTACACTATACTAGTGTCAAAAATGCTCTTATATTATGGGACGGAGG
tae-miR130	ta_iwgsc_3dl_v1_2051532	ta_iwgsc_3dl_v1_2051532_2	-	284..304	234..304	TCCGTCCCGTAATATAAGAGT	TCCGTCCCGTAATATAAGAGTGTTTTTGACACTAGTAGTGTAAAAAACGCTCTTATATTATGGGACGGAGG
tae-miR130	ta_iwgsc_3dl_v1_6932027	ta_iwgsc_3dl_v1_6932027_2	+	5458..5478	5458..5530	TCCGTCCCGTAATATAAGAGT	TCCGTCCCGTAATATAAGAGTGTTTTTTACACTAGTGTAGTGTAAAAAACGCTCTTATATTATGGGACGGAGG
tae-miR130	ta_iwgsc_5dl_v1_4492750	ta_iwgsc_5dl_v1_4492750_0	+	5971..5991	5971..6043	TCCGTCCCGTAATATAAGAGT	TCCGTCCCGTAATATAAGAGTATTTTTGACACTACACTAGTGTAAAAAATACTCTTATATTATGGGACGGAGG
tae-miR130	ta_iwgsc_5dl_v1_4543648	ta_iwgsc_5dl_v1_4543648_6	-	8600..8620	8549..8620	TCCGTCCCGTAATATAAGAGT	TCCGTCCCGTAATATAAGAGTGTTTTTGATACTACACTAGTATAAAAAAGTTCTTATATTATGGGACGAAGG
tae-miR131	ta_iwgsc_5al_v1_2809192	ta_iwgsc_5al_v1_2809192_2	+	3262..3282	3262..3346	TCCGTCCTAAAATAAGTGTCT	TCCGTCCTAAAATAAGTGTCTCAAGTTTGTACTAACTTCAGTACAAAGTTGAACTAAGTTTGAGACACTTATTTTGGGACGGAGG
tae-miR131	ta_iwgsc_6al_v1_5760046	ta_iwgsc_6al_v1_5760046_2	-	8256..8276	8192..8276	TCCGTCCTAAAATAAGTGTCT	TCCGTCCTAAAATAAGTGTCTCAAATTTGTACTATCTTCAGTATAAAGTTGAACTAAGTTTGAAACATTTATTTCGAGACGAAAG
tae-miR131	ta_iwgsc_6al_v1_5831266	ta_iwgsc_6al_v1_5831266_4	-	1772..1792	1741..1792	TCCGTCCTAAAATAAGTGTCT	TCCGTCCTAAAATAAGTGTCTCAACTTTGTGCTACTAACTTTGGGACGGAAG
tae-miR131	ta_iwgsc_7as_v1_4239503	ta_iwgsc_7as_v1_4239503_0	+	1654..1674	1654..1713	TCCGTCCTAAAATAAGTGTCT	TCCGTCCTAAAATAAGTGTCTCAACTTTGTAAAGTTGAGACACTTATTTTGGGATGGAGG
tae-miR131	ta_iwgsc_1as_v1_3273841	ta_iwgsc_1as_v1_3273841_0	+	830..850	830..914	TCCGTCCTAAAATAAGTGTCT	TCCGTCCTAAAATAAGTGTCTCAATTTTGTACTAACTTTAGCACAAAGTTGTACTAAGCTTAAGACACTTATTTTTGGACGGAGA
tae-miR131	ta_iwgsc_1as_v1_3306375	ta_iwgsc_1as_v1_3306375_4	-	6873..6893	6809..6893	TCCGTCCTAAAATAAGTGTCT	TCCGTCCTAAAATAAGTGTCTTAGGTTTAGTACAATTTTGTATTAAAATTAGTACAAAGTTGAGACACTTATTTTAAGACGGAAG
tae-miR131	ta_iwgsc_2al_v1_6363206	ta_iwgsc_2al_v1_6363206_13	-	18604..18624	18540..18624	TCCGTCCTAAAATAAGTGTCT	TCCGTCCTAAAATAAGTGTCTTGACCTTAATACAACTTTGTACTAAAGTTAGCACAAAGTTAAGACACTTATTTTGAAATGGAGG
tae-miR131	ta_iwgsc_2as_v1_5207286	ta_iwgsc_2as_v1_5207286_4	-	2697..2717	2633..2717	TCCGTCCTAAAATAAGTGTCT	TCCGTCCTAAAATAAGTGTCTCAGCTTTATTACAACTTTGTATTAAAGATAGTACAAAGTTGAGACACTTACTTTGGGACGGTTG
tae-miR131	ta_iwgsc_1al_v2_3906808	ta_iwgsc_1al_v2_3906808_6	-	11163..11183	11071..11183	TCCGTCCTAAAATAAGTGTCT	TCCGTCCTAAAATAAGTGTCTTTGATTTAGTACAACTTTAGTACAAAGTTGTACTAAATCAAAAACACTTACAAAGTTGTACTAAATGAAAGACACTTATTTTGGGACGGCTG
tae-miR131	ta_iwgsc_3al_v1_4395118	ta_iwgsc_3al_v1_4395118_0	+	961..981	961..1045	TCCGTCCTAAAATAAGTGTCT	TCCGTCCTAAAATAAGTGTCTCAACTTTATACTAAATGTACTACAAAGTTGTACTAAACTTGAGACACTTATTTTGAGATGGAGA
tae-miR131	ta_iwgsc_4al_v2_7127940	ta_iwgsc_4al_v2_7127940_0	+	13769..13789	13769..13853	TCCGTCCTAAAATAAGTGTCT	TCCGTCCTAAAATAAGTGTCTTAAGCTTAGTACAAATTTGTACTAGAGCTAGTACAAAGTTGAGGCAGTTATTTTGGAACAGAGG
tae-miR131	ta_iwgsc_4al_v2_7129980	ta_iwgsc_4al_v2_7129980_17	-	11164..11184	11072..11184	TCCGTCCTAAAATAAGTGTCT	TCCGTCCTAAAATAAGTGTCTTTGATTTAGTACAACTTTAGTACAGAGTTGTACTAAATCAAAGACACTTACAAAGTTGTACTAAATGAAAGACACTTATTTTGGGACGGCTG
tae-miR131	ta_iwgsc_6dl_v1_3289372	ta_iwgsc_6dl_v1_3289372_4	-	12447..12467	12394..12467	TCCGTCCTAAAATAAGTGTCT	TCCGTCCTAAAATAAGTGTCTCAAGTTTGTACTAAAGTTAGTACAAAGCTGAGTTACTTATTTTGGGATGAAGG
tae-miR131	ta_iwgsc_3dl_v1_6872631	ta_iwgsc_3dl_v1_6872631_2	-	195..215	131..215	TCCGTCCTAAAATAAGTGTCT	TCCGTCCTAAAATAAGTGTCTCAAGTTTAGTATAACTTTATACTAAAGTTGGTATAAAGTTAAGACACTTGTTTTGGGACGGAGG
tae-miR131	ta_iwgsc_3ds_v1_2543551	ta_iwgsc_3ds_v1_2543551_0	+	473..493	473..557	TCCGTCCTAAAATAAGTGTCT	TCCGTCCTAAAATAAGTGTCTTAAGTTTAGTATAACTTTGTAGTATAGTTAATACAAAGTTGAGATACTTATTTTTAGACGAAGG
tae-miR131	ta_iwgsc_3ds_v1_2601136	ta_iwgsc_3ds_v1_2601136_0	+	712..732	712..795	TCCGTCCTAAAATAAGTGTCT	TCCGTCCTAAAATAAGTGTCTCAACTTTATACTAACTTTAGTATAAAGTGTACTAAGCTTGAGACACTTATTTTGAAACGGAGG
tae-miR131	ta_iwgsc_1dl_v1_2262616	ta_iwgsc_1dl_v1_2262616_8	-	1803..1823	1760..1823	TCCGTCCTAAAATAAGTGTCT	TCCGTCCTAAAATAAGTGTCTCAAACTTAATACAACTTTCGAGACACTTATTTTGGGATGGATT
tae-miR131	ta_iwgsc_1dl_v1_2262758	ta_iwgsc_1dl_v1_2262758_1	+	5351..5371	5351..5434	TCCGTCCTAAAATAAGTGTCT	TCCGTCCTAAAATAAGTGTCTCAACTTTAGAACAACTTTCTAGTAAGTTAGTATAAAATTGAGACACTTATTTTGGGATGGAGA
tae-miR131	ta_iwgsc_5dl_v1_4544721	ta_iwgsc_5dl_v1_4544721_0	+	13914..13934	13914..13984	TCCGTCCTAAAATAAGTGTCT	TCCGTCCTAAAATAAGTGTCTAAAGGTTAGTACAACTTTGTACTGTTGAGACAGGTATTTTAGGACGGTGG
tae-miR131	ta_iwgsc_5dl_v1_4575205	ta_iwgsc_5dl_v1_4575205_7	-	1155..1175	1091..1175	TCCGTCCTAAAATAAGTGTCT	TCCGTCCTAAAATAAGTGTCTTGACTTTGTACTAACTTTAGTACAAAATTGTACTAAGATTGAGACACTTAATTTGGGATGGAGG
tae-miR131	ta_iwgsc_6dl_v1_1810199	ta_iwgsc_6dl_v1_1810199_0	-	1107..1127	1044..1127	TCCGTCCTAAAATAAGTGTCT	TCCGTCCTAAAATAAGTGTCTTAACTTTAGTACAATTGTAATACAAAGTTATACTAAAATTCAGACATTTATTTGGGATAGAGG
tae-miR131	ta_iwgsc_5al_v1_2740317	ta_iwgsc_5al_v1_2740317_2	-	2140..2160	2076..2160	TCCGTCCTAAAATAAGTGTCT	TCCGTCCTAAAATAAGTGTCTCAACTTTATACTAACTTTAGTGCAAAGTTGTATTTAAGTTGAGACACTTATGTTGGGATGGAGG
tae-miR132	ta_iwgsc_6as_v1_4397599	ta_iwgsc_6as_v1_4397599_2	+	3195..3211	3177..3211	TCCTACTTGGGGAGCCA	GCGCCCAAGTAGGATTCCTCCTACTTGGGGAGCCA
tae-miR133	ta_iwgsc_3b_v1_10704950	ta_iwgsc_3b_v1_10704950_1	+	1742..1758	1719..1758	TCCTGCCGACCACGCCA	GCAGTGGTGGTAGGATGCCATTGTCCTGCCGACCACGCCA
tae-miR134	ta_iwgsc_3b_v1_10493636	ta_iwgsc_3b_v1_10493636_3	-	3131..3151	3081..3151	TCGTCCCACAATATAAGAGCG	TCGTCCCACAATATAAGAGCGTTTTGCAAGCTAAAATGGCTTGCAAAACGCTTTTATATTGTGGGACGGAG
tae-miR135	ta_iwgsc_4bs_v1_4958288	ta_iwgsc_4bs_v1_4958288_4	-	1265..1285	1265..1429	TCTAAGCACCTCCCCTAAGCA	TTTAGGGAGGTGCTTAAAGATGCTTAAAAAAATAAACAGATTTTTTCTGAAGCATCGATGCCTATTTCTACAGGAAAGACGCTTAGTTAAACGTCTATCCGGTACAAATAAGCACCGATGCTTAAAGAAAGCCTGATTTATTTATCTAAGCACCTCCCCTAAGCA
tae-miR136	ta_iwgsc_5al_v1_2767551	ta_iwgsc_5al_v1_2767551_6	+	5095..5114	4959..5114	TCTAAGCACCTCCCTAAGCA	CTTAGGGGAGGTGTTTAGAGAAATAAACCAGACTTTTTTTAAGCATCAGTGTCTATTTGTGCAGGGTAGATGCTTAACTAAGCGTCTTTCATGTAGAAATAAGCGCTGGTGCTTCAAAAAAAAATCGGTTTATCTTTCTAAGCACCTCCCTAAGCA
tae-miR136	ta_iwgsc_5as_v1_1518091	ta_iwgsc_5as_v1_1518091_3	+	613..632	488..632	TCTAAGCACCTCCCTAAGCA	CCTAGGAAAGGTGTTTGGAGAAATAAATCGGACTTTTCTTAAGCACCGGTGCTTATTTATACAGAGTATTAATTAGGCGTCTCTTCTCTAGAAATAGGCATTAGTGCTTAAATATGGTTTACTTTTCTAAGCACCTCCCTAAGCA
tae-miR136	ta_iwgsc_6as_v1_4395579	ta_iwgsc_6as_v1_4395579_3	-	10034..10053	10034..10188	TCTAAGCACCTCCCTAAGCA	CTTAGAAGAGGTGTTTGAAGAAATAAATCAGTGTTTTGATAAGCACCGGTGCTTATTTATACATGGCAGACGCTTAATTAGGTGTCTCTCCTGTAGAAATAAGTACGGGTGCTTCATAAAAATCCGGTTTATTTTTCTAAGCACCTCCCTAAGCA
tae-miR136	ta_iwgsc_2al_v1_6338754	ta_iwgsc_2al_v1_6338754_4	+	9794..9813	9659..9813	TCTAAGCACCTCCCTAAGCA	CTTAGGAGAGGTGCTTGGAGAAATAAACCAGACTTTTCTTAAGCACTGGTGCTTATTTGTATAGGGCAGACGCTTAATTAGGCGTCTCTCCTGTAGAAATAGGCGCCGGTGCTTCAGAAGAAGCCGATTTATTTTTCTAAGCACCTCCCTAAGCA
tae-miR136	ta_iwgsc_6bl_v1_3203461	ta_iwgsc_6bl_v1_3203461_1	-	436..455	436..575	TCTAAGCACCTCCCTAAGCA	CTTAGGGGAGGTGCTTAAAGAAATAAATGGCTTTTCTTAAGCACCCGTGCTTATTTGTACATGATAAACGCTCTCCTGTAGAAATAGGCACCGATGTTTCAGAAAAATTCGATTTATTTTTCTAAGCACCTCCCTAAGCA
tae-miR136	ta_iwgsc_2bs_v1_5242892	ta_iwgsc_2bs_v1_5242892_3	-	1491..1510	1491..1645	TCTAAGCACCTCCCTAAGCA	CTTAGGAGAGGTACTTGGAGAAATAAATCAAGCTTTTCTTAGGCACCTGTGATTATTTGTATATGGCAGACGCTTAATTAGGCATTTCTTCTGTAGAAATAAGCACCGGTGTTTCAGAAAAACCTGTTTTATTTTTCTAAGCACCTCCCTAAGCA
tae-miR136	ta_iwgsc_6dl_v1_3269332	ta_iwgsc_6dl_v1_3269332_1	+	8929..8948	8789..8948	TCTAAGCACCTCCCTAAGCA	TTTAGAAAAGGTGCTTAGAGAAATAAATCAGGCGTTTCTTAAGCACCGGTACGGTGCTTATTTGTACAGGGTAGACGCTTAGTTAGGTATCTCTCCTATAAAAATAGGCACCGGTGCTTCATAAAAACCCGGTTTATTTTTCTAAGCACCTCCCTAAGCA
tae-miR136	ta_iwgsc_6dl_v1_3314577	ta_iwgsc_6dl_v1_3314577_3	+	655..674	520..674	TCTAAGCACCTCCCTAAGCA	CTTAGAGGAGGTGCTTAGAGAAATAAATCAGACTTTTTTTAAGCACCGGTGCTTACTTGTACAGGGTAGATGCTTAATTAGGCGTCTCTCATGTAGAAATAGACCCTGATGCTTCAGAAAAACCCAGTTTATTTTTCTAAGCACCTCCCTAAGCA
tae-miR136	ta_iwgsc_1ds_v1_1914549	ta_iwgsc_1ds_v1_1914549_2	+	6071..6090	5939..6090	TCTAAGCACCTCCCTAAGCA	TTTAGGGGAGATGCTTAGAGAAATAAATCAGTTTTTTAAGCATCAGTGCTTATTTTTACACAGTAGACATTTAATTAGGCATCTCTCATGTAGAAATAGTCATTGATGCTTCAGAAAACTCTGGTTTATTTTTCTAAGCACCTCCCTAAGCA
tae-miR136	ta_iwgsc_2dl_v1_9795680	ta_iwgsc_2dl_v1_9795680_1	+	1328..1347	1194..1347	TCTAAGCACCTCCCTAAGCA	CTTACAGAATGTGCTTAGAGAAATAAATCAGGCTTTTCTCAAACACCGGTGCTTATTTGTACAGTATAGACGCTTAATTAGGCGTCTCTTCTGTAGAAATAGGCATCAGTGTTTCAAAAAAACGTGATTTATTTTCTAAGCACCTCCCTAAGCA
tae-miR136	ta_iwgsc_3dl_v1_6862453	ta_iwgsc_3dl_v1_6862453_1	-	757..776	757..910	TCTAAGCACCTCCCTAAGCA	CTTAGGGCAGATGCTTAGAAAAATAAACCAGCGTTTCTTTAAGCACCGGTGCTTATTGGTAGAGGGTAGATGCTTAATTAGGCGCCTCTCCTGTAGAAATAGGCATTGGTGCTTCAGAAAAGCTCGGTTTATTTTCTAAGCACCTCCCTAAGCA
tae-miR136	ta_iwgsc_3ds_v1_2566368	ta_iwgsc_3ds_v1_2566368_7	-	361..380	361..512	TCTAAGCACCTCCCTAAGCA	CTTAGGAGAGGTGCTTGGAGAAATAAATCAGGCTTTCTTAAGCACCGGTGCTTATTTGTATAAGGCAGACGCTTAATTAGACGGCTCTCTTACAGAAATAAGCACTGGTGCTTAAAAAAATCGGTTTATTTTTCTAAGCACCTCCCTAAGCA
tae-miR136	ta_iwgsc_4dl_v3_14395096	ta_iwgsc_4dl_v3_14395096_2	-	290..309	290..444	TCTAAGCACCTCCCTAAGCA	CTTAGGAGAGGTTCTTGGAGAAATAAACCAGGCTTTTCTTAAGCACCAGTGCTTATTTGTACAGGGTAGACGCTTAATTAAGCGCCTCTTCTATAGAAATAGGCACTCGTGCTTCCGAAAAACCTGGTTTATTTTTCTAAGCACCTCCCTAAGCA
tae-miR136	ta_iwgsc_5dl_v1_2347563	ta_iwgsc_5dl_v1_2347563_7	-	4080..4099	4080..4234	TCTAAGCACCTCCCTAAGCA	CTTAGGGGAGGTGTTTAGAGAAATAAACCAGGCTTTCCTTAAGCACCGCAGCTTATTTGTACTAGGTAGACGCTTAACTAAGCGTCTCTCTTGTAGAAATAGGCACCGGTGCTTCAGAAAAACTCGGTTCATTTTTCTAAGCACCTCCCTAAGCA
tae-miR136	ta_iwgsc_5ds_v1_2754869	ta_iwgsc_5ds_v1_2754869_10	-	12004..12023	12004..12158	TCTAAGCACCTCCCTAAGCA	CTTAGGAGAGATGCTTAAAGAAATAAACCAGGATTTTCTTAAGCACCAGTGCTTATTTGTACAGGGTAGACGCTTAACTAAGCGTCTCTTTTATAGAAATAGGCACCAGTGCTTCAGATAAACCCGGTTTATTTTTCTAAGCACCTCCCTAAGCA
tae-miR137	ta_iwgsc_2bs_v1_5245291	ta_iwgsc_2bs_v1_5245291_2	+	6068..6088	5961..6088	TCTCCTCGATGACCATGCTGA	AGCATGGTCATCAAGGGGAAAAGGGGAGAAACAAGAACATAGCTCCCTATAACAGTATAGAAGGTAGGTGTAGGTGGCCCAATAGTTCAATGTTGTTTCTCCCCATTTCTCCTCGATGACCATGCTGA
tae-miR138	ta_iwgsc_1ds_v1_1878091	ta_iwgsc_1ds_v1_1878091_3	-	176..197	154..197	TCTGCCCTTCCATCTCTTGGAT	TCTGCCCTTCCATCTCTTGGATAGATAGAGAGGGAGGGCAGGAA
tae-miR139	ta_iwgsc_5al_v1_365817	ta_iwgsc_5al_v1_365817_0	+	2946..2966	2946..3008	TCTGTAAACTAATATAAGATC	TCTGTAAACTAATATAAGATCTTTTAGTAGTGATCTAAACAATCTTACATTAGTTTACAGAGG
tae-miR139	ta_iwgsc_5as_v1_1548118	ta_iwgsc_5as_v1_1548118_0	+	1873..1893	1873..1944	TCTGTAAACTAATATAAGATC	TCTGTAAACTAATATAAGATCGTTTAGATCACTATTTAGTGATCTAAAAGGTCTTATATTAGTTTACAGAGG
tae-miR139	ta_iwgsc_1as_v1_2767754	ta_iwgsc_1as_v1_2767754_0	+	174..194	174..246	TCTGTAAACTAATATAAGATC	TCTGTAAACTAATATAAGATCATTTATATCACTAAAGTAGTGATCTAAACACTTTTATATTAGTTTACAGAGG
tae-miR139	ta_iwgsc_7as_v1_4205006	ta_iwgsc_7as_v1_4205006_0	+	1972..1992	1972..2025	TCTGTAAACTAATATAAGATC	TCTGTAAACTAATATAAGATCTTTTATGAATTATCTTATAAGAGTTTACAGGGG
tae-miR139	ta_iwgsc_7as_v1_4251290	ta_iwgsc_7as_v1_4251290_0	+	1128..1148	1128..1181	TCTGTAAACTAATATAAGATC	TCTGTAAACTAATATAAGATCTTTTATTAATTATCTTATATGAGTTTACACAGG
tae-miR139	ta_iwgsc_2as_v1_5225084	ta_iwgsc_2as_v1_5225084_0	-	9118..9138	9083..9138	TCTGTAAACTAATATAAGATC	TCTGTAAACTAATATAAGATCAGTGATCTAAAAGATCTTATATTAGTTTATAGAGG
tae-miR139	ta_iwgsc_3al_v1_4269397	ta_iwgsc_3al_v1_4269397_2	+	1293..1313	1293..1357	TCTGTAAACTAATATAAGATC	TCTGTAAACTAATATAAGATCTTTCAGATAACTGATCTAAAAGATCTTATATAAGTTTACAGAGG
tae-miR139	ta_iwgsc_3al_v1_4378607	ta_iwgsc_3al_v1_4378607_0	-	1292..1312	1258..1312	TCTGTAAACTAATATAAGATC	TCTGTAAACTAATATAAGATCGAAGTAGATACGATCTTGTATTAGTTTACAGAGG
tae-miR139	ta_iwgsc_3al_v1_4443720	ta_iwgsc_3al_v1_4443720_2	-	2136..2156	2084..2156	TCTGTAAACTAATATAAGATC	TCTGTAAACTAATATAAGATCTTTTAGATCACTAAAGTAGTGGTCTAAAAGGTATTATATTAGTTTACAGAGG
tae-miR139	ta_iwgsc_3al_v1_4452189	ta_iwgsc_3al_v1_4452189_0	-	103..123	51..123	TCTGTAAACTAATATAAGATC	TCTGTAAACTAATATAAGATCTTTTAGATCACTACTTAAGTGATCTAAAAGATCTTATATTACTTTACAGAGG
tae-miR139	ta_iwgsc_4as_v2_5961941	ta_iwgsc_4as_v2_5961941_0	+	7481..7501	7481..7553	TCTGTAAACTAATATAAGATC	TCTGTAAACTAATATAAGATCATTTAGATCACTAAAATAGTAATCTAAATGATTTTATATTAGTTTACGGAGG
tae-miR139	ta_iwgsc_5bl_v1_10791026	ta_iwgsc_5bl_v1_10791026_0	+	12033..12053	12033..12086	TCTGTAAACTAATATAAGATC	TCTGTAAACTAATATAAGATCGTTTAGATAACTACCTGTATTAGTTTACAGAGG
tae-miR139	ta_iwgsc_1bl_v1_3917274	ta_iwgsc_1bl_v1_3917274_13	-	7964..7984	7912..7984	TCTGTAAACTAATATAAGATC	TCTGTAAACTAATATAAGATCATTTATATCACTAAAGTGGTGATCTAAAGGATCTTATATTAGTTTACAGAGC
tae-miR139	ta_iwgsc_1bl_v1_3917274	ta_iwgsc_1bl_v1_3917274_2	+	7917..7937	7917..7989	TCTGTAAACTAATATAAGATC	TCTGTAAACTAATATAAGATCCTTTAGATCACCACTTTAGTGATATAAATGATCTTATATTAGTTTACAGAGG
tae-miR139	ta_iwgsc_5bl_v1_10846740	ta_iwgsc_5bl_v1_10846740_0	+	3823..3843	3823..3876	TCTGTAAACTAATATAAGATC	TCTGTAAACTAATATAAGATCGTTTAGATAACTACCTGTATTAGTTTACAGAGG
tae-miR139	ta_iwgsc_5bs_v1_2289956	ta_iwgsc_5bs_v1_2289956_0	+	7102..7122	7102..7175	TCTGTAAACTAATATAAGATC	TCTGTAAACTAATATAAGATCATTTAGATCACTACTTCAGTAGTCTAAAAAGATTTTATATTAGTTTACAGAGG
tae-miR139	ta_iwgsc_6bs_v1_2957633	ta_iwgsc_6bs_v1_2957633_2	-	1724..1744	1675..1744	TCTGTAAACTAATATAAGATC	TCTGTAAACTAATATAAGATCATTCAGATAACTAGTCATCTAAAATTGATGTATGTTTGGGTTTGAGACA
tae-miR139	ta_iwgsc_7bs_v1_3097885	ta_iwgsc_7bs_v1_3097885_2	+	6623..6643	6623..6681	TCTGTAAACTAATATAAGATC	TCTGTAAACTAATATAAGATCTTTAGTGATTTGAAATGTCTTATACTAGTTTATAGCAA
tae-miR139	ta_iwgsc_1bl_v1_3848646	ta_iwgsc_1bl_v1_3848646_1	-	13284..13304	13246..13304	TCTGTAAACTAATATAAGATC	TCTGTAAACTAATATAAGATCTTTTAGGTCATTAACGATTTTATATTAGTTTACAGAGG
tae-miR139	ta_iwgsc_3b_v1_10616587	ta_iwgsc_3b_v1_10616587_0	-	11571..11591	11519..11591	TCTGTAAACTAATATAAGATC	TCTGTAAACTAATATAAGATCTTCTAGATCACTACTTCAGTGATCTAAAAGATCTTATATTACTTTACAGAGA
tae-miR139	ta_iwgsc_6dl_v1_3280654	ta_iwgsc_6dl_v1_3280654_6	-	1353..1373	1306..1373	TCTGTAAACTAATATAAGATC	TCTGTAAACTAATATAAGATCTTTTAGATCACTAATTATCTAAAAGATCTTATATTAATATACAGAGG
tae-miR139	ta_iwgsc_6ds_v1_2123556	ta_iwgsc_6ds_v1_2123556_0	-	13619..13639	13568..13639	TCTGTAAACTAATATAAGATC	TCTGTAAACTAATATAAGATCGTTTAGATTACTAAATAGTGACCTAAACGCTCTTATATTAGTTTATGGAGG
tae-miR139	ta_iwgsc_7ds_v1_3852259	ta_iwgsc_7ds_v1_3852259_0	-	2044..2064	2011..2064	TCTGTAAACTAATATAAGATC	TCTGTAAACTAATATAAGATCTTTTATGAATTATCTTATAAGAGTTTACAAGGG
tae-miR139	ta_iwgsc_2dl_v1_9866398	ta_iwgsc_2dl_v1_9866398_0	-	2731..2751	2654..2751	TCTGTAAACTAATATAAGATC	TCTGTAAACTAATATAAGATCTTTTAGATCACTAAAGTATAAGGTCTTTATCACTAAAGTAGTGATCTAAAAGAGGATCTTATATTAGTTTACGGAGG
tae-miR139	ta_iwgsc_5dl_v1_4527416	ta_iwgsc_5dl_v1_4527416_0	-	2634..2654	2589..2654	TCTGTAAACTAATATAAGATC	TCTGTAAACTAATATAAGATCTTTTAGATGTAGTGATCTAAAAGATCTTATATTAGTTTTTAGAGG
tae-miR139	ta_iwgsc_6dl_v1_1697306	ta_iwgsc_6dl_v1_1697306_0	+	463..483	463..513	TCTGTAAACTAATATAAGATC	TCTGTAAACTAATATAAGATCGTTTGATGATCTTATATTAGTTTATAGAGG
tae-miR14	ta_iwgsc_2bl_v1_8065291	ta_iwgsc_2bl_v1_8065291_7	-	11139..11159	11139..11218	AATAGGCACCGATGCTTCAGA	TTAAGAATCGGTGCTTAATCGTACAGCGTAGGTGCTTAATTAGACACCTCACCTGTAAAAATAGGCACCGATGCTTCAGA
tae-miR14	ta_iwgsc_5dl_v1_4569245	ta_iwgsc_5dl_v1_4569245_1	-	760..780	760..839	AATAGGCACCGATGCTTCAGA	TTAAGCACCGGTGCTTATTTATAGAGGATAGACACTTAACTAGGCGTTGCTCGTAGGAAAATAGGCACCGATGCTTCAGA
tae-miR140	ta_iwgsc_1as_v1_3314952	ta_iwgsc_1as_v1_3314952_6	-	16199..16219	16147..16219	TCTGTAAATTAATATAAGATC	TCTGTAAATTAATATAAGATCGTTTAGATCACTAAAGTAGTGATCTAAACGATCTTACATTAGTTTACAGAGG
tae-miR140	ta_iwgsc_4al_v2_7092639	ta_iwgsc_4al_v2_7092639_0	+	6439..6459	6439..6507	TCTGTAAATTAATATAAGATC	TCTGTAAATTAATATAAGATCTTTTAGATCACTTAGTGATCTAAAAGATCTTATATTAGTTTATAGAGG
tae-miR140	ta_iwgsc_4al_v2_7166598	ta_iwgsc_4al_v2_7166598_2	-	8921..8941	8873..8941	TCTGTAAATTAATATAAGATC	TCTGTAAATTAATATAAGATCTTTTAGATCACTTAGTGATCTAAAAGATCTTATATTAGTTTATAGAGG
tae-miR140	ta_iwgsc_3b_v1_10489631	ta_iwgsc_3b_v1_10489631_0	-	7168..7188	7114..7188	TCTGTAAATTAATATAAGATC	TCTGTAAATTAATATAAGATCTTTTATATCACTAAATTAGTGATCCTAAAGATCTTATATTAGTTTACAAAGAGA
tae-miR140	ta_iwgsc_4dl_v3_14311868	ta_iwgsc_4dl_v3_14311868_4	-	3742..3762	3690..3762	TCTGTAAATTAATATAAGATC	TCTGTAAATTAATATAAGATCATCTAGATCCCTAAAGCAGTGATCTAAACGATCTTATATTAGTTTACTACTA
tae-miR141	ta_iwgsc_5al_v1_2740908	ta_iwgsc_5al_v1_2740908_0	-	1207..1227	1155..1227	TCTGTAACTAAATATAAGACG	TCTGTAACTAAATATAAGACGTTTTTGCAGTTCAAATTAAACTGCAAAAACGTCCTATATTTAGTTACAGAGG
tae-miR141	ta_iwgsc_1as_v1_3278514	ta_iwgsc_1as_v1_3278514_3	+	8842..8862	8842..8890	TCTGTAACTAAATATAAGACG	TCTGTAACTAAATATAAGACGTTTTTGCAGTTCAATTTAGTTACAGAGG
tae-miR141	ta_iwgsc_1al_v2_3875082	ta_iwgsc_1al_v2_3875082_0	+	2170..2190	2170..2233	TCTGTAACTAAATATAAGACG	TCTGTAACTAAATATAAGACGATTTTCCTCAACTACAAAAACATTCTGTATTTAGTTACAGAGG
tae-miR141	ta_iwgsc_2as_v1_5205065	ta_iwgsc_2as_v1_5205065_0	+	11865..11885	11865..11922	TCTGTAACTAAATATAAGACG	TCTGTAACTAAATATAAGACGTTTTTCCAGTTCAACGTCTTATATTTAGTTACAGAGG
tae-miR141	ta_iwgsc_2as_v1_5205065	ta_iwgsc_2as_v1_5205065_2	-	11897..11917	11860..11917	TCTGTAACTAAATATAAGACG	TCTGTAACTAAATATAAGACGTTGAACTGGAAAAACGTCTTATATTTAGTTACAGAGG
tae-miR141	ta_iwgsc_4al_v2_7065362	ta_iwgsc_4al_v2_7065362_9	-	12524..12544	12472..12544	TCTGTAACTAAATATAAGACG	TCTGTAACTAAATATAAGACGTTTTTGCAGTTCAATTTGAACTGCAAAAACGTCTTATATTTGGTTACAGAGG
tae-miR141	ta_iwgsc_4bs_v1_4913712	ta_iwgsc_4bs_v1_4913712_3	-	11831..11851	11770..11851	TCTGTAACTAAATATAAGACG	TCTGTAACTAAATATAAGACGTTTTTGCAGTTCAAATTGAACTGCATGAACTGCAAAAACGTCTTATATTTAGTTACGGAGG
tae-miR141	ta_iwgsc_5bl_v1_10806695	ta_iwgsc_5bl_v1_10806695_2	+	9539..9559	9539..9589	TCTGTAACTAAATATAAGACG	TCTGTAACTAAATATAAGACGTTTCTGTAGTTCAATATTTAGTTGCAGAGG
tae-miR141	ta_iwgsc_5bl_v1_3798461	ta_iwgsc_5bl_v1_3798461_0	+	2027..2047	2027..2087	TCTGTAACTAAATATAAGACG	TCTGTAACTAAATATAAGACGTTCTTGCAGTTTAAAAACGTCTTTTATTCAGTTACAGAGG
tae-miR141	ta_iwgsc_5bl_v1_6426147	ta_iwgsc_5bl_v1_6426147_0	-	2103..2123	2051..2123	TCTGTAACTAAATATAAGACG	TCTGTAACTAAATATAAGACGTTTTTGCAGTTCAAATTAAACTGCAAAAGCGTCCTATATTTAGTTACAGAGG
tae-miR141	ta_iwgsc_6bl_v1_4390138	ta_iwgsc_6bl_v1_4390138_0	+	3669..3689	3669..3727	TCTGTAACTAAATATAAGACG	TCTGTAACTAAATATAAGACGGTTGAACTGCAAAAACGTCTTATATTTAGTTACAGAGG
tae-miR141	ta_iwgsc_6bl_v1_4390138	ta_iwgsc_6bl_v1_4390138_7	-	3702..3722	3664..3722	TCTGTAACTAAATATAAGACG	TCTGTAACTAAATATAAGACGTTTTTGCAGTTCAACCGTCTTATATTTAGTTACAGAGG
tae-miR141	ta_iwgsc_1bs_v1_3480480	ta_iwgsc_1bs_v1_3480480_2	+	10641..10661	10641..10689	TCTGTAACTAAATATAAGACG	TCTGTAACTAAATATAAGACGTTTTTGCAGTTCAATTTAGTTACAGAGG
tae-miR141	ta_iwgsc_2bl_v1_7997771	ta_iwgsc_2bl_v1_7997771_0	+	2265..2285	2265..2337	TCTGTAACTAAATATAAGACG	TCTGTAACTAAATATAAGACGTTTTTGTAGTTCAGATTGAACTGCAAAACAATTTTATATTTAGTTACAGAGG
tae-miR141	ta_iwgsc_1bl_v1_3888829	ta_iwgsc_1bl_v1_3888829_2	-	7946..7966	7906..7966	TCTGTAACTAAATATAAGACG	TCTGTAACTAAATATAAGACGTTTTTGAACTGCAAAAACGTCTTATATTTAGTTAAAAAAG
tae-miR141	ta_iwgsc_6dl_v1_3255392	ta_iwgsc_6dl_v1_3255392_2	+	9579..9599	9579..9637	TCTGTAACTAAATATAAGACG	TCTGTAACTAAATATAAGACGGTTGAACTGCAAAAACGTCTTATATTTAGTTACAGAGG
tae-miR141	ta_iwgsc_6dl_v1_3255392	ta_iwgsc_6dl_v1_3255392_6	-	9612..9632	9574..9632	TCTGTAACTAAATATAAGACG	TCTGTAACTAAATATAAGACGTTTTTGCAGTTCAACCGTCTTATATTTAGTTACAGAGG
tae-miR141	ta_iwgsc_7ds_v1_1225740	ta_iwgsc_7ds_v1_1225740_0	-	117..137	71..137	TCTGTAACTAAATATAAGACG	TCTGTAACTAAATATAAGACGTTTTTGCAGTTCACCTGCAAAAACGTCTTATATTAAGTTACAGAGG
tae-miR141	ta_iwgsc_2ds_v1_5348573	ta_iwgsc_2ds_v1_5348573_0	+	4151..4171	4151..4208	TCTGTAACTAAATATAAGACG	TCTGTAACTAAATATAAGACGTTGAACTGCAAAAACGTCTTATATTAAGTTACAGAGG
tae-miR141	ta_iwgsc_3ds_v1_80877	ta_iwgsc_3ds_v1_80877_0	-	321..341	270..341	TCTGTAACTAAATATAAGACG	TCTGTAACTAAATATAAGACGTTTTTTCAGTTCAATTGAAACGAAAAAACATCTTATATTTAGTTATAGAGG
tae-miR141	ta_iwgsc_1dl_v1_2259369	ta_iwgsc_1dl_v1_2259369_0	+	1824..1844	1824..1896	TCTGTAACTAAATATAAGACG	TCTGTAACTAAATATAAGACGTTTTTGCAGTTCAAATTGAACTGCAAAAAAGTCTTATATTTAGTTACAGAGG
tae-miR141	ta_iwgsc_1dl_v1_2276795	ta_iwgsc_1dl_v1_2276795_0	-	2673..2693	2631..2693	TCTGTAACTAAATATAAGACG	TCTGTAACTAAATATAAGACGATTTTCCTCAACTGCAAAAACATCATATATTTATTACAGAGG
tae-miR141	ta_iwgsc_5dl_v1_4603505	ta_iwgsc_5dl_v1_4603505_10	-	5246..5266	5196..5266	TCTGTAACTAAATATAAGACG	TCTGTAACTAAATATAAGACGTTTTTGCAGTTCAAATTAAACTGCAAACGTCCTATATTTAGTTACAGAGG
tae-miR141	ta_iwgsc_5ds_v1_2779622	ta_iwgsc_5ds_v1_2779622_1	-	3795..3815	3725..3815	TCTGTAACTAAATATAAGACG	TCTGTAACTAAATATAAGACGTTTTTGCAGTTTAAATCGTTTTTGCAGTTCAATTTAAACTACAAAAACGTCTTATATTTAGTCACAGAGG
tae-miR141	ta_iwgsc_1dl_v1_532081	ta_iwgsc_1dl_v1_532081_0	-	1442..1462	1402..1462	TCTGTAACTAAATATAAGACG	TCTGTAACTAAATATAAGACGTTTTTGAACTGCAAAAACGCCTTATATTTAGTTACAAAAG
tae-miR141	ta_iwgsc_5al_v1_2696224	ta_iwgsc_5al_v1_2696224_0	-	1238..1258	1186..1258	TCTGTAACTAAATATAAGACG	TCTGTAACTAAATATAAGACGTTTTTGCAGTTCAAATTGAACTGCAAGAATGTCTTATATTTAGCTACAGAGG
tae-miR142	ta_iwgsc_6al_v1_5770243	ta_iwgsc_6al_v1_5770243_0	-	789..809	726..809	TCTTAAGCACCGGTGCTTATT	TCTTAAGCACCGGTGCTTATTTATAGAGAATCGACGCTTAATTAGACACCTCTCCTATAAAGATAAGCACCGATGCTTGAGAAA
tae-miR142	ta_iwgsc_7al_v1_4550052	ta_iwgsc_7al_v1_4550052_10	-	1167..1187	1104..1187	TCTTAAGCACCGGTGCTTATT	TCTTAAGCACCGGTGCTTATTTATACAAAATAGATGCTTAATTAAGCGTCTCTCCTGTAAAAATAGGCACCGATGCTTCAGAAA
tae-miR142	ta_iwgsc_2as_v1_5190881	ta_iwgsc_2as_v1_5190881_0	-	175..195	112..195	TCTTAAGCACCGGTGCTTATT	TCTTAAGCACCGGTGCTTATTTATAGAGAATCGACGCTTAATTAGACACCTCTCCTATAAAGATAAGCACCGATGCTTGAGAAA
tae-miR142	ta_iwgsc_3as_v1_3352316	ta_iwgsc_3as_v1_3352316_0	+	3918..3938	3918..4001	TCTTAAGCACCGGTGCTTATT	TCTTAAGCACCGGTGCTTATTTATAGAGAATCGACGCTTAATTAGACACCTCTCCTATAAAGATAAGCACCGATGCTTGAGAAA
tae-miR142	ta_iwgsc_4as_v2_5991039	ta_iwgsc_4as_v2_5991039_0	-	5963..5983	5900..5983	TCTTAAGCACCGGTGCTTATT	TCTTAAGCACCGGTGCTTATTTATAGAGAATCGACGCTTAATTAGACACCTCTCCTATAAAGATAAGCACCGATGCTTGAGAAA
tae-miR143	ta_iwgsc_7dl_v1_3375830	ta_iwgsc_7dl_v1_3375830_0	+	3690..3710	3690..3813	TGAAGAGCGCGGGCAGCACAA	TGAAGAGCGCGGGCAGCACAACCGGACGCTGGTATGAAGCGCACGGTGGCGCCGACGCATGCTGCGATGCAGCCCCTCCTACGCAACGCTAGTGCCTTCGGTTGTGCTGCCCGCGCTCTTCATG
tae-miR143	ta_iwgsc_7dl_v1_3375830	ta_iwgsc_7dl_v1_3375830_8	-	3788..3808	3685..3808	TGAAGAGCGCGGGCAGCACAA	TGAAGAGCGCGGGCAGCACAACCGAAGGCACTAGCGTTGCGTAGGAGGGGCTGCATCGCAGCATGCGTCGGCGCCACCGTGCGCTTCATACCAGCGTCCGGTTGTGCTGCCCGCGCTCTTCATG
tae-miR144	ta_iwgsc_4al_v2_7045630	ta_iwgsc_4al_v2_7045630_0	-	495..515	442..515	TGAGACGAGATCTCCCCATAC	TGAGACGAGATCTCCCCATACCACATAGCGGCAGCTCGGCTCCGTGCACGCGTATGGGGAGATCTTGCCTCAAC
tae-miR144	ta_iwgsc_5dl_v1_4575265	ta_iwgsc_5dl_v1_4575265_0	+	4124..4144	4124..4197	TGAGACGAGATCTCCCCATAC	TGAGACGAGATCTCCCCATACCACATAGCGGCAGCTCGGCTCCGTGCACGCGTATGGGGAGATCTCGCCTCAAC
tae-miR145	ta_iwgsc_5al_v1_2759163	ta_iwgsc_5al_v1_2759163_6	-	6631..6651	6578..6651	TGAGATGATATCGCTCCATAC	TGAGATGATATCGCTCCATACCCGGTAGCGGCAGCTTGACTCCGCACACGCGTAGGGGGCAATGTCACCTCAAC
tae-miR146	ta_iwgsc_1al_v2_3976788	ta_iwgsc_1al_v2_3976788_3	-	2586..2606	2586..2664	TGAGCATCAACTAATTCCGGA	CTGAATTAGTTGACGCTCAAACGGATGTATCTAGATTTCTGTGCTAGATACATCCGTTTGAGCATCAACTAATTCCGGA
tae-miR146	ta_iwgsc_6al_v1_5788897	ta_iwgsc_6al_v1_5788897_1	+	3965..3985	3941..3985	TGAGCATCAACTAATTCCGGA	CGGAATTAGTTGACGCTCACCGTGTGAGCATCAACTAATTCCGGA
tae-miR146	ta_iwgsc_2as_v1_5194831	ta_iwgsc_2as_v1_5194831_10	-	6855..6875	6855..6937	TGAGCATCAACTAATTCCGGA	CGGAATTAGTTGACACTCAAACGGATGTATCTAGACGTATTTCAATGCTAGATGCATCTGTTTGAGCATCAACTAATTCCGGA
tae-miR146	ta_iwgsc_3dl_v1_6951579	ta_iwgsc_3dl_v1_6951579_6	-	2437..2457	2437..2498	TGAGCATCAACTAATTCCGGA	CGGAATTAGTTGACGCTTAAACGCGTCTAGATACATCCGTTTGAGCATCAACTAATTCCGGA
tae-miR147	ta_iwgsc_2al_v1_6410190	ta_iwgsc_2al_v1_6410190_0	+	3939..3959	3939..4069	TGCATTTGCACCTGCACCTAG	TGCATTTGCACCTGCACCTAGAGAGGAAGAAAGGTCGAGGGCTTGGAACTTGGCCATGCATGCGATTGCGATGCATGCAACGTTCTCCTTGACCCTCTCGCTCTTCCTGTAGGTGCAGTGGCATATGCAAC
tae-miR147	ta_iwgsc_2bl_v1_7959372	ta_iwgsc_2bl_v1_7959372_0	+	4687..4707	4687..4819	TGCATTTGCACCTGCACCTAG	TGCATTTGCACCTGCACCTAGAGAGGAAGAAGAAAGGTCGAAGGCTTGGAACTTGGCCATGCATGCGATTGCGATGCATGCAACGTTCTCCTTGACCCCTCGCTCTTCCTGTAGGTGCAGTGGCATATGCAAC
tae-miR147	ta_iwgsc_2dl_v1_994825	ta_iwgsc_2dl_v1_994825_0	-	732..752	634..752	TGCATTTGCACCTGCACCTAG	TGCATTTGCACCTGCACCTAGAGAGGAGGAAGAAAGGTCGAAGGCTGGGAACTTGGCGATGCATGCAACGTTCTCCTTGACCCTCTCGCTCTTCCTGTAGGTGCAGTGGCATATGCAAC
tae-miR148	ta_iwgsc_4bl_v1_6976353	ta_iwgsc_4bl_v1_6976353_0	+	829..849	829..936	TGGACATCCGAGCAGCTCTCA	TGGACATCCGAGCAGCTCTCAGCAAAACAAATGGTCCCAAACAATGCACAAACAGTAAACTTTTCACATGCCCCAATTTTTTTTCTGAGAGCAGCTCGGATCTCCAAA
tae-miR148	ta_iwgsc_2dl_v1_4383574	ta_iwgsc_2dl_v1_4383574_0	+	103..123	103..210	TGGACATCCGAGCAGCTCTCA	TGGACATCCGAGCAGCTCTCAGCAAAACAAATGGTCCCAAACAATGCACAAACAGTAAACTTTTCACATGCCCCAATTTTTTTTCTGAGAGCAGCTCGGATCTCCAAA
tae-miR148	ta_iwgsc_4dl_v3_14402198	ta_iwgsc_4dl_v3_14402198_0	+	1454..1474	1454..1571	TGGACATCCGAGCAGCTCTCA	TGGACATCCGAGCAGCTCTCAGCAAAAAAAAAACAAAATTGGTCCCGAACAGTGCACGAATAGTAAAGTTTTCCACATGCCCCAATTTTTTTTCCCGAGAGCAGCTCGGATCTCCAAA
tae-miR149	ta_iwgsc_4al_v2_7123648	ta_iwgsc_4al_v2_7123648_1	+	992..1012	924..1012	TGGACGAGTAATTCCGAACGG	GTTCGGAATTACTTGTCATAAAAATAAATGTATCTACAACTAAAATACATCTAGATACATTCATTTTTTGGACGAGTAATTCCGAACGG
tae-miR149	ta_iwgsc_7dl_v1_3353448	ta_iwgsc_7dl_v1_3353448_3	+	9142..9162	9074..9162	TGGACGAGTAATTCCGAACGG	GTTCGGAATTACTTGTCACAAAATTGAATGTATCTACAATTGAAATACATCTAGATACATTCATTTCTTGGACGAGTAATTCCGAACGG
tae-miR149	ta_iwgsc_2dl_v1_5928576	ta_iwgsc_2dl_v1_5928576_1	-	0..20	0..87	TGGACGAGTAATTCCGAACGG	GTTCGGAATTACTTGTCACAAAATGGATGTATCTACAACTAAAATACATCTAGATACATTCATTTTTTGGACGAGTAATTCCGAACGG
tae-miR149	ta_iwgsc_2ds_v1_5335641	ta_iwgsc_2ds_v1_5335641_3	+	3756..3776	3678..3776	TGGACGAGTAATTCCGAACGG	GTTCGGAATTACTTGTCACAAAAATGGATAAAAGTGGATGTATCTACAACTAAAATACATCTAGATACATTCATTTCTTGGACGAGTAATTCCGAACGG
tae-miR149	ta_iwgsc_3dl_v1_1866649	ta_iwgsc_3dl_v1_1866649_1	-	103..123	103..191	TGGACGAGTAATTCCGAACGG	GTTCGGAATTACTTGTCATAAAAATGGATGTATCTACAACTAAAATACATCTAGATGCATTCATTTTTTGGACGAGTAATTCCGAACGG
tae-miR149	ta_iwgsc_5dl_v1_4577326	ta_iwgsc_5dl_v1_4577326_12	-	6274..6294	6274..6344	TGGACGAGTAATTCCGAACGG	GTTTGGAATTACTTGTCACAAAAATGGATAAAAATGATACATTCATTTCTTGGACGAGTAATTCCGAACGG
tae-miR149	ta_iwgsc_5ds_v1_907774	ta_iwgsc_5ds_v1_907774_1	+	1198..1218	1130..1218	TGGACGAGTAATTCCGAACGG	GCTCGGAATTACTTGTCATAAAAATGGATGTATCTACAACTAAAATACATCTAGATACATTCATTTTGTGGACGAGTAATTCCGAACGG
tae-miR15	ta_iwgsc_7bs_v1_3138264	ta_iwgsc_7bs_v1_3138264_4	-	1196..1219	1075..1219	ACACCAACCTAACTTGGTCAAACT	ACACCAACCTAACTTGGTCAAACTTGCCTAAGGTTAGTTGTGGCAAAGTGTGGCAAGGTGTGGCTAGGAACCAAACAACCACTAAGATTGCCAAAGAATGCCACACGTAAGGTTAGGCAAGTTTGATTAACTTAGGTGAGTGTTT
tae-miR150	ta_iwgsc_2al_v1_3663015	ta_iwgsc_2al_v1_3663015_4	-	1437..1457	1437..1530	TGGATATGCAAAATGCAAGAT	CTTGCATTTTGCATTTCCAAGCAGCAGACGCGAGGCATTTTGTATGTATCTATTCAGAATGCCTCCGTTTGCTTGGATATGCAAAATGCAAGAT
tae-miR151	ta_iwgsc_7bs_v1_3149865	ta_iwgsc_7bs_v1_3149865_0	-	3146..3166	3146..3224	TGGCATTGAGGGAGTCAAGCA	CCTGGCTCCCTGAATGCCATCCGGGAAGCGCGCCACTGTGGGAGGCGTCCCTCCTGGTTGGCATTGAGGGAGTCAAGCA
tae-miR152	ta_iwgsc_5dl_v1_4606507	ta_iwgsc_5dl_v1_4606507_0	-	661..681	604..681	TGTGAGAGAAGTCATAAGTGT	TGTGAGAGAAGTCATAAGTGTGAAACACTCTCCGATGATAATGACGAAGCTGCAAACACTTATGACTTCTCTCAGACA
tae-miR152	ta_iwgsc_5dl_v1_4606508	ta_iwgsc_5dl_v1_4606508_0	-	661..681	604..681	TGTGAGAGAAGTCATAAGTGT	TGTGAGAGAAGTCATAAGTGTGAAACACTCTCCGATGATGATGACGAAGCTGCAAACACTTATGACTTCTCTCAGACA
tae-miR153	ta_iwgsc_4bs_v1_4913335	ta_iwgsc_4bs_v1_4913335_0	+	1580..1603	1580..1646	TTACACGAACCGGGACTAAAGGCC	TTACACGAACCGGGACTAAAGGCCGCGGCCACGTGGAGCTCCACCTTTAGTCCTGGTTGGTGTTACC
tae-miR154	ta_iwgsc_1bs_v1_3396636	ta_iwgsc_1bs_v1_3396636_2	+	764..787	764..817	TTAGCCGCACGAACCGGGACCAAT	TTAGCCGCACGAACCGGGACCAATGCACCCATCGGTCCCGGTTCGTGACTGAAC
tae-miR155	ta_iwgsc_2al_v1_3473674	ta_iwgsc_2al_v1_3473674_0	+	2715..2736	2636..2736	TTCCTGATGTCTCCCATTCCTA	GGAATGGGAACATGGAGGAAAGCTTAACTTTTTTGTTTTCACCTCTAGTGTTGGAGGTGCAAATATTTAGTTTTGTGCTTTCCTGATGTCTCCCATTCCTA
tae-miR155	ta_iwgsc_2al_v1_4526451	ta_iwgsc_2al_v1_4526451_0	-	14..35	14..114	TTCCTGATGTCTCCCATTCCTA	GGAATGGGAACATGGAGGAAAGTTTAAGTCTTATATTTTCACCTCTAGTGTTGGAGGTGCAAATATTTAGTTGTGTGCTTTCCTGATGTCTCCCATTCCTA
tae-miR155	ta_iwgsc_2bl_v1_8004950	ta_iwgsc_2bl_v1_8004950_0	+	215..236	136..236	TTCCTGATGTCTCCCATTCCTA	GGAATGGGAACATGGAGGAAAGCTTAACTCTTCTGTTTTCACCTCTAGTGTTGGAGGTGCAAATATTTAGTTGTGTGCTTTCCTGATGTCTCCCATTCCTA
tae-miR155	ta_iwgsc_2bl_v1_8028580	ta_iwgsc_2bl_v1_8028580_3	-	3589..3610	3589..3689	TTCCTGATGTCTCCCATTCCTA	GGAATGGGAACACAAAGGAAAGCCTAACTCTTATGTTTTCACCTCTAGTGTTGGAGGTGCAAATATTTAGTTGTGTGCTTTCCTGATGTCTCCCATTCCTA
tae-miR155	ta_iwgsc_2bl_v1_8029014	ta_iwgsc_2bl_v1_8029014_1	+	145..166	66..166	TTCCTGATGTCTCCCATTCCTA	GGAATGGGAACACAAAGGAAAGCCTAACTCTTATGTTTTCACCTCTAGTGTTGGAGGTGCAAATATTTAGTTGTGTGCTTTCCTGATGTCTCCCATTCCTA
tae-miR155	ta_iwgsc_2bl_v1_8088455	ta_iwgsc_2bl_v1_8088455_4	-	331..352	331..431	TTCCTGATGTCTCCCATTCCTA	GGAATGGGAACATGGAGGAAAGCTTAACTTTTTTGTTTTCACCTCTAGTGTTGGAGGTGCAAATATTTAGTTTTGTGCTTTCCTGATGTCTCCCATTCCTA
tae-miR155	ta_iwgsc_2dl_v1_9827181	ta_iwgsc_2dl_v1_9827181_1	-	1734..1755	1734..1834	TTCCTGATGTCTCCCATTCCTA	GGAATGGGAATATGGAGGAAAGCCAAACTTATTAGTTTTCAGCTCTAGTATTGGGGGTGCAAATATTATGTTTGGTGTTTTCCTGATGTCTCCCATTCCTA
tae-miR155	ta_iwgsc_2dl_v1_9868253	ta_iwgsc_2dl_v1_9868253_0	-	5071..5092	5071..5171	TTCCTGATGTCTCCCATTCCTA	GGAATGGGAACATGGAGGAAAGCTTAACTTTTTTGTTTTCACCTCTAGTGTTGGAGGTGCAAATATTTAGTTTTGTGCTTTCCTGATGTCTCCCATTCCTA
tae-miR155	ta_iwgsc_4ds_v1_110130	ta_iwgsc_4ds_v1_110130_0	-	7..28	7..107	TTCCTGATGTCTCCCATTCCTA	GGAATGGGAACATGGAGGAAAGTTTAACTCCTCTGTTTTCACCTCTAGTGTTGGAGGTGCAAATATTCAGTTTTGTGCTTTCCTGATGTCTCCCATTCCTA
tae-miR200	ta_iwgsc_1bs_v1_3416681	ta_iwgsc_1bs_v1_3416681_0	+	14433..14453	14433..14485	TTCGCCGGAGCAGCGTGCTGT	TTCGCCGGAGCAGCGTGCTGTGGATTGAATCCCGCGCGCTCCTCCATCGAACG
tae-miR200	ta_iwgsc_3b_v1_10765346	ta_iwgsc_3b_v1_10765346_0	-	632..652	600..652	TTCGCCGGAGCAGCGTGCTGT	TTCGCCGGAGCAGCGTGCTGTGAATTGAATCCCGCGCGCTCCTCCATCGAGCA
tae-miR201	ta_iwgsc_7al_v1_4449351	ta_iwgsc_7al_v1_4449351_3	-	703..723	703..886	TTGCAGCGAACCTCACGCATC	TGTGTGAGGTCCGCTCCAAATTTTAACTTATTTGGATATCTGAGCAGGTCTCGGCAAAAAAGACAAATCGGGTCAAAACAGTGTGTGAACAGTAAACTTTTTTACAAACCCTGATTTTGTCTTTTTTGCAGAGAGCTGCTCACATGTCCAAATGAGTTGAAATTTGCAGCGAACCTCACGCATC
tae-miR201	ta_iwgsc_7as_v1_4238835	ta_iwgsc_7as_v1_4238835_1	-	4062..4082	4062..4245	TTGCAGCGAACCTCACGCATC	TGCTTGAGGTCCGCTCCAAATTTCAACTCATTTGGATATCTGAGTAGGTCTCGGCAAAAAAGACAAATCGGATGAAAACAGTTCGTGAACAGTAAACTTTTTCACAGATCCTGATTTTGTCTTTTTTGCACAGACTTGCTCAAATGTCCAAACGAGTTGAATTTTGCAGCGAACCTCACGCATC
tae-miR201	ta_iwgsc_4bs_v1_4895799	ta_iwgsc_4bs_v1_4895799_1	-	7268..7288	7268..7456	TTGCAGCGAACCTCACGCATC	TGCGTGAGGACCGCTGCAAATTTCAACTCATTTCAACATTTGAGCAGCTCTCGGCAAAAAAAAAGACAAATCGGGTCAAAACAGTTTGTGAACAGTAAACTTTTTTACACACCCTGATTTTGCCCTTTTTTTGCCGAGAGATGCTCAAATGTCCAAACGAGTTGAATTTTGCAGCGAACCTCACGCATC
tae-miR201	ta_iwgsc_4bs_v1_4952585	ta_iwgsc_4bs_v1_4952585_3	-	7597..7617	7597..7780	TTGCAGCGAACCTCACGCATC	TGCGTGAGGCCCGCTGCAAAAATCAACTCATTTGGACATTTGAGCAAGTCTCGGCAAAAAAGACAAATCGGGTTAAAACAGTTCATGAATAGTAAACTTTTTTAGAGACCCCGGTTTAGTCTTTTTTACACAGACTTGCTCAAATGTCCAAACGAGTTGATCTTTGCAGCGAACCTCACGCATC
tae-miR201	ta_iwgsc_1bl_v1_3916603	ta_iwgsc_1bl_v1_3916603_1	-	192..212	192..336	TTGCAGCGAACCTCACGCATC	TGCGTGATGTCCACTCCAAATTTTAACTCATTTAAATATCTAAGCAGCTCTCGGCACAAAAGACAAATCGGGTCAATTTGTCTTTTTTGCAGAGAGCTGCTCAAATGTCCAAACGAGTTGAAATTTGCAGCGAACCTCACGCATC
tae-miR201	ta_iwgsc_1bl_v1_3916604	ta_iwgsc_1bl_v1_3916604_1	+	553..573	429..573	TTGCAGCGAACCTCACGCATC	TGCGTGATGTCCACTCCAAATTTTAACTCATTTAAATATCTAAGCAGCTCTCGGCACAAAAGACAAATCGGGTCAATTTGTCTTTTTTGCAGAGAGCTGCTCAAATGTCCAAACGAGTTGAAATTTGCAGCGAACCTCACGCATC
tae-miR201	ta_iwgsc_5bl_v1_10850508	ta_iwgsc_5bl_v1_10850508_3	-	6877..6897	6877..7060	TTGCAGCGAACCTCACGCATC	CGCATGAGGCCTGCTGCAAAAATCAACTCATTTGGACATTTGAGCAAGTCTCGGCAAAAACGACAAATCGGGTCAAAACAGTTCATGAACAGTAAACTTTTTTAGAGACCCCGGTTTTGTCTTTTTTGCACAGACTTGCTCAAATGTCCAAACGAGTTGATCTTTGCAGCGAACCTCACGCATC
tae-miR201	ta_iwgsc_5bl_v1_10911249	ta_iwgsc_5bl_v1_10911249_1	-	1824..1844	1824..2005	TTGCAGCGAACCTCACGCATC	TGCGTGAGGTCTGCTGCAAATTGCAACTCATTTGGACATTTGAGCAGCTCTCGGCAAAAAAGACAAATCGGGTCAAAACAGTTCGCGAACAGTAAACTTTTTTACAAACCCTGATTTTGTATTTTTTGCCGAGAGATGCTCAATTCCAAATGAGTTGAATTTTGCAGCGAACCTCACGCATC
tae-miR201	ta_iwgsc_6bs_v1_2940905	ta_iwgsc_6bs_v1_2940905_5	-	9215..9235	9215..9399	TTGCAGCGAACCTCACGCATC	TGCGTGAGGTCTGCTGCAAAAATCAACTCGTTTGGACATTTGAGTAGGTCTCGGCAAAAAAGACAAATCAGGTCAAAACAGTTCATGAAACAGTAAACTTTTTTAGAGACCCCGGTTTTGTCTTTTTTGCACAAACTTGCTCAAATGCCCAAACGAGTTGATTTTTGCAGCGAACCTCACGCATC
tae-miR201	ta_iwgsc_6bs_v1_3045841	ta_iwgsc_6bs_v1_3045841_3	-	1226..1246	1226..1409	TTGCAGCGAACCTCACGCATC	TGCGTGAGGTTCGCTGCAAAAATCAACTCGTTTGGACATTTAAGCAAGTCTGTGCAAAAAAGACAAAACTGGGGTCTCTAAAAATGTTTACTGTTTATGAACTGTTTTGACCCGATTTGTCTTTTTTTCCGAGACCTACACAAATGTCCAAACGAGTTGATTTTTGCAGCGAACCTCACGCATC
tae-miR201	ta_iwgsc_7bl_v1_6510766	ta_iwgsc_7bl_v1_6510766_1	+	197..217	36..217	TTGCAGCGAACCTCACGCATC	TGCGTGAGGTCTGCTCCAAATTTCAACTCATTTGGATATCTTAGCAGCTCTCGGAAAAAAAGACAAATCGGGTCAAAACAGTTCGTGAACAATAAACTTTTTTATAGAACCTGATTTTGTCTTTTTTGTAGAATTGCTCAAATGTCCAAACGAGTTGAAATTTGCAGCGAACCTCACGCATC
tae-miR201	ta_iwgsc_7bl_v1_6749408	ta_iwgsc_7bl_v1_6749408_3	-	1439..1459	1439..1622	TTGCAGCGAACCTCACGCATC	TGCGTGAGGTCCGCAGCAAAAATCAACTCATTTAGACATTTGAGCAAGTCTCGGCAAAAAAGACAAATCGGGTCAAAACAGTTCATAAACAGTAAACTTTTTTAGAGACCCCGGTTTTGTCTTTTTTGCACAGACTTGCTCAAATGTCCAAACGACTTGATCTTTGCAGCGAACCTCACGCATC
tae-miR201	ta_iwgsc_1bl_v1_3816590	ta_iwgsc_1bl_v1_3816590_1	+	2401..2421	2277..2421	TTGCAGCGAACCTCACGCATC	TGCGTGATGTCCACTCCAAATTTTAACTCATTTAAATATCTAAGCAGCTCTCGGCACAAAAGACAAATCGGGTCAATTTGTCTTTTTTGCAGAGAGCTGCTCAAATGTCCAAACGAGTTGAAATTTGCAGCGAACCTCACGCATC
tae-miR201	ta_iwgsc_1bl_v1_3848294	ta_iwgsc_1bl_v1_3848294_1	-	2193..2213	2193..2337	TTGCAGCGAACCTCACGCATC	TGCGTGATGTCCACTCCAAATTTTAACTCATTTAAATATCTAAGCAGCTCTCGGCACAAAAGACAAATCGGGTCAATTTGTCTTTTTTGCAGAGAGCTGCTCAAATGTCCAAACGAGTTGAAATTTGCAGCGAACCTCACGCATC
tae-miR201	ta_iwgsc_3b_v1_10490000	ta_iwgsc_3b_v1_10490000_3	+	1226..1246	1063..1246	TTGCAGCGAACCTCACGCATC	TGCGTGAGGACCTCTGCAAATTTCAACTCATTTGGACATTTGAGCAGCTCTCAGCAAAAAAGACAAATCGGGTCAAAACAGTTCGTGAACAGTAAACTTTTTTATGGACCCCAATTTTGTCTTTTTTTTCTACAGATGCTCAAATGTCCAAACGAGTTGAATTTTGCAGCGAACCTCACGCATC
tae-miR201	ta_iwgsc_3b_v1_10765981	ta_iwgsc_3b_v1_10765981_3	+	3062..3082	2899..3082	TTGCAGCGAACCTCACGCATC	TGCGTGAGGACCGCTGCAAATTTCAACTCCTTTGGACATTTGAGCAGCTCTCGGCAAAAAAGACAAATCGGGTCAAAACAGTTTGTGAACAGTAAACTTTTTTACAGACCCTGATTTTGTCTTTTTTGCCGAGAGATGCTCAAATGTCCAAACGAGTTGAATTTTGCAGCGAACCTCACGCATC
tae-miR201	ta_iwgsc_7ds_v1_3864485	ta_iwgsc_7ds_v1_3864485_3	+	6132..6152	5969..6152	TTGCAGCGAACCTCACGCATC	TGCGTGAGGTCCGCTTCAAATTTCAACTCATTTGAATATCTGAGTAGGCCTCGGCAAAAAAGACAAATCGGGTCAAAACAGTTTGTGAACAGTAAACTTTTTCACAGACCCCGATTTTGTCTTTTTTGCATAGACTTGCTCAAATGTCCAAACGAGTTGAATTTTGCAGCGAACCTCACGCATC
tae-miR201	ta_iwgsc_1ds_v1_1910859	ta_iwgsc_1ds_v1_1910859_6	+	8707..8727	8587..8727	TTGCAGCGAACCTCACGCATC	TGCGTGAGGTCCGCTCGAAATTCCAAATCATTTGGATATCTGAGCAGCTCTCGGCAAATTACAGACCCCGATTTTATCTTTTTTGCAAAGAGCTGCTCAATTGTCCAAATGAGTTAAAATTTGCAGCGAACCTCACGCATC
tae-miR201	ta_iwgsc_1dl_v1_2208503	ta_iwgsc_1dl_v1_2208503_1	+	5395..5415	5233..5415	TTGCAGCGAACCTCACGCATC	TGCGTGAGGTCCGCTTCAAATTTCAACTCATTTGGATATCTGAGTAGGTCTCGGCAAAAAAGACAAATCGGTCAAAACAGTTCGTGAACAGTAAACTTTTTCACAGACCCCGATTTTGTCTTTTTTGCACAGACTCGCTCAAATGTCCAAACAAGTTGAATTTTGCAGCGAACCTCACGCATC
tae-miR201	ta_iwgsc_2dl_v1_9867811	ta_iwgsc_2dl_v1_9867811_1	-	2735..2755	2735..2909	TTGCAGCGAACCTCACGCATC	TGCGTGAGGACCGCTGCAATTTTCAACTCATTTGGACATTTGAGCAGCTCTCGGCAAAAAGACAAATCGGGTCAAAACATTTTGTGACTTTTTTACAGACCCCGATTTTGTCTTTTTTGCTGAGAGATGCTCAAATGTCCAAATGAGTTGAATTTTGCAGCGAACCTCACGCATC
tae-miR201	ta_iwgsc_2dl_v1_9903697	ta_iwgsc_2dl_v1_9903697_4	+	12497..12517	12334..12517	TTGCAGCGAACCTCACGCATC	TGCGTGAGGTCCACTTCAAATTTTAACTCATTTGGATATTTGAGCAGCTCTCGGCAAAAAAGACAAATCGGGTCAAAACAGTTCGTGAACAATAAACTTTTTTACAGACCCCGATTTTGTCTTTTTTGCAGAGAGCTGCTCAAATATCCAAACGAGTTGAATTTTGCAGCGAACCTCACGCATC
tae-miR201	ta_iwgsc_3dl_v1_6951062	ta_iwgsc_3dl_v1_6951062_3	+	3270..3290	3107..3290	TTGCAGCGAACCTCACGCATC	TGCGTGAGGTCTGCTCCAAATTTCAACTCATTTGAATATCTGAACAGCTCTCGGCAAAAAAGACAAATCGAGTCAAAACAGTTCGTGAACAATAAACTTTTTTACAAACCCCGATTTTGTCTTTTTTGCAGAGAGCTTCTCAAATGTCCAAACGAGTTGAAATTTGCAGCGAACCTCACGCATC
tae-miR201	ta_iwgsc_5dl_v1_4487893	ta_iwgsc_5dl_v1_4487893_5	-	1984..2004	1984..2167	TTGCAGCGAACCTCACGCATC	TGTGTAAGGTCCGCTCCAAATTGCAACTCATTTTGATATCTGAGCAGCTCTCGGCAAAAAAGACAAATCGGATCAAAACAGTTCGTGAACAATGAACTTTTTTACAGACCCCGATTTTGTCTTTTTTACATAGAGCTGCTCAAATGTCCAAACGAGTTGAGATTTGCAGCGAACCTCACGCATC
tae-miR201	ta_iwgsc_5dl_v1_4605300	ta_iwgsc_5dl_v1_4605300_2	+	11182..11202	11019..11202	TTGCAGCGAACCTCACGCATC	TGTATGAGGTCCGCTCCAAATTCAAACTCATTTGGATATCTGAGCAGCTCTCGGCAAAAAAGACAAATCGGGTCAAAACAGTTCATGAACAATAAACTTTTTTACAGACCCCGATTTTGTCTTTTTTGCATAGAGCTGCTTAAATGTCCAAACGAGTTGAAATTTGCAGCGAACCTCACGCATC
tae-miR202	ta_iwgsc_1al_v2_3880568	ta_iwgsc_1al_v2_3880568_1	-	42..62	42..117	TTGCCATAGGCATAGCCCTGC	AGATCTATGCCTACAGCAATGCCGTCGGCATAGATTTTCATCTATGCCGACGGCTTTGCCATAGGCATAGCCCTGC
tae-miR202	ta_iwgsc_1al_v2_3880569	ta_iwgsc_1al_v2_3880569_1	-	42..62	42..117	TTGCCATAGGCATAGCCCTGC	AGATCTATGCCTACAGCAATGCCGTCGGCATAGATTTTCATCTATGCCGACGGCTTTGCCATAGGCATAGCCCTGC
tae-miR202	ta_iwgsc_4al_v2_7119864	ta_iwgsc_4al_v2_7119864_1	-	4057..4077	4057..4132	TTGCCATAGGCATAGCCCTGC	AGATCTATGCCTACGGCAATGCCGTCGGCATAGATTTTCATCTATGCCGACGGCTTTGCCATAGGCATAGCCCTGC
tae-miR202	ta_iwgsc_4al_v2_7133490	ta_iwgsc_4al_v2_7133490_1	-	4762..4782	4762..4836	TTGCCATAGGCATAGCCCTGC	AAGGCTATGCCTATGGCAAAGCCGTCAGCATAGATTTCATCTATGCCAACGGCTTTGCCATAGGCATAGCCCTGC
tae-miR202	ta_iwgsc_4al_v2_7154677	ta_iwgsc_4al_v2_7154677_0	-	2061..2081	2061..2136	TTGCCATAGGCATAGCCCTGC	AGAGCTATGCCTACGGCAAATCCATCAGCATAGATTTACATCTATGCCGGCGGCTTTGCCATAGGCATAGCCCTGC
tae-miR202	ta_iwgsc_1bs_v1_3437758	ta_iwgsc_1bs_v1_3437758_1	+	699..719	646..719	TTGCCATAGGCATAGCCCTGC	AGGGCTATGCCTACGGCAAAGCCGTCAGCATAGATTCATCTATGCCGACGGCTTTGCCATAGGCATAGCCCTGC
tae-miR202	ta_iwgsc_1bs_v1_3468854	ta_iwgsc_1bs_v1_3468854_1	-	1895..1915	1895..1968	TTGCCATAGGCATAGCCCTGC	AGGGCTATGCCTACGGCAAAGCCGTCGGCATAGATTCATCTATGCCTACGGCTTTGCCATAGGCATAGCCCTGC
tae-miR202	ta_iwgsc_3b_v1_10546970	ta_iwgsc_3b_v1_10546970_1	+	1193..1213	1138..1213	TTGCCATAGGCATAGCCCTGC	CGAGCTATGCTTACGGCAAAGCCGTCGGCATATATTTCCATCTATGCCGACGGCTTTGCCATAGGCATAGCCCTGC
tae-miR203	ta_iwgsc_5ds_v1_2782059	ta_iwgsc_5ds_v1_2782059_3	+	3955..3975	3785..3975	TTTAGCCCTCAGCCAACTACC	TGGTTGGCTGGTGGCTGAAATGAAAATAGAGGAGGGAGGGGTGGCGGAGCTGGTGGATGGATATGCGGTGGTGGCGGCAATGAGGCAAAAGTCTTATTGTAAGACTTTTGTCCCGTCGCTGCCGTCACCTCCTATCCATTCCTCAACGCCGCCGCCCCTCTCTCTTCAATTTTAGCCCTCAGCCAACTACC
tae-miR16	ta_iwgsc_3al_v1_4382150	ta_iwgsc_3al_v1_4382150_0	+	8234..8254	8234..8346	ACATCTGAGTAACTCTCAGCA	ACATCTGAGTAACTCTCAGCAAAAAACACAAATTTAGGATATGTAAAAATAATTATGTTCATGTATTGTTGTGACCCTATTTGTCTTTTTTTCCGAGAGGTACTCATATGTTC
tae-miR16	ta_iwgsc_2ds_v1_5328114	ta_iwgsc_2ds_v1_5328114_2	-	714..734	622..734	ACATCTGAGTAACTCTCAGCA	ACATCTGAGTAACTCTCAGCAAAACAAAATCGGTCCAACAGTTCACGAACAATTTTTTTTCGCACACACATCCTGAATTTGTTTTTTTGTTTTGCTGAGAGCTATTCATGTCC
tae-miR204	ta_iwgsc_2al_v1_6322004	ta_iwgsc_2al_v1_6322004_4	+	3762..3782	3762..3885	TTTGGACATCCGAGCAGCTCT	TTTGGACATCCGAGCAGCTCTCGGCAAAAAAAAACAAATTTAAGGACCTAAAAAAGTTTACTGTTCACGCATTGCTTTGACCCGATTTGTCTTTTTTTCTGAGAGCTACTTAGATGTCTAAATC
tae-miR204	ta_iwgsc_2al_v1_6345651	ta_iwgsc_2al_v1_6345651_2	-	3719..3739	3618..3739	TTTGGACATCCGAGCAGCTCT	TTTGGACATCCGAGCAGCTCTTAGCAAAAAACAAATCAGGTCAGAACAATGTGTGAATAGTAAACTTTTTTACAGATCCTGGATTTGTCTTTTTTGCCGAGAGTTGCTCAGATGTCCAAATG
tae-miR204	ta_iwgsc_2ds_v1_5319658	ta_iwgsc_2ds_v1_5319658_0	+	1666..1686	1666..1786	TTTGGACATCCGAGCAGCTCT	TTTGGACATCCGAGCAGCTCTCAGCAAAAAAAAATCAGGCCAAAACATTGTGTGAACAGTAAACTTTTTTACACACCCTGAATTTGTCTTTTTTGCTGAGAGTTTCTCAGATGTCCAAATG
tae-miR205	ta_iwgsc_5al_v1_2688015	ta_iwgsc_5al_v1_2688015_0	-	3026..3046	2922..3046	TTTGGACATCTGAGTAGCTCT	TTTGGACATCTGAGTAGCTCTCGACGGAAAAGAAAAAATTGGGGTATGTGAAAAAGTTCACTGTTCATGTATTGTTCTGATCCAATTTGTCTTTTTTTGCTGAGAGTTGCTCATATGTCCAAATG
tae-miR205	ta_iwgsc_5al_v1_2742533	ta_iwgsc_5al_v1_2742533_0	-	1787..1807	1690..1807	TTTGGACATCTGAGTAGCTCT	TTTGGACATCTGAGTAGCTCTCAGCAAAAACAAAGGGTCCGAACAGTACAAGAACAGTAAACTGTTTCGCATACCAAAATTTGTATTTTTTGCTAAGGGCTACTCAGATGCTCAAATA
tae-miR205	ta_iwgsc_5al_v1_2806592	ta_iwgsc_5al_v1_2806592_0	+	4684..4704	4684..4807	TTTGGACATCTGAGTAGCTCT	TTTGGACATCTGAGTAGCTCTCCGCAAAAAAAGACAAATTTGTGGTCATAAAAAAGTTTTTTGTTCATGCATTTTTCTAACCTAATTTGTCTTTTTTGCTGAGAGCCATTCATATGTCCAAAGG
tae-miR205	ta_iwgsc_6al_v1_5764308	ta_iwgsc_6al_v1_5764308_0	+	699..719	699..816	TTTGGACATCTGAGTAGCTCT	TTTGGACATCTGAGTAGCTCTCGAAAAAACAAATTGGGTCCAAACAGTGCGCACAGTAAAACTTTTTCACATACCTCAAATTTGTCTTTTTGCTGAGAGCTACTCATACATCCAAATG
tae-miR205	ta_iwgsc_6as_v1_4350518	ta_iwgsc_6as_v1_4350518_6	+	16933..16953	16933..17017	TTTGGACATCTGAGTAGCTCT	TTTGGACATCTGAGTAGCTCTCGACAAAAAAGACAAATCTATGTATTATTTGTCTTTTTCTCCGAGCTACTCAGATTTCCAAATG
tae-miR205	ta_iwgsc_6as_v1_4421097	ta_iwgsc_6as_v1_4421097_5	-	2389..2409	2286..2409	TTTGGACATCTGAGTAGCTCT	TTTGGACATCTGAGTAGCTCTCGGCAAAAAAGACAAATTTAGGGTCTGTTAAATAGTGTACTGTTCATATACTGTTCTGACCCAATTTATCTTTTTTGCTGAGAGCTACTCAAATGTCCAAATG
tae-miR205	ta_iwgsc_6as_v1_4427915	ta_iwgsc_6as_v1_4427915_0	-	1971..1991	1867..1991	TTTGGACATCTGAGTAGCTCT	TTTGGACATCTGAGTAGCTCTTAGTAAAAAAGACAATTTAGGTCAGAACAGTGCATGAACAATACACTTTTTTACGGATCCTAAATTTGTTTTTTTTTGCCGAGAGCTTCTCAGATGTCCGAATG
tae-miR205	ta_iwgsc_7al_v1_2743088	ta_iwgsc_7al_v1_2743088_0	-	735..755	635..755	TTTGGACATCTGAGTAGCTCT	TTTGGACATCTGAGTAGCTCTCGGCAAAAAAAGACAAATTCGGGGTCTATAAAAAAGTTTACTGTTCATGCATTGTTCTGACTAGATTTTTTTTGCCGAGAGCTTCTCAGATGTCCAAATA
tae-miR205	ta_iwgsc_7al_v1_4454453	ta_iwgsc_7al_v1_4454453_0	-	1473..1493	1366..1493	TTTGGACATCTGAGTAGCTCT	TTTGGACATCTGAGTAGCTCTCAGCAAAAAAAAGAGACAAATTTGGGGTCTGTTAAATAGTGTATTGTTCATATATTGTTCTGAACCAATTTGTCTTTTTTGCTGAGGGCTACTCAAATGTCCAAATG
tae-miR205	ta_iwgsc_7al_v1_4465729	ta_iwgsc_7al_v1_4465729_6	-	1995..2015	1892..2015	TTTGGACATCTGAGTAGCTCT	TTTGGACATCTGAGTAGCTCTCGACAAAAAAGACAAATTTGGGGTCTGTAAAAATATTTATTGTTCACGTACTGCTCTGACTCAATTTATGTTTTTTGCTGAGAGGTACTCATATATTCAAATA
tae-miR205	ta_iwgsc_7al_v1_4480114	ta_iwgsc_7al_v1_4480114_9	-	1014..1034	910..1034	TTTGGACATCTGAGTAGCTCT	TTTGGACATCTGAGTAGCTCTTGGCAAAAAAGGACAAATTTGAGGTCTATGAAAAAGTTTACTGTTCATGTATTGTTCTGACCCAATTTGTCTTTTTTGCTGAGAGTTACTCATATGTTCAAATG
tae-miR205	ta_iwgsc_7al_v1_4487644	ta_iwgsc_7al_v1_4487644_0	+	4343..4363	4343..4450	TTTGGACATCTGAGTAGCTCT	TTTGGACATCTGAGTAGCTCTCGGTCAAAAAAATCGGTCAGAACAATACACTATTTCACAGACTTTAAATTTGCCATTTTTGCCGAGAGATATTCAGATGTCCAAATG
tae-miR205	ta_iwgsc_1as_v1_3255941	ta_iwgsc_1as_v1_3255941_5	-	11029..11049	10926..11049	TTTGGACATCTGAGTAGCTCT	TTTGGACATCTGAGTAGCTCTCGGAAAAAAAGATAAATTTGGTGTGAGTTAAAAAAATTACTGTTCATGTATTGTTTCGACCCAATTTGTTGTTTTTACTGAGAGCAACTTGCATGTCCAAGTG
tae-miR205	ta_iwgsc_7al_v1_4526265	ta_iwgsc_7al_v1_4526265_0	+	2621..2641	2621..2743	TTTGGACATCTGAGTAGCTCT	TTTGGACATCTGAGTAGCTCTCGGCAAAAAAGATAAATTTAGGGTCTGTTAAATAGTGTATTGTTCATATATTGTTCTGACCTAATTTGTCTTTTTGCTGAGAGCTACTCAAATGTTCAAATG
tae-miR205	ta_iwgsc_7as_v1_4180230	ta_iwgsc_7as_v1_4180230_0	+	1627..1647	1627..1750	TTTGGACATCTGAGTAGCTCT	TTTGGACATCTGAGTAGCTCTCGGCAAAAAAGACAAATTTGATGTATGTGAAAAAGTTTATTGTTCATGTATTGTTCTGACGCAATTTATCTTTTTTGCTGAGAGCTACTCGTAGGTGCAAATG
tae-miR205	ta_iwgsc_7as_v1_4183782	ta_iwgsc_7as_v1_4183782_0	-	3063..3083	2961..3083	TTTGGACATCTGAGTAGCTCT	TTTGGACATCTGAGTAGCTCTCGGCAAAAAAGACAAATTTGGGGTCTCTTAAATAGTGTACTGTTCATATACTATTCTGACCCAATTTGTCTTTTTTCTGAGAGCTACTCAAATGTACAAATA
tae-miR205	ta_iwgsc_7as_v1_4192210	ta_iwgsc_7as_v1_4192210_0	+	160..180	160..283	TTTGGACATCTGAGTAGCTCT	TTTGGACATCTGAGTAGCTCTCGGCAAAAAAGGCAAATTCGGGGTCTGTTAAATAGTGTACTGTTCATATACTATTCTGACCCAATTTGTCTTTTTTTCTGAGAGCTACTCAAATGTACAAATA
tae-miR205	ta_iwgsc_7as_v1_4239898	ta_iwgsc_7as_v1_4239898_0	+	2069..2089	2069..2191	TTTGGACATCTGAGTAGCTCT	TTTGGACATCTGAGTAGCTCTCAGCACAAAAGACAAATTTGGGGTCTGTTAAATAGTATATTGTTCATGTACTGTTCTGACCCAATTTGTCTTTTTTCTGAGAGCTACTCAAATGTCCGAATG
tae-miR205	ta_iwgsc_1as_v1_3306831	ta_iwgsc_1as_v1_3306831_0	+	2646..2666	2646..2763	TTTGGACATCTGAGTAGCTCT	TTTGGACATCTGAGTAGCTCTCGGCAAAAAAAATTGGGTTCCGTAAAAAAGTTTATTGTTCGTGTACTGCTTTGACTTAATTTGTTTTTTTGCTGAGAGCTACTCATATGTTCAAATG
tae-miR205	ta_iwgsc_2al_v1_6315920	ta_iwgsc_2al_v1_6315920_2	-	6185..6205	6081..6205	TTTGGACATCTGAGTAGCTCT	TTTGGACATCTGAGTAGCTCTCGGCAAAAAAGATAAATTTGGGTTCTGTTAAATAGTGTACTATTCGTGTACTGTTCTGATCCAAATTTGTCTTTTTTGCTGAGAGCTACTCAAATGTCCAAGTG
tae-miR205	ta_iwgsc_2al_v1_6414070	ta_iwgsc_2al_v1_6414070_2	+	12254..12274	12254..12378	TTTGGACATCTGAGTAGCTCT	TTTGGACATCTGAGTAGCTCTCGGCAAAAAAGACAAATTTAGAGTCTGTAAAATAGTGTACTGTTCATATATTGTTCTGACTCAATTTGTTTTTTTTTGCCGGGAGCTACTCAAATGTCCAAATG
tae-miR205	ta_iwgsc_2al_v1_6429898	ta_iwgsc_2al_v1_6429898_0	-	1769..1789	1664..1789	TTTGGACATCTGAGTAGCTCT	TTTGGACATCTGAGTAGCTCTCGGCAAAAAAAAAACAAATTTGGGGTCTGTTAAATAGTGTACTATTCATATACTGCTTTGACCCAATTTGTCTTTTTTGCTGAGAGCTACTCAAATATCCAAATG
tae-miR205	ta_iwgsc_2al_v1_6433384	ta_iwgsc_2al_v1_6433384_0	+	2082..2102	2082..2203	TTTGGACATCTGAGTAGCTCT	TTTGGACATCTGAGTAGCTCTTAGCAAAAAAGACAAATTTGGGGTATGTTAAACAGTGTATTGTTCATATACTATTCTGACCCAATTGGTTTTTTGCTGAGAGCTACTCAAATGTCCAAATG
tae-miR205	ta_iwgsc_2as_v1_5212122	ta_iwgsc_2as_v1_5212122_4	-	11913..11933	11816..11933	TTTGGACATCTGAGTAGCTCT	TTTGGACATCTGAGTAGCTCTTAGGAAAAAAATGGCGGCCTATGAAAAAGTTTACTATTCATGTATTGTTCTCGCCCAATTTGTCTTTTTCGCTGGGAACTACTAATATGTCCAAATG
tae-miR205	ta_iwgsc_2as_v1_5268360	ta_iwgsc_2as_v1_5268360_0	-	2188..2208	2085..2208	TTTGGACATCTGAGTAGCTCT	TTTGGACATCTGAGTAGCTCTCGGCAAAAAAAAAATATAAATCTGGGATATGTGAAAAAAGTTACTGTTTTGTACTGTTCGGATTTGATTTTTTTTTGTTGGGAGCTACGCAAATGTCCAAATG
tae-miR205	ta_iwgsc_2as_v1_5275569	ta_iwgsc_2as_v1_5275569_0	-	559..579	470..579	TTTGGACATCTGAGTAGCTCT	TTTGGACATCTGAGTAGCTCTCGGCAAAAAATACAAATTTGGGGTCTGTTAAATAGTGTACTTTTTGACTCAATTTGTTTTTTTCTGAGAGCTACTCAAATGTCCAAATA
tae-miR205	ta_iwgsc_2as_v1_5308296	ta_iwgsc_2as_v1_5308296_13	+	13408..13428	13408..13531	TTTGGACATCTGAGTAGCTCT	TTTGGACATCTGAGTAGCTCTCGGCAAAAAAGACAAATTTGGGGTCTGTTACATAGTGTATTGTTCGTATACTGTTTTAACCCAATTTGTCTTTTTTGTTGAGAGCTAGTCAAATGTCCAAATG
tae-miR205	ta_iwgsc_3al_v1_4448680	ta_iwgsc_3al_v1_4448680_0	+	104..124	104..220	TTTGGACATCTGAGTAGCTCT	TTTGGACATCTGAGTAGCTCTCAGAAAAAAGAGACAAATTTAAGGTACGTGAAACAATTTATTGTACATGTATTGTTCGGACACATTTTTTTAGACAGCTACTCAGATGTCCCAACG
tae-miR205	ta_iwgsc_3al_v1_746524	ta_iwgsc_3al_v1_746524_0	+	57..77	57..156	TTTGGACATCTGAGTAGCTCT	TTTGGACATCTGAGTAGCTCTAAAAACAAATTCGAGGTCTACGAGAAAGTTTACTGTTTGGATCATTTTTTTTGCTAATAGCTACTCAGATGTCCAAACA
tae-miR205	ta_iwgsc_3as_v1_3281879	ta_iwgsc_3as_v1_3281879_0	-	474..494	371..494	TTTGGACATCTGAGTAGCTCT	TTTGGACATCTGAGTAGCTCTCGGCAAAAAAGACAAATTTGGGGTCTGTTAAATAGTGTATTGTCCGTATACTGTTCTGACCCAATTTGTCTTTTTTGCTGAGAGCGACTCAAATGTCCAAATG
tae-miR205	ta_iwgsc_3as_v1_3444230	ta_iwgsc_3as_v1_3444230_0	-	4550..4570	4447..4570	TTTGGACATCTGAGTAGCTCT	TTTGGACATCTGAGTAGCTCTCGGCAAAAAAGACAAATTTGGGGTCTGTCAAAAAGTGTACTGTTCATATATTGTTCTGACCCAATTTGTCTTTTTTGCTGAGTGCTACTCGAATGTCCAAATG
tae-miR205	ta_iwgsc_4al_v2_2322587	ta_iwgsc_4al_v2_2322587_0	-	4886..4906	4793..4906	TTTGGACATCTGAGTAGCTCT	TTTGGACATCTGAGTAGCTCTCCGCAAAAAAGACAAATTTGGGGTGTGTAAAAAAACTTTACTGTTCTGACCCAATTTGTCTTTTTTGTTGAGAGCTACTCATATATTCAAATG
tae-miR205	ta_iwgsc_4al_v2_7071322	ta_iwgsc_4al_v2_7071322_0	+	2390..2410	2390..2506	TTTGGACATCTGAGTAGCTCT	TTTGGACATCTGAGTAGCTCTCGGAAAAAAAAATCTGGTCCAAATAGTGCAAAACAGTAAACTTTTTCATAGGCCCCAAATTTTTTTTTTGCTGAGAGCTCTTCAGAAGTTCAAATG
tae-miR205	ta_iwgsc_4al_v2_7161021	ta_iwgsc_4al_v2_7161021_4	+	9310..9330	9310..9437	TTTGGACATCTGAGTAGCTCT	TTTGGACATCTGAGTAGCTCTCGACAAAAAAGAAATAAATTTGGGGTCTGTAAAAAAGTTTATTGTTCATGTACTGTTCTGACCAATTTGCCTTTTTTTTTGCTGGGAGCTACTCATATGTCCAAATG
tae-miR205	ta_iwgsc_4as_v2_5958557	ta_iwgsc_4as_v2_5958557_0	+	1319..1339	1319..1442	TTTGGACATCTGAGTAGCTCT	TTTGGACATCTGAGTAGCTCTCGGCAAAAAAGACAAATTTGGGGTCTGTCAAAAAGTGTACTGTTCATATATTGTTCTGACCCAATTTGTCTTTTTTGCTGAGTGCTACTCGAATGTCCAAATG
tae-miR205	ta_iwgsc_4as_v2_5991569	ta_iwgsc_4as_v2_5991569_1	+	1353..1373	1353..1506	TTTGGACATCTGAGTAGCTCT	TTTGGACATCTGAGTAGCTCTCGGTCAAAAAAAAAACAAATTTGAGGTCTGTTAAATAGTGTACTNNNNNNNNNNNNNNNNNNNNNNNNNNNNNNNTATATTGTTCAGACTCAATTTGTCTTTTTTTGTTGAGAGCTACTCAAATGTCCAAATG
tae-miR205	ta_iwgsc_4bs_v1_4861584	ta_iwgsc_4bs_v1_4861584_0	-	4494..4514	4387..4514	TTTGGACATCTGAGTAGCTCT	TTTGGACATCTGAGTAGCTCTCGGTCAAAAAAAAAACAAATTTGAGGTCTGTTAAATAGTGTACTGTCCATATATTGTTCAGACTCAATTTGTCTTTTTTTGTTGAGAGCTACTCAAATGTCCAAATG
tae-miR205	ta_iwgsc_4bs_v1_4894568	ta_iwgsc_4bs_v1_4894568_4	-	1639..1659	1537..1659	TTTGGACATCTGAGTAGCTCT	TTTGGACATCTGAGTAGCTCTCGGCGAAAAAGAGAAATTTGGGTTTGTTAAATAGTGTACTGTTCATATACTGTTTTGACCCAATTTGTCTATTTTGCTGAGAGCTACTCAAATGTCCAAATG
tae-miR205	ta_iwgsc_4bs_v1_4922398	ta_iwgsc_4bs_v1_4922398_0	-	3235..3255	3132..3255	TTTGGACATCTGAGTAGCTCT	TTTGGACATCTGAGTAGCTCTCGGCAAAAAAGACAAAATTGGGGTCTGTTAAATAGTGTACTGTTCGTTTATTATTCTGATCCAATTTGTATTTTTTGCTGAGATCTACTCAAATTTCCAAATG
tae-miR205	ta_iwgsc_4bs_v1_4944677	ta_iwgsc_4bs_v1_4944677_8	-	2766..2786	2662..2786	TTTGGACATCTGAGTAGCTCT	TTTGGACATCTGAGTAGCTCTCAACAAAAAAGACAAATCGGGTCAAAAACAGTACATGAACAGTAAACTATTTTATAGACCCTGAATTTTTCTTTTTTGCTGAGAGTTGCTCATTTGTCCAAATG
tae-miR205	ta_iwgsc_5bl_v1_10892208	ta_iwgsc_5bl_v1_10892208_2	-	14163..14183	14061..14183	TTTGGACATCTGAGTAGCTCT	TTTGGACATCTGAGTAGCTCTTGGCAAAAAGACAAATTTAGGGACTGTTAAAAAGTGTACTATTCATATACTGTTCTGACCCAATTTATCTTTTTTACCGACAGCTATTCAAATGTCCAAATG
tae-miR205	ta_iwgsc_5bl_v1_10915759	ta_iwgsc_5bl_v1_10915759_0	+	3645..3665	3645..3768	TTTGGACATCTGAGTAGCTCT	TTTGGACATCTGAGTAGCTCTCGGCAAAAAAAAACAAATTTGGGGTCTATAAAAAAGTTACTGTTCATGTACTGTTCTAACCAAATTTGTCTTTTTTGTTGAGGGCTACTCATAATTTCAAATG
tae-miR205	ta_iwgsc_5bl_v1_10923348	ta_iwgsc_5bl_v1_10923348_0	+	3513..3533	3513..3636	TTTGGACATCTGAGTAGCTCT	TTTGGACATCTGAGTAGCTCTCAGCAAAGAAGACAAATCGGGTCAAAACAGTACATGAATAGTAAACTATTTTACAAACCCTGAATTTGTCTTTTTTATCGAGAGTTGCTCATTTTTCCAAATG
tae-miR205	ta_iwgsc_5bl_v1_10924566	ta_iwgsc_5bl_v1_10924566_0	+	2445..2465	2445..2567	TTTGGACATCTGAGTAGCTCT	TTTGGACATCTGAGTAGCTCTTGGCAAAAAGACAAATTTAGGGACTGTTAAAAAGTGTACTATTCATATACTGTTCTGACCCAATTTATCTTTTTTACCGACAGCTATTCAAATGTCCAAATG
tae-miR205	ta_iwgsc_5bl_v1_2120633	ta_iwgsc_5bl_v1_2120633_1	+	378..398	378..501	TTTGGACATCTGAGTAGCTCT	TTTGGACATCTGAGTAGCTCTCGGCAAAAAAGATAAATTTAGGGTATGTTAAGTAGTGTACTGTTCATATACTGTTCTGACCCAATTTGTATTTTTTGTTGAGAGCTACTCAAATGTCCAAATG
tae-miR205	ta_iwgsc_5bs_v1_2295572	ta_iwgsc_5bs_v1_2295572_2	-	7568..7588	7471..7588	TTTGGACATCTGAGTAGCTCT	TTTGGACATCTGAGTAGCTCTCGGCAAAAAAAATTGGGTTCCGTAAAAAAGTTTATTGTTCGTGTACTGCTTTGACTTAATTTGTTTTTTTGCTGAGAGCTACTCATATGTTCAAATG
tae-miR205	ta_iwgsc_6bl_v1_4378931	ta_iwgsc_6bl_v1_4378931_0	+	253..273	253..378	TTTGGACATCTGAGTAGCTCT	TTTGGACATCTGAGTAGCTCTCGGCAAAAAATAATAATTTTTAAGGTATGTGAAAAAAATTACTATTTATGTATTGTTCTGATCGAGTTTATCTTTTTTATTGAGAGCTACTCGTATGTCTAAAGG
tae-miR205	ta_iwgsc_6bs_v1_1200904	ta_iwgsc_6bs_v1_1200904_2	+	910..930	910..1035	TTTGGACATCTGAGTAGCTCT	TTTGGACATCTGAGTAGCTCTCAACAAAAAAAGACAAATTTATGATCCGTAAAAAAATGTACTGTTCATGTACTGTTCTGACATCAATTTGTCTTTTTTGCTGAAAGCTATCCATATGCCCAAATG
tae-miR205	ta_iwgsc_7bl_v1_3456064	ta_iwgsc_7bl_v1_3456064_0	-	651..671	559..671	TTTGGACATCTGAGTAGCTCT	TTTGGACATCTGAGTAGCTCTCCGCGAAAAAGGCAAATTTAGGGTATGTGAAACTGTTCATCCATTGTTCTGACCCAATTTGTTTTCTTAAGAGTTACTCATATGTCCAGATG
tae-miR205	ta_iwgsc_7bl_v1_6630957	ta_iwgsc_7bl_v1_6630957_6	-	4697..4717	4595..4717	TTTGGACATCTGAGTAGCTCT	TTTGGACATCTGAGTAGCTCTCGGAAAAAAGACAAATCGGGTCAAAATAGTACATGAACAGTAAACTATTTTACAGACCTTGAGTTTGTCTTTTTTGCCGAGAGTTGCTTATTTGTCCAAATG
tae-miR205	ta_iwgsc_1bs_v1_3437802	ta_iwgsc_1bs_v1_3437802_0	-	3090..3110	2986..3110	TTTGGACATCTGAGTAGCTCT	TTTGGACATCTGAGTAGCTCTTGGCAAAAAATACAAATTTGGGGTCTGTGAATTTTTTTTATTGTTCATGTATTTTTCTGACCCAATTTTTCTTTTTTGTTGAGAGCTACTCATATGTACAAATG
tae-miR205	ta_iwgsc_7bl_v1_6742092	ta_iwgsc_7bl_v1_6742092_0	+	858..878	858..965	TTTGGACATCTGAGTAGCTCT	TTTGGACATCTGAGTAGCTCTTGGCAAAAAAAAAACTGGGTCTGTAAAAAAGTTTACTATTTGTTTGGACTGATTTTTTTTTCTAAGAGCTACTCAGATGTTCGAATG
tae-miR205	ta_iwgsc_2bl_v1_8003360	ta_iwgsc_2bl_v1_8003360_0	+	12283..12303	12283..12406	TTTGGACATCTGAGTAGCTCT	TTTGGACATCTGAGTAGCTCTCAGCAAAAAAGACAAATCAGGTCAGAACAGTACATGAACAGTAAACTTTTCTACAGGCCCTGAATTTGTCTTTTTTGCCGAGATCTGCTCAGATGTCCAAATG
tae-miR205	ta_iwgsc_2bl_v1_8032306	ta_iwgsc_2bl_v1_8032306_0	-	4197..4217	4094..4217	TTTGGACATCTGAGTAGCTCT	TTTGGACATCTGAGTAGCTCTCAACAAAAAAGACAAATTTGGGATCTGTTAAATAATGTACTGTTCGTATACTGTTCTGACCCAATTTGTCTTTTTTGCTGAGAGCTACTCAAATGTCCAAATG
tae-miR205	ta_iwgsc_1bl_v1_3827776	ta_iwgsc_1bl_v1_3827776_0	+	2158..2178	2158..2247	TTTGGACATCTGAGTAGCTCT	TTTGGACATCTGAGTAGCTCTTGGCAAAAAGACAAATTTGGGGTCTATTAAATAGTCTTTTTTGCCGAGAGCTACTCAGATGTCCAAACG
tae-miR205	ta_iwgsc_1bl_v1_3827776	ta_iwgsc_1bl_v1_3827776_4	-	2222..2242	2153..2242	TTTGGACATCTGAGTAGCTCT	TTTGGACATCTGAGTAGCTCTCGGCAAAAAAGACTATTTAATAGACCCCAAATTTGTCTTTTTGCCAAGAGCTACTCAGATGTCCAAATG
tae-miR205	ta_iwgsc_2bs_v1_5174570	ta_iwgsc_2bs_v1_5174570_1	+	10261..10281	10261..10384	TTTGGACATCTGAGTAGCTCT	TTTGGACATCTGAGTAGCTCTCGGCAAAAAAGACAAATTTAGGGTCTTTTAAATAGTGTATTGTTCATATACTGTTCTGACCCAATTTGTCTTTTTTGCTTAGAGTTACTCAAATGTCCAAATG
tae-miR205	ta_iwgsc_2bs_v1_5207253	ta_iwgsc_2bs_v1_5207253_0	+	14063..14083	14063..14185	TTTGGACATCTGAGTAGCTCT	TTTGGACATCTGAGTAGCTCTCACCAAAATAAATTTGAGGTTTATGAGAAAGTTTACTGCTCACACACTGTTCGAACCGATTTTCTCTCTCTTTTTGCCACAGGCTCATGAGATGTCCGACCA
tae-miR205	ta_iwgsc_3b_v1_10424706	ta_iwgsc_3b_v1_10424706_6	-	9053..9073	8950..9073	TTTGGACATCTGAGTAGCTCT	TTTGGACATCTGAGTAGCTCTCGGCAAAAAAGACAAATTTAGGGTCTGTTAAATAGTGTACTGTTCATATACTGTTCTGACCCAATTTGTATTTTTTGCTGAGAGCTACTCAAATGTCCAAATG
tae-miR205	ta_iwgsc_3b_v1_10730347	ta_iwgsc_3b_v1_10730347_2	+	13360..13380	13360..13482	TTTGGACATCTGAGTAGCTCT	TTTGGACATCTGAGTAGCTCTCGGCAAAAAAGACAAATTTGGGTCTGTTAAATAGTGTACTATTCATATACTGTTCTGACCCAATTTGTCTTTTTTGCTGAGAGCTACTCAAATGTCCAAATG
tae-miR205	ta_iwgsc_4bl_v1_6996225	ta_iwgsc_4bl_v1_6996225_1	+	7440..7460	7440..7555	TTTGGACATCTGAGTAGCTCT	TTTGGACATCTGAGTAGCTCTAAGCAAAAAAGACAAATTGGGTCACATGAACAGTAAGCTGTTTCACAGACCCCAAATTTGTCTTTTTTGTCGAGAGCTACTTAGATGTTCAAATG
tae-miR206	ta_iwgsc_5al_v1_2783126	ta_iwgsc_5al_v1_2783126_5	-	1815..1835	1815..1910	TTTGTCCAGGACACATACAGT	TCTATGTGTCCTCGGCAAAAATAATAAGCATTTCAGCTCACTGTGACATAAATATATACTGAACTATTTGTTCTTTTTGTCCAGGACACATACAGT
tae-miR206	ta_iwgsc_2al_v1_6345340	ta_iwgsc_2al_v1_6345340_1	+	207..227	145..227	TTTGTCCAGGACACATACAGT	TCTATGTGTCCTCGGCAAAAATAATAAGCATTTCGGCTCACTGCGACATAAATATTGTTCTTTTTGTCCAGGACACATACAGT
tae-miR206	ta_iwgsc_1al_v2_3917391	ta_iwgsc_1al_v2_3917391_12	-	4015..4035	4015..4110	TTTGTCCAGGACACATACAGT	TCTATGTGTCCTCGGCAAAAATAATAAGCATTTCAGCTCACTGCGACATAAATATATACTGAACTATTTGTTCTTTTTGTCCAGGACACATACAGT
tae-miR206	ta_iwgsc_4as_v2_5958473	ta_iwgsc_4as_v2_5958473_1	+	203..223	128..223	TTTGTCCAGGACACATACAGT	TCTATGTGTCCTCGGCAAAAATAATAAGCATTTCAGCTCACTGCGATATAAATATATACTGAACTATTTGTTCTTTTTGTCCAGGACACATACAGT
tae-miR206	ta_iwgsc_4bl_v1_6994202	ta_iwgsc_4bl_v1_6994202_1	-	1262..1282	1262..1340	TTTGTCCAGGACACATACAGT	TCATGTGTCCATGGCAAAAAAAAACACCGCGACATAAATATATGTTGAACTATTTATTTTTGTCCAGGACACATACAGT
tae-miR206	ta_iwgsc_7dl_v1_3341271	ta_iwgsc_7dl_v1_3341271_3	+	2896..2916	2823..2916	TTTGTCCAGGACACATACAGT	TTATGTGTCCTCAGCGAAAAAACAAGCATTTCAACTCACTTCAGGATCAATATATATTGAAACATTTGTTCTTTTTGTCCAGGACACATACAGT
tae-miR206	ta_iwgsc_3dl_v1_1802247	ta_iwgsc_3dl_v1_1802247_1	-	34..54	34..129	TTTGTCCAGGACACATACAGT	TCTATGTGTCCTAGGCAAAAATAATAAGCATTTCAGCTCACTGCGACATAAATATATACTGAACTATTTGTTTCTTTTGTCCAGGACACATACAGT
tae-miR17	ta_iwgsc_7bs_v1_3112451	ta_iwgsc_7bs_v1_3112451_1	-	936..959	936..1003	ACATGTCATAGACACAAAGGTAGG	TACCTTTGGGTCACTGACGTGTGGGCCAGCCACCTGTTGGGCCCACATGTCATAGACACAAAGGTAGG
tae-miR18	ta_iwgsc_5as_v1_1524911	ta_iwgsc_5as_v1_1524911_0	+	149..172	149..222	ACCAACCGGTACTAAAGGTCTGTT	ACCAACCGGTACTAAAGGTCTGTTTTGGCCAGGCCAAGCGATGGGAACGGCACCCCTTTAGTACCGGGTGGTGG
tae-miR18	ta_iwgsc_6al_v1_2686979	ta_iwgsc_6al_v1_2686979_1	+	77..100	53..100	ACCAACCGGTACTAAAGGTCTGTT	CAACCTTTAGTACCGGTTGAAGCCACCAACCGGTACTAAAGGTCTGTT
tae-miR18	ta_iwgsc_1al_v2_3869724	ta_iwgsc_1al_v2_3869724_1	+	1234..1257	1209..1257	ACCAACCGGTACTAAAGGTCTGTT	CGCACCTTTAGTACCGGTTGGAGCCACCAACCGGTACTAAAGGTCTGTT
tae-miR18	ta_iwgsc_6al_v1_5792344	ta_iwgsc_6al_v1_5792344_1	+	713..736	688..736	ACCAACCGGTACTAAAGGTCTGTT	CACCCCTTTAGTACCGGTTGGAGCCACCAACCGGTACTAAAGGTCTGTT
tae-miR18	ta_iwgsc_1as_v1_1102664	ta_iwgsc_1as_v1_1102664_1	+	149..172	124..172	ACCAACCGGTACTAAAGGTCTGTT	CACCCCTTTAGTACCGGTTGGAGCCACCAACCGGTACTAAAGGTCTGTT
tae-miR18	ta_iwgsc_6as_v1_4345785	ta_iwgsc_6as_v1_4345785_1	+	482..505	457..505	ACCAACCGGTACTAAAGGTCTGTT	GGCACCTTTAGTACCGGTTGGAGCCACCAACCGGTACTAAAGGTCTGTT
tae-miR18	ta_iwgsc_6as_v1_4348939	ta_iwgsc_6as_v1_4348939_1	-	1117..1140	1117..1164	ACCAACCGGTACTAAAGGTCTGTT	CAACCTTTAGTACCGGTTGAAGCCACCAACCGGTACTAAAGGTCTGTT
tae-miR18	ta_iwgsc_6as_v1_4388721	ta_iwgsc_6as_v1_4388721_1	-	517..540	517..564	ACCAACCGGTACTAAAGGTCTGTT	CAACCTTTAGCACCGGTTGGAGCCACCAACCGGTACTAAAGGTCTGTT
tae-miR18	ta_iwgsc_6as_v1_4417889	ta_iwgsc_6as_v1_4417889_0	+	531..554	531..604	ACCAACCGGTACTAAAGGTCTGTT	ACCAACCGGTACTAAAGGTCTGTTTTGGCCAGGCCAAGTGGCGGGAACGACACCCCTTTAGTACCTGGTGGTGG
tae-miR18	ta_iwgsc_1as_v1_3279841	ta_iwgsc_1as_v1_3279841_1	-	960..983	960..1008	ACCAACCGGTACTAAAGGTCTGTT	GGGGCCTTTAATACCGATTGGAGCCACCAACCGGTACTAAAGGTCTGTT
tae-miR18	ta_iwgsc_1as_v1_3312584	ta_iwgsc_1as_v1_3312584_1	+	1104..1127	1080..1127	ACCAACCGGTACTAAAGGTCTGTT	CAACCTTTAGTACCGGTTGGAGCCACCAACCGGTACTAAAGGTCTGTT
tae-miR18	ta_iwgsc_2al_v1_1385724	ta_iwgsc_2al_v1_1385724_1	-	371..394	371..419	ACCAACCGGTACTAAAGGTCTGTT	GGCACCTTTAGTACCGGTTGGAGCCACCAACCGGTACTAAAGGTCTGTT
tae-miR18	ta_iwgsc_2al_v1_3020658	ta_iwgsc_2al_v1_3020658_0	+	198..221	198..271	ACCAACCGGTACTAAAGGTCTGTT	ACCAACCGGTACTAAAGGTCTGTTTTGGCCAGGCCAAGCGGCGGGAAGCGACTCCCTTTAGTACCGGGTGGTGG
tae-miR18	ta_iwgsc_1al_v2_3880642	ta_iwgsc_1al_v2_3880642_1	+	168..191	144..191	ACCAACCGGTACTAAAGGTCTGTT	CAACCTTTAGTACCGGTTGGAGCCACCAACCGGTACTAAAGGTCTGTT
tae-miR18	ta_iwgsc_2al_v1_6331340	ta_iwgsc_2al_v1_6331340_1	-	471..494	471..519	ACCAACCGGTACTAAAGGTCTGTT	GGCACCTTTAGTACCGGTTGGAGCCACCAACCGGTACTAAAGGTCTGTT
tae-miR18	ta_iwgsc_2al_v1_6341164	ta_iwgsc_2al_v1_6341164_1	-	686..709	686..733	ACCAACCGGTACTAAAGGTCTGTT	CAACCTTTAGTACCAGTTGGAGCCACCAACCGGTACTAAAGGTCTGTT
tae-miR18	ta_iwgsc_2al_v1_6364071	ta_iwgsc_2al_v1_6364071_1	+	194..217	169..217	ACCAACCGGTACTAAAGGTCTGTT	CACACCTTTAGTACCGGTTGGAGCCACCAACCGGTACTAAAGGTCTGTT
tae-miR18	ta_iwgsc_2al_v1_6434280	ta_iwgsc_2al_v1_6434280_1	+	444..467	420..467	ACCAACCGGTACTAAAGGTCTGTT	CAACCTTTAGTACCGGTTGGAGCCACCAACCGGTACTAAAGGTCTGTT
tae-miR18	ta_iwgsc_2as_v1_5296110	ta_iwgsc_2as_v1_5296110_1	+	126..149	102..149	ACCAACCGGTACTAAAGGTCTGTT	CAACCTTTAGTACCGGTTGAAGCCACCAACCGGTACTAAAGGTCTGTT
tae-miR18	ta_iwgsc_2as_v1_5297748	ta_iwgsc_2as_v1_5297748_1	-	187..210	187..234	ACCAACCGGTACTAAAGGTCTGTT	CCCACCTTTAGTATGGTTGGAGCCACCAACCGGTACTAAAGGTCTGTT
tae-miR18	ta_iwgsc_4al_v2_6031150	ta_iwgsc_4al_v2_6031150_1	-	63..86	63..111	ACCAACCGGTACTAAAGGTCTGTT	TGGACCTTTAGTATCGGTTGGAGCCACCAACCGGTACTAAAGGTCTGTT
tae-miR18	ta_iwgsc_4al_v2_7035724	ta_iwgsc_4al_v2_7035724_1	+	102..125	77..125	ACCAACCGGTACTAAAGGTCTGTT	TGGACCTTTAGTACTGGTTGGAGCCACCAACCGGTACTAAAGGTCTGTT
tae-miR18	ta_iwgsc_4al_v2_7042521	ta_iwgsc_4al_v2_7042521_1	-	440..463	440..488	ACCAACCGGTACTAAAGGTCTGTT	CACCCCTTTAGTACCGGTTGGAGCCACCAACCGGTACTAAAGGTCTGTT
tae-miR18	ta_iwgsc_4al_v2_7063080	ta_iwgsc_4al_v2_7063080_1	+	177..200	153..200	ACCAACCGGTACTAAAGGTCTGTT	CAACCTTTACTACCGGTTGAAGCCACCAACCGGTACTAAAGGTCTGTT
tae-miR18	ta_iwgsc_4al_v2_7073824	ta_iwgsc_4al_v2_7073824_1	+	126..149	101..149	ACCAACCGGTACTAAAGGTCTGTT	TGGACCTTTAGTACCGGTTGGAGCCACCAACCGGTACTAAAGGTCTGTT
tae-miR18	ta_iwgsc_4al_v2_7074312	ta_iwgsc_4al_v2_7074312_1	-	44..67	44..90	ACCAACCGGTACTAAAGGTCTGTT	CACCTTTAGTACCAGTTGGAGCCACCAACCGGTACTAAAGGTCTGTT
tae-miR18	ta_iwgsc_4al_v2_7088266	ta_iwgsc_4al_v2_7088266_1	+	712..735	687..735	ACCAACCGGTACTAAAGGTCTGTT	TGGACCTTTAGTACCGGTTGGAACCACCAACCGGTACTAAAGGTCTGTT
tae-miR18	ta_iwgsc_4al_v2_7090971	ta_iwgsc_4al_v2_7090971_1	-	1302..1325	1302..1350	ACCAACCGGTACTAAAGGTCTGTT	CACACCTTTAGTACCGGTTGGAGCCACCAACCGGTACTAAAGGTCTGTT
tae-miR18	ta_iwgsc_4al_v2_7127870	ta_iwgsc_4al_v2_7127870_1	+	1298..1321	1273..1321	ACCAACCGGTACTAAAGGTCTGTT	TGGACCTTTAGTACCGGTTGGAACCACCAACCGGTACTAAAGGTCTGTT
tae-miR18	ta_iwgsc_4al_v2_7140987	ta_iwgsc_4al_v2_7140987_1	-	1197..1220	1197..1245	ACCAACCGGTACTAAAGGTCTGTT	CATACCTTTAGTACCGGTTGGATCCACCAACCGGTACTAAAGGTCTGTT
tae-miR18	ta_iwgsc_4al_v2_7160033	ta_iwgsc_4al_v2_7160033_1	+	2353..2376	2328..2376	ACCAACCGGTACTAAAGGTCTGTT	TGGACCTTTAGTACCGGTTGGGGCCACCAACCGGTACTAAAGGTCTGTT
tae-miR18	ta_iwgsc_4as_v2_5927207	ta_iwgsc_4as_v2_5927207_1	-	624..647	624..670	ACCAACCGGTACTAAAGGTCTGTT	CACCTTTAGTACCAGTTGGAGCCACCAACCGGTACTAAAGGTCTGTT
tae-miR18	ta_iwgsc_4as_v2_5953808	ta_iwgsc_4as_v2_5953808_1	+	2053..2076	2029..2076	ACCAACCGGTACTAAAGGTCTGTT	CAACCTTTAGTACCGGTTGGAGCCACCAACCGGTACTAAAGGTCTGTT
tae-miR18	ta_iwgsc_4as_v2_5967633	ta_iwgsc_4as_v2_5967633_0	-	591..614	541..614	ACCAACCGGTACTAAAGGTCTGTT	ACCAACCGGTACTAAAGGTCTGTTTTGGCCACGCCAAGCGGCGGGAACGGCACCCCTTTAGTACCAGGTGGTGG
tae-miR18	ta_iwgsc_4as_v2_5968792	ta_iwgsc_4as_v2_5968792_1	-	462..485	462..509	ACCAACCGGTACTAAAGGTCTGTT	CAACCTTTAGTACCGGTTGGAGCCACCAACCGGTACTAAAGGTCTGTT
tae-miR18	ta_iwgsc_4as_v2_5989865	ta_iwgsc_4as_v2_5989865_1	+	3046..3069	3021..3069	ACCAACCGGTACTAAAGGTCTGTT	CACCCCTTTAGTACCGGTTGGAGCCACCAACCGGTACTAAAGGTCTGTT
tae-miR18	ta_iwgsc_4as_v2_6002444	ta_iwgsc_4as_v2_6002444_1	-	471..494	471..518	ACCAACCGGTACTAAAGGTCTGTT	CAACCTTTAGTACCGGTTGGAGCCACCAACCGGTACTAAAGGTCTGTT
tae-miR18	ta_iwgsc_4as_v2_6005921	ta_iwgsc_4as_v2_6005921_1	-	1237..1260	1237..1285	ACCAACCGGTACTAAAGGTCTGTT	CACCCCTTTAGTACCGGTTGGAGCCACCAACCGGTACTAAAGGTCTGTT
tae-miR18	ta_iwgsc_4bs_v1_4899205	ta_iwgsc_4bs_v1_4899205_3	-	3873..3896	3873..3921	ACCAACCGGTACTAAAGGTCTGTT	TGAACCTTTAGTACCGGTTGGAGCCACCAACCGGTACTAAAGGTCTGTT
tae-miR18	ta_iwgsc_5bl_v1_10835467	ta_iwgsc_5bl_v1_10835467_1	+	141..164	116..164	ACCAACCGGTACTAAAGGTCTGTT	TGGACCTTTAGTCCCGGTTGGAGCCACCAACCGGTACTAAAGGTCTGTT
tae-miR18	ta_iwgsc_5bl_v1_10848262	ta_iwgsc_5bl_v1_10848262_1	-	487..510	487..535	ACCAACCGGTACTAAAGGTCTGTT	TGGACCTTTAGTACCGGTTGGAGCCACCAACCGGTACTAAAGGTCTGTT
tae-miR18	ta_iwgsc_5bl_v1_10879768	ta_iwgsc_5bl_v1_10879768_1	-	522..545	522..570	ACCAACCGGTACTAAAGGTCTGTT	TGGACCTTTAGTACCTGTTGGAGCCACCAACCGGTACTAAAGGTCTGTT
tae-miR18	ta_iwgsc_1bs_v1_1630477	ta_iwgsc_1bs_v1_1630477_1	+	122..145	97..145	ACCAACCGGTACTAAAGGTCTGTT	TGGACCTTTAGTACCTGTTGGAGCCACCAACCGGTACTAAAGGTCTGTT
tae-miR18	ta_iwgsc_5bl_v1_10904712	ta_iwgsc_5bl_v1_10904712_1	-	156..179	156..204	ACCAACCGGTACTAAAGGTCTGTT	TGGACCTTTAGTACCGGTTGGAGCCACCAACCGGTACTAAAGGTCTGTT
tae-miR18	ta_iwgsc_5bl_v1_3837242	ta_iwgsc_5bl_v1_3837242_1	+	196..219	171..219	ACCAACCGGTACTAAAGGTCTGTT	CACTCCTTTAGTACCGGTTGGAGCCACCAACCGGTACTAAAGGTCTGTT
tae-miR18	ta_iwgsc_5bl_v1_804898	ta_iwgsc_5bl_v1_804898_1	-	36..59	36..84	ACCAACCGGTACTAAAGGTCTGTT	TGGACCTTTAGTACCAGTTGGAGCCACCAACCGGTACTAAAGGTCTGTT
tae-miR18	ta_iwgsc_5bs_v1_1459488	ta_iwgsc_5bs_v1_1459488_1	+	297..320	274..320	ACCAACCGGTACTAAAGGTCTGTT	CACCTTTAGTACCGGTTGGAGCCACCAACCGGTACTAAAGGTCTGTT
tae-miR18	ta_iwgsc_1bs_v1_3419910	ta_iwgsc_1bs_v1_3419910_1	+	492..515	467..515	ACCAACCGGTACTAAAGGTCTGTT	TGGACCTTTAGTACCGGTCGGAGCCACCAACCGGTACTAAAGGTCTGTT
tae-miR18	ta_iwgsc_6bl_v1_4306480	ta_iwgsc_6bl_v1_4306480_1	+	44..67	19..67	ACCAACCGGTACTAAAGGTCTGTT	TGGACCTTTAGTACCGGTTGGAGCCACCAACCGGTACTAAAGGTCTGTT
tae-miR18	ta_iwgsc_1bs_v1_3423878	ta_iwgsc_1bs_v1_3423878_3	-	2373..2396	2373..2421	ACCAACCGGTACTAAAGGTCTGTT	TGGACCTTTAGTACCGGTTGGAGCCACCAACCGGTACTAAAGGTCTGTT
tae-miR18	ta_iwgsc_6bl_v1_4370951	ta_iwgsc_6bl_v1_4370951_1	+	129..152	104..152	ACCAACCGGTACTAAAGGTCTGTT	TGGACCTTTAGTACCGGTTGGAGCCACCAACCGGTACTAAAGGTCTGTT
tae-miR18	ta_iwgsc_6bs_v1_2932727	ta_iwgsc_6bs_v1_2932727_4	-	2..25	2..50	ACCAACCGGTACTAAAGGTCTGTT	TGGACCTTTAGTACCGGTTGGAGCCACCAACCGGTACTAAAGGTCTGTT
tae-miR18	ta_iwgsc_1bs_v1_3436428	ta_iwgsc_1bs_v1_3436428_1	-	24..47	24..72	ACCAACCGGTACTAAAGGTCTGTT	TGGGCCTTTAGTACCGGTTGGAGCCACCAACCGGTACTAAAGGTCTGTT
tae-miR18	ta_iwgsc_1bs_v1_3436429	ta_iwgsc_1bs_v1_3436429_1	-	24..47	24..72	ACCAACCGGTACTAAAGGTCTGTT	TGGGCCTTTAGTACCGGTTGGAGCCACCAACCGGTACTAAAGGTCTGTT
tae-miR18	ta_iwgsc_1bs_v1_3439283	ta_iwgsc_1bs_v1_3439283_1	+	1837..1860	1812..1860	ACCAACCGGTACTAAAGGTCTGTT	TGGACCTTTAGTACCGGTTGGAGCCACCAACCGGTACTAAAGGTCTGTT
tae-miR18	ta_iwgsc_1bs_v1_3446145	ta_iwgsc_1bs_v1_3446145_1	+	3026..3049	3001..3049	ACCAACCGGTACTAAAGGTCTGTT	TGGGCCTTTAGTACCGGTTGGAGCCACCAACCGGTACTAAAGGTCTGTT
tae-miR18	ta_iwgsc_1bs_v1_3456198	ta_iwgsc_1bs_v1_3456198_1	+	146..169	121..169	ACCAACCGGTACTAAAGGTCTGTT	TGGACCTTTAGTACCGGTTGGAGCCACCAACCGGTACTAAAGGTCTGTT
tae-miR18	ta_iwgsc_1bs_v1_3462196	ta_iwgsc_1bs_v1_3462196_1	+	1098..1121	1073..1121	ACCAACCGGTACTAAAGGTCTGTT	TGGGCCTTTAGTACCGGTTGGAGCCACCAACCGGTACTAAAGGTCTGTT
tae-miR18	ta_iwgsc_1bs_v1_3475867	ta_iwgsc_1bs_v1_3475867_1	-	1215..1238	1215..1263	ACCAACCGGTACTAAAGGTCTGTT	TGGACCTTTAGAACCGGTTGGAGCCACCAACCGGTACTAAAGGTCTGTT
tae-miR18	ta_iwgsc_2bl_v1_4887867	ta_iwgsc_2bl_v1_4887867_1	-	56..79	56..104	ACCAACCGGTACTAAAGGTCTGTT	TGGACCTTTAGTACGGGTTGGAGCCACCAACCGGTACTAAAGGTCTGTT
tae-miR18	ta_iwgsc_2bl_v1_577030	ta_iwgsc_2bl_v1_577030_1	+	157..180	132..180	ACCAACCGGTACTAAAGGTCTGTT	CACCCCTTTAGTACCGGCTGGAGCCACCAACCGGTACTAAAGGTCTGTT
tae-miR18	ta_iwgsc_2bl_v1_7892207	ta_iwgsc_2bl_v1_7892207_1	-	35..58	35..83	ACCAACCGGTACTAAAGGTCTGTT	TGGACCTTTAGTACCGGTTTGTGGCACCAACCGGTACTAAAGGTCTGTT
tae-miR18	ta_iwgsc_2bl_v1_7965321	ta_iwgsc_2bl_v1_7965321_1	-	1125..1148	1125..1173	ACCAACCGGTACTAAAGGTCTGTT	TGGACCTTTAGTACCGGTTGGAGCCACCAACCGGTACTAAAGGTCTGTT
tae-miR18	ta_iwgsc_2bl_v1_8046543	ta_iwgsc_2bl_v1_8046543_1	+	1049..1072	1024..1072	ACCAACCGGTACTAAAGGTCTGTT	GGCACCTTTAGTACTGGTTGGAGCCACCAACCGGTACTAAAGGTCTGTT
tae-miR18	ta_iwgsc_2bl_v1_8056238	ta_iwgsc_2bl_v1_8056238_1	+	101..124	76..124	ACCAACCGGTACTAAAGGTCTGTT	AGGACCTTTAGTACCGGTTGGAGCCACCAACCGGTACTAAAGGTCTGTT
tae-miR18	ta_iwgsc_2bl_v1_8088937	ta_iwgsc_2bl_v1_8088937_1	-	33..56	33..81	ACCAACCGGTACTAAAGGTCTGTT	TGGACCTTTAATACCGGTTGGAGACACCAACCGGTACTAAAGGTCTGTT
tae-miR18	ta_iwgsc_2bs_v1_5181703	ta_iwgsc_2bs_v1_5181703_1	+	133..156	108..156	ACCAACCGGTACTAAAGGTCTGTT	TGGACCTTTAGTACCGGTTGGAGCCACCAACCGGTACTAAAGGTCTGTT
tae-miR18	ta_iwgsc_3b_v1_10420375	ta_iwgsc_3b_v1_10420375_1	+	197..220	172..220	ACCAACCGGTACTAAAGGTCTGTT	TGGACCTTTAGTACGGGTTGGAGCCACCAACCGGTACTAAAGGTCTGTT
tae-miR18	ta_iwgsc_3b_v1_10500169	ta_iwgsc_3b_v1_10500169_1	-	464..487	464..512	ACCAACCGGTACTAAAGGTCTGTT	TGGACCTTTAGTACCGGTTGAAGCCACCAACCGGTACTAAAGGTCTGTT
tae-miR18	ta_iwgsc_3b_v1_10519329	ta_iwgsc_3b_v1_10519329_1	-	517..540	517..565	ACCAACCGGTACTAAAGGTCTGTT	TGGACCTTTAGTACCGGTTGGAGCCACCAACCGGTACTAAAGGTCTGTT
tae-miR18	ta_iwgsc_3b_v1_10533655	ta_iwgsc_3b_v1_10533655_1	-	723..746	723..773	ACCAACCGGTACTAAAGGTCTGTT	GAGGCCTGTTTAGTACCGGTTGGAACCACCAACCGGTACTAAAGGTCTGTT
tae-miR18	ta_iwgsc_3b_v1_10592389	ta_iwgsc_3b_v1_10592389_1	+	158..181	133..181	ACCAACCGGTACTAAAGGTCTGTT	GGAACCTTTAGTACCGGTTGGAGCCACCAACCGGTACTAAAGGTCTGTT
tae-miR18	ta_iwgsc_3b_v1_10647054	ta_iwgsc_3b_v1_10647054_1	+	1116..1139	1091..1139	ACCAACCGGTACTAAAGGTCTGTT	CACCCCTTTAGTACCGGTTGGAGCCACCAACCGGTACTAAAGGTCTGTT
tae-miR18	ta_iwgsc_3b_v1_6363463	ta_iwgsc_3b_v1_6363463_1	+	182..205	157..205	ACCAACCGGTACTAAAGGTCTGTT	TGGACCTTTAGTACCGGTTGGAGCCACCAACCGGTACTAAAGGTCTGTT
tae-miR18	ta_iwgsc_4bl_v1_4919524	ta_iwgsc_4bl_v1_4919524_1	+	155..178	130..178	ACCAACCGGTACTAAAGGTCTGTT	TGGACCTTTAGTACCGGTTGGAGGCACCAACCGGTACTAAAGGTCTGTT
tae-miR18	ta_iwgsc_1ds_v1_1883158	ta_iwgsc_1ds_v1_1883158_1	+	533..556	508..556	ACCAACCGGTACTAAAGGTCTGTT	CACCCCTTTAGTACCAGTTGGAGCCACCAACCGGTACTAAAGGTCTGTT
tae-miR18	ta_iwgsc_7ds_v1_3850231	ta_iwgsc_7ds_v1_3850231_1	+	129..152	104..152	ACCAACCGGTACTAAAGGTCTGTT	CACCCCTTTAGTACCAGTTGGAGCCACCAACCGGTACTAAAGGTCTGTT
tae-miR18	ta_iwgsc_1ds_v1_1891341	ta_iwgsc_1ds_v1_1891341_1	+	688..711	663..711	ACCAACCGGTACTAAAGGTCTGTT	CCCACCTTTAGTACCGGTTGGAGCCACCAACCGGTACTAAAGGTCTGTT
tae-miR18	ta_iwgsc_1ds_v1_1892397	ta_iwgsc_1ds_v1_1892397_1	+	153..176	128..176	ACCAACCGGTACTAAAGGTCTGTT	CACCCCTTTAGTACCGGTTGGAGCCACCAACCGGTACTAAAGGTCTGTT
tae-miR18	ta_iwgsc_2dl_v1_2157725	ta_iwgsc_2dl_v1_2157725_1	+	164..187	140..187	ACCAACCGGTACTAAAGGTCTGTT	CAACCTTTTGTACCGGTTGAAGCCACCAACCGGTACTAAAGGTCTGTT
tae-miR18	ta_iwgsc_2dl_v1_9066990	ta_iwgsc_2dl_v1_9066990_1	-	5..28	5..53	ACCAACCGGTACTAAAGGTCTGTT	CACCCCTTTAGTACCGGTTGGAGCCACCAACCGGTACTAAAGGTCTGTT
tae-miR18	ta_iwgsc_2dl_v1_9902504	ta_iwgsc_2dl_v1_9902504_1	-	31..54	31..79	ACCAACCGGTACTAAAGGTCTGTT	CGCACCTTTAGTACCGGTTGAAGCCACCAACCGGTACTAAAGGTCTGTT
tae-miR18	ta_iwgsc_2ds_v1_3845179	ta_iwgsc_2ds_v1_3845179_0	+	209..232	209..282	ACCAACCGGTACTAAAGGTCTGTT	ACCAACCGGTACTAAAGGTCTGTTTTGGCCAGGCCAAGCGGCGGGCAGCGCAGGCCTTTAGTACCGGTTGGAGA
tae-miR18	ta_iwgsc_2ds_v1_5317792	ta_iwgsc_2ds_v1_5317792_5	-	1076..1099	1076..1124	ACCAACCGGTACTAAAGGTCTGTT	TGGACCTTCAGTACCGGTTGGAGCCACCAACCGGTACTAAAGGTCTGTT
tae-miR18	ta_iwgsc_2ds_v1_5366058	ta_iwgsc_2ds_v1_5366058_3	+	624..647	599..647	ACCAACCGGTACTAAAGGTCTGTT	CACCCCTTTAGTACCGGTTGGAGCCACCAACCGGTACTAAAGGTCTGTT
tae-miR18	ta_iwgsc_2ds_v1_5385820	ta_iwgsc_2ds_v1_5385820_1	-	580..603	580..628	ACCAACCGGTACTAAAGGTCTGTT	CCCACCTTTAGTACCGGTTGGAGCCACCAACCGGTACTAAAGGTCTGTT
tae-miR18	ta_iwgsc_2ds_v1_5390405	ta_iwgsc_2ds_v1_5390405_2	-	6037..6060	6037..6085	ACCAACCGGTACTAAAGGTCTGTT	GGGACCTTTAGTCCCGGTTGGAGCCACCAACCGGTACTAAAGGTCTGTT
tae-miR18	ta_iwgsc_3ds_v1_2221602	ta_iwgsc_3ds_v1_2221602_0	+	105..128	105..178	ACCAACCGGTACTAAAGGTCTGTT	ACCAACCGGTACTAAAGGTCTGTTTTGGCCAGGCAAAGCGGCGAGAAGCGCACCCCTTTAGTACCGGGTGGTGG
tae-miR18	ta_iwgsc_4dl_v3_14368532	ta_iwgsc_4dl_v3_14368532_1	+	189..212	164..212	ACCAACCGGTACTAAAGGTCTGTT	CACCCCTTTAGTACCGGTTGGAGCCACCAACCGGTACTAAAGGTCTGTT
tae-miR18	ta_iwgsc_4ds_v1_2289519	ta_iwgsc_4ds_v1_2289519_1	-	575..598	575..623	ACCAACCGGTACTAAAGGTCTGTT	CACCCCTTTAGTACCGATTGGAGCCACCAACCGGTACTAAAGGTCTGTT
tae-miR18	ta_iwgsc_4ds_v1_2299553	ta_iwgsc_4ds_v1_2299553_1	+	88..111	63..111	ACCAACCGGTACTAAAGGTCTGTT	CACCCCTTTAGTACCGATTGGAGCCACCAACCGGTACTAAAGGTCTGTT
tae-miR18	ta_iwgsc_5dl_v1_4557559	ta_iwgsc_5dl_v1_4557559_0	+	463..486	463..536	ACCAACCGGTACTAAAGGTCTGTT	ACCAACCGGTACTAAAGGTCTGTTTTGGCCAGGCGAAGCGGCGGGAAGCGCACACCTTTAGTACCGGGTGGTGG
tae-miR18	ta_iwgsc_5ds_v1_158256	ta_iwgsc_5ds_v1_158256_1	-	0..23	0..47	ACCAACCGGTACTAAAGGTCTGTT	CAACCTTTAGTACCGGTTGAAGCCACCAACCGGTACTAAAGGTCTGTT
tae-miR18	ta_iwgsc_5ds_v1_2735622	ta_iwgsc_5ds_v1_2735622_1	-	1595..1618	1595..1643	ACCAACCGGTACTAAAGGTCTGTT	TGGACCTTTAGTACCGGTTGGAGCCACCAACCGGTACTAAAGGTCTGTT
tae-miR18	ta_iwgsc_5ds_v1_2738354	ta_iwgsc_5ds_v1_2738354_1	+	2495..2518	2470..2518	ACCAACCGGTACTAAAGGTCTGTT	CACACCTTTAGTACCGATTGAAGCCACCAACCGGTACTAAAGGTCTGTT
tae-miR18	ta_iwgsc_5ds_v1_2749789	ta_iwgsc_5ds_v1_2749789_3	-	1190..1213	1190..1238	ACCAACCGGTACTAAAGGTCTGTT	CCCACCTTTAGTACCGGTTGGAGCCACCAACCGGTACTAAAGGTCTGTT
tae-miR18	ta_iwgsc_5ds_v1_2763533	ta_iwgsc_5ds_v1_2763533_1	+	626..649	601..649	ACCAACCGGTACTAAAGGTCTGTT	CACACCTTTAGTACCGATTGAAGCCACCAACCGGTACTAAAGGTCTGTT
tae-miR19	ta_iwgsc_2al_v1_6425008	ta_iwgsc_2al_v1_6425008_1	-	887..909	887..977	ACCAATGGCCACGTGGCCCGGCC	CCAGGAGCGAGGCCCATTGGTTTCGGTTCATCCTACCAACCGGGACCAAAAGGTCCAGATGAACCAGGACCAATGGCCACGTGGCCCGGCC
tae-miR20	ta_iwgsc_2al_v1_6322364	ta_iwgsc_2al_v1_6322364_16	-	11580..11603	11580..11635	ACCGGGACTAATGTGAATATTGCC	CAATGCTCACATTTGTCCCGGTTCGTGATTGAACCGGGACTAATGTGAATATTGCC
tae-miR20	ta_iwgsc_2al_v1_6353291	ta_iwgsc_2al_v1_6353291_1	+	109..132	77..132	ACCGGGACTAATGTGAATATTGCC	CAATGCTCACATTAGTCCCGGTTCGTGACTAAACCGGGACTAATGTGAATATTGCC
tae-miR20	ta_iwgsc_4as_v2_5978179	ta_iwgsc_4as_v2_5978179_1	-	271..294	271..326	ACCGGGACTAATGTGAATATTGCC	CAGTGCTCACATTAGTCCCCGTTCGTGACTAAACCGGGACTAATGTGAATATTGCC
tae-miR20	ta_iwgsc_4as_v2_5992531	ta_iwgsc_4as_v2_5992531_9	-	9311..9334	9311..9366	ACCGGGACTAATGTGAATATTGCC	CAATGCTCACATTAGTCCCGGTTCGTGACTGGACCGGGACTAATGTGAATATTGCC
tae-miR21	ta_iwgsc_1ds_v1_1901858	ta_iwgsc_1ds_v1_1901858_0	-	837..860	801..860	ACCGTCTGCTAGCGGATGACAAAG	ACCGTCTGCTAGCGGATGACAAAGAGTCAAAGATCTTTGCCGTCCGCTGACGGACGGCAA
tae-miR22	ta_iwgsc_5bl_v1_10783129	ta_iwgsc_5bl_v1_10783129_0	-	554..577	496..577	ACCGTGGACGCAATCCTACCAACT	ACCGTGGACGCAATCCTACCAACTCCTCCATTAGGAGTAGAGATTCTTAATGGAGTAGTTGGTAGAATAGTCTGCACGGTTT
tae-miR23	ta_iwgsc_1as_v1_3283530	ta_iwgsc_1as_v1_3283530_1	+	228..251	179..251	ACGAACCGGTACTAAAGAGCTCCT	ACTTTCTTTAGTACCGGTTCGTGGCACGAACCGGTCCTAAAGGTTCGCCACGAACCGGTACTAAAGAGCTCCT
tae-miR23	ta_iwgsc_3al_v1_1922447	ta_iwgsc_3al_v1_1922447_1	-	154..177	154..226	ACGAACCGGTACTAAAGAGCTCCT	ACTTTCTTTAGTATCGGTTCGTGGCATGAACCGGTGCTAAAGGTTCAGCACGAACCGGTACTAAAGAGCTCCT
tae-miR23	ta_iwgsc_4al_v2_7064431	ta_iwgsc_4al_v2_7064431_1	+	80..103	31..103	ACGAACCGGTACTAAAGAGCTCCT	ACTTTCTTTAGTACCGGTTCGTGGCACGAACCGGTGCTAAAGGTTCACCACGAACCGGTACTAAAGAGCTCCT
tae-miR23	ta_iwgsc_4al_v2_7140161	ta_iwgsc_4al_v2_7140161_1	+	349..372	300..372	ACGAACCGGTACTAAAGAGCTCCT	ACTCTCATTAGTACCGGTTCGTGGCACGAACCGGTGCTAAAGGTTTGCCACGAACCGGTACTAAAGAGCTCCT
tae-miR23	ta_iwgsc_7ds_v1_3865822	ta_iwgsc_7ds_v1_3865822_1	+	217..240	168..240	ACGAACCGGTACTAAAGAGCTCCT	ACTTTCTTTAGTACCGGTTCGTGGCACGAACCGGTGCTAAAGGTTCGCCACGAACCGGTACTAAAGAGCTCCT
tae-miR24	ta_iwgsc_4al_v2_7169160	ta_iwgsc_4al_v2_7169160_1	+	355..378	250..378	ACGAACCGGTGCTAAAGGTTAGCC	ATGACCTTTAGTACCGGTTCGTGCGACGAACCAGTACTAAAGGTGTTGAAGGGGCCCCAGTCTGACAACATCCTGACACCACTCTCTTTAGTACCAGTTCATGGCACGAACCGGTGCTAAAGGTTAGCC
tae-miR24	ta_iwgsc_4dl_v3_6745580	ta_iwgsc_4dl_v3_6745580_1	+	172..195	67..195	ACGAACCGGTGCTAAAGGTTAGCC	ACGACCTTTAGCACCGGTTCGTGCCACGAAGCGGTATTAAATGTGCTGGAGGGGCCCCGGACTGAAAACATCCTGCCACCACTCACTTTAGTACCGGTCCGTGGCACGAACCGGTGCTAAAGGTTAGCC
tae-miR25	ta_iwgsc_6al_v1_5741265	ta_iwgsc_6al_v1_5741265_1	+	528..548	446..548	ACGAATGTTATTCCCTGATGA	ATTAGGGAACGACATTCGTGGAAGTCGTGGCAAAAAAATAATCTATTTTGGAGTGCTGATTGTTTTTTTTGCCGCGGCACACACGAATGTTATTCCCTGATGA
tae-miR25	ta_iwgsc_4as_v2_5996379	ta_iwgsc_4as_v2_5996379_1	-	482..502	482..585	ACGAATGTTATTCCCTGATGA	ATTAGGGAACGACATTCCAGGAAGTCGTGGAAAAAGAATAATCTATTTTGGAGTGCTGATTTTGTTTTTTTGCCGCGGCACCAACGAATGTTATTCCCTGATGA
tae-miR26	ta_iwgsc_3b_v1_10538411	ta_iwgsc_3b_v1_10538411_0	+	2773..2795	2773..2846	ACGATCGAATCTCGGCAAGTAAC	ACGATCGAATCTCGGCAAGTAACATACCGATGACAAAGGGAATTACGTATGTTGTCATTGCTGTTTGATCGATA
tae-miR27	ta_iwgsc_3as_v1_3338648	ta_iwgsc_3as_v1_3338648_8	-	1536..1559	1414..1559	ACTTTGACCATAAATTTAACGAAC	ACTTTGACCATAAATTTAACGAACGAGATCGACTGCGGCGGGAGAAAAAGTTACATAATTAAAAACTTCTTTCAAATATGAATTCACTGATACAACTTTTGCTCCCGGCGCAATCGGTCTTGTAGTTAAATTTACGGTCAAAGTTG
tae-miR28	ta_iwgsc_2bl_v1_7953326	ta_iwgsc_2bl_v1_7953326_0	+	1128..1151	1128..1234	AGAAATCCTATCCTATGAAATTCC	AGAAATCCTATCCTATGAAATTCCTACAAAATTCTTCCAAAGCAAAGGAGTAGGCCTCCTTTGGTTTGTACGAACTTTGTAGGAATCTCATAGGTTAGGATTTTCAA
tae-miR29	ta_iwgsc_5al_v1_166504	ta_iwgsc_5al_v1_166504_2	-	1251..1274	1160..1274	AGAATAACTTATTCTGCATCCTGG	AGAATAACTTATTCTGCATCCTGGGTGATGAATAGTAACACTATATATATATATATATTTTGTCTTATATATATACGCGCTATTCGTCACTCTGGGTGAGGAATAGTTATTCTTC
tae-miR29	ta_iwgsc_5as_v1_1522318	ta_iwgsc_5as_v1_1522318_0	-	2289..2312	2221..2312	AGAATAACTTATTCTGCATCCTGG	AGAATAACTTATTCTGCATCCTGGGTGATGAATAGTAACACTAATATAGGGTCGTGCTATTTGTCACCCTGGGTGAGGAATAGTTATTCTTC
tae-miR29	ta_iwgsc_2al_v1_6431322	ta_iwgsc_2al_v1_6431322_11	-	884..907	814..907	AGAATAACTTATTCTGCATCCTGG	AGAATAACTTATTCTGCATCCTGGGTGATGAATAGTAATACTTATTTTGACAAAAGCACTATTCATCACCCAGGGTGAAGAATTCTTATTCTTC
tae-miR29	ta_iwgsc_3al_v1_4291284	ta_iwgsc_3al_v1_4291284_0	+	295..318	295..383	AGAATAACTTATTCTGCATCCTGG	AGAATAACTTATTCTGCATCCTGGGTGATGAATAGTAACACTATAGGGATTGACTATTCGTCACCCTGGGTGAGGAATAGTTATTCTTC
tae-miR29	ta_iwgsc_4dl_v3_14349804	ta_iwgsc_4dl_v3_14349804_2	-	428..451	376..451	AGAATAACTTATTCTGCATCCTGG	AGAATAACTTATTCTGCATCCTGGGTGATGAATAGTAACACTATTCGTCACCCTGGGTGAGGAATAGTTATTCTTC
tae-miR30	ta_iwgsc_6bl_v1_4350976	ta_iwgsc_6bl_v1_4350976_0	+	3190..3213	3190..3275	AGAGCAGACCCTGCAAAGCCGACC	AGAGCAGACCCTGCAAAGCCGACCCGTAAATAAGTATATTCCGCAAATATCCTTTTATACGGGTCCATTTGGGGGTCTGCCTCTGT
tae-miR31	ta_iwgsc_4ds_v1_1353933	ta_iwgsc_4ds_v1_1353933_0	+	695..715	664..715	AGAGCGCACCGCCGTCGAGGG	CTCGCCGGTCGCGCGTTCTCCCTCAGCGGTGAGAGCGCACCGCCGTCGAGGG
tae-miR32	ta_iwgsc_1dl_v1_2224660	ta_iwgsc_1dl_v1_2224660_3	+	12063..12086	12024..12086	AGATACATCCATACCTGCGACAAG	CGTCGCAGAAATGGATGTATCTAGAACTAAAATACATCTAGATACATCCATACCTGCGACAAG
tae-miR32	ta_iwgsc_3ds_v1_2547461	ta_iwgsc_3ds_v1_2547461_1	-	3..26	3..65	AGATACATCCATACCTGCGACAAG	CGTCACAGAAATGGATGTATCTAGAACTAAAATACATCTAGATACATCCATACCTGCGACAAG
tae-miR32	ta_iwgsc_5ds_v1_2735881	ta_iwgsc_5ds_v1_2735881_6	+	7455..7478	7416..7478	AGATACATCCATACCTGCGACAAG	CGTCGCATAAATGGATGTATCTAGAACTAAAATACATCTAGATACATCCATACCTGCGACAAG
tae-miR33	ta_iwgsc_6as_v1_4375999	ta_iwgsc_6as_v1_4375999_0	+	391..411	391..554	AGATGATCCAACGGAGGGATT	AGATGATCCAACGGAGGGATTGTCAAAATATGCATCTATGTGTCCTCGGCAAAAATAATAAGCATTTCAGCTCACTTCGACATAAATATATACTGAACTATTTGTTTGTTTTGTCCAGGACATATACAGTCGTATTTTTGTAATCCCTCAGTTGGATCATGTTA
tae-miR33	ta_iwgsc_2as_v1_5281795	ta_iwgsc_2as_v1_5281795_4	+	9361..9381	9361..9524	AGATGATCCAACGGAGGGATT	AGATGATCCAACGGAGGGATTGTCAAAATATGATTCTATGTGTCTTCGGTAAAAATAATAAGCATTTCAGCTCACTACGACATAAATATATACTGAACTATTTGTTTTTTTGTCCAGGACACATACAGTTGTATTTTTTTAATCCCTTCGTTGGATATATATAT
tae-miR34	ta_iwgsc_5bs_v1_2260864	ta_iwgsc_5bs_v1_2260864_3	+	7651..7671	7454..7671	AGCCAACAACCTCCTAGTTCC	AGGTGGGAGGTTGTTGGCTGGTGGCTGAAATGAAAATAGAGGAGGGAGGGGCGGTGGAGCTGGTTGATGGACATGCGGCGGTGGCGGCAAAGGGGACCAAAGTCTTTATATTTTAGGACTTTTGTCCCTTCGCCGCCGCCGCCACCTCCCATCCATCCCTCAACTCCGCCGCCTCTCTCTCTTCAATTTCAGCCCCCAGCCAACAACCTCCTAGTTCC
tae-miR35	ta_iwgsc_2dl_v1_9837962	ta_iwgsc_2dl_v1_9837962_0	+	157..180	157..238	AGCCACCAACCGGTACTAAAGGCC	AGCCACCAACCGGTACTAAAGGCCTATTTTGGCCAGGCCAAGAGGCGGGAAGAGCAGGCTTTTATTACCGGTTGGTGGCTCT
tae-miR35	ta_iwgsc_2ds_v1_3761113	ta_iwgsc_2ds_v1_3761113_0	+	5..28	5..86	AGCCACCAACCGGTACTAAAGGCC	AGCCACCAACCGGTACTAAAGGCCTGCTCTTCCCGCCTCTTGGCCTGGCCAAAATAGGCCTTTAGTACCGGTTGGTGGATCA
tae-miR35	ta_iwgsc_4dl_v3_14414110	ta_iwgsc_4dl_v3_14414110_0	+	2414..2437	2414..2494	AGCCACCAACCGGTACTAAAGGCC	AGCCACCAACCGGTACTAAAGGCCTGGGCTTCCCGCCCTTTGGGCTAATGAAATTCACCTTTAGTCTCGGTTGGTAGCTCG
tae-miR35	ta_iwgsc_5ds_v1_2777675	ta_iwgsc_5ds_v1_2777675_0	+	2846..2869	2789..2869	AGCCACCAACCGGTACTAAAGGCC	CCTTTAGTACTGGTTGGTGGCTCCAACCGGTACTAAAGGGGGTTTAGTACCGGTTGGAGCCACCAACCGGTACTAAAGGCC
tae-miR35	ta_iwgsc_6dl_v1_3225843	ta_iwgsc_6dl_v1_3225843_0	+	2757..2780	2757..2838	AGCCACCAACCGGTACTAAAGGCC	AGCCACCAACCGGTACTAAAGGCCTGCACTTCCCGCCGCTTGGCCTGGCCAAAACAGGCCTTTAGTACCGGTTGGTGGCTCC
tae-miR35	ta_iwgsc_6dl_v1_3225843	ta_iwgsc_6dl_v1_3225843_2	-	2810..2833	2752..2833	AGCCACCAACCGGTACTAAAGGCC	AGCCACCAACCGGTACTAAAGGCCTGTTTTGGCCAGGCCAAGCGGCGGGAAGTGCAGGCCTTTAGTACCGGTTGGTGGCTCG
tae-miR36	ta_iwgsc_2ds_v1_5330772	ta_iwgsc_2ds_v1_5330772_1	-	1031..1047	1006..1047	AGCGGAGTAGAGCAGTT	AGCGGAGTAGAGCAGTTTGGTAGCGGGCTTTCTTTCCGCACT
tae-miR37	ta_iwgsc_6ds_v1_2067322	ta_iwgsc_6ds_v1_2067322_2	-	1451..1471	1289..1471	AGGAGCGCCCGTAGTCATGCC	AGGAGCGCCCGTAGTCATGCCCCGGGGATGTAGCCATATCGGTGAACCTCGTTAACAAATATCGTGCCTCGGTGTGTCGTCTATGATCTTACATTAGAGTTTTATTCTAACACATGAAGCATTCATTTGCTGCCGTTTCTCCAGGTAATCTGATTCTCCGTCATGTTTGCCGGGCACTTCTAT
tae-miR38	ta_iwgsc_1as_v1_3276817	ta_iwgsc_1as_v1_3276817_8	-	4338..4358	4338..4397	AGGAGGGGAGGGAAGGGAAGG	TTCTCTTCTCTTCTCTCCTCTTCTCTCCCAGTAGAGGAGAGGAGGGGAGGGAAGGGAAGG
tae-miR38	ta_iwgsc_2al_v1_6413365	ta_iwgsc_2al_v1_6413365_2	+	1210..1230	1166..1230	AGGAGGGGAGGGAAGGGAAGG	TCACCTTCTCTTCTCTTCTCTCCTCTTCTGTCCCAGTAGAGGAGAGGAGGGGAGGGAAGGGAAGG
tae-miR38	ta_iwgsc_3al_v1_1943045	ta_iwgsc_3al_v1_1943045_1	+	59..79	20..79	AGGAGGGGAGGGAAGGGAAGG	TTCTCTTCTCTTCTCTCCTCTTCTCTCCCAGTAGAGGAGAGGAGGGGAGGGAAGGGAAGG
tae-miR38	ta_iwgsc_4al_v2_7080381	ta_iwgsc_4al_v2_7080381_6	-	2302..2322	2302..2361	AGGAGGGGAGGGAAGGGAAGG	TTCTCTTCTCTTCTCTCCTCTTCTCTCCCAGTAGAGGAGAGGAGGGGAGGGAAGGGAAGG
tae-miR38	ta_iwgsc_4al_v2_7143547	ta_iwgsc_4al_v2_7143547_6	-	1431..1451	1431..1490	AGGAGGGGAGGGAAGGGAAGG	TTCTCTTCTCTTCTCTCCTCTTCTCTCCCAGTAGAGGAGAGGAGGGGAGGGAAGGGAAGG
tae-miR38	ta_iwgsc_4bl_v1_7027503	ta_iwgsc_4bl_v1_7027503_5	-	1954..1974	1954..2013	AGGAGGGGAGGGAAGGGAAGG	TTCTCTTCTCTTCTCTCCTCTTCTCTCCCAGTAGAGGAGAGGAGGGGAGGGAAGGGAAGG
tae-miR38	ta_iwgsc_1bs_v1_3413142	ta_iwgsc_1bs_v1_3413142_5	-	6658..6678	6658..6717	AGGAGGGGAGGGAAGGGAAGG	TTCTCTTCTCTTCTCTCCTCTTCTCTCCCAGTAGAGGAGAGGAGGGGAGGGAAGGGAAGG
tae-miR38	ta_iwgsc_5bs_v1_2278396	ta_iwgsc_5bs_v1_2278396_3	+	1789..1809	1750..1809	AGGAGGGGAGGGAAGGGAAGG	TTCTCTTCTCTTCTCTCCTCTTCTCTCCCAGTAGAGGAGAGGAGGGGAGGGAAGGGAAGG
tae-miR38	ta_iwgsc_5bs_v1_2294097	ta_iwgsc_5bs_v1_2294097_3	-	1160..1180	1160..1219	AGGAGGGGAGGGAAGGGAAGG	TTCTCTTCTCTTCTCTCCTCTTCTCTCCCAGTAGAGGAGAGGAGGGGAGGGAAGGGAAGG
tae-miR38	ta_iwgsc_5bs_v1_2294098	ta_iwgsc_5bs_v1_2294098_5	-	1156..1176	1156..1215	AGGAGGGGAGGGAAGGGAAGG	TTCTCTTCTCTTCTATCCTCTTCTCTCCCACTAGAGGAGAGGAGGGGAGGGAAGGGAAGG
tae-miR38	ta_iwgsc_7bl_v1_2437267	ta_iwgsc_7bl_v1_2437267_1	-	127..147	127..186	AGGAGGGGAGGGAAGGGAAGG	TTCTCTTCTCTTCTCTCCTCTTCTCTCCCAGTAGAGGAGAGGAGGGGAGGGAAGGGAAGG
tae-miR38	ta_iwgsc_1bs_v1_3462210	ta_iwgsc_1bs_v1_3462210_2	+	2490..2510	2451..2510	AGGAGGGGAGGGAAGGGAAGG	TTCTCTTCTCTTCTCTCCTCTTCTCTCCCAGTAGAGGAGAGGAGGGGAGGGAAGGGAAGG
tae-miR38	ta_iwgsc_1bs_v1_3482953	ta_iwgsc_1bs_v1_3482953_17	-	8769..8789	8769..8828	AGGAGGGGAGGGAAGGGAAGG	TTCTCTTCTCTTCTCTCCTCTTCTCTCCCAGTAGAGGAGAGGAGGGGAGGGAAGGGAAGG
tae-miR38	ta_iwgsc_1bl_v1_3861283	ta_iwgsc_1bl_v1_3861283_4	-	5354..5374	5354..5413	AGGAGGGGAGGGAAGGGAAGG	TTCTCTTCTCTTCTCTCCTCTTCTCTCCCAGTAGAGGAGAGGAGGGGAGGGAAGGGAAGG
tae-miR38	ta_iwgsc_3b_v1_10502372	ta_iwgsc_3b_v1_10502372_5	-	702..722	702..761	AGGAGGGGAGGGAAGGGAAGG	TTCTCTTCTCTTCTCTCCTCTTCTCTCCCAGTAGAGGAGAGGAGGGGAGGGAAGGGAAGG
tae-miR38	ta_iwgsc_4bl_v1_6672958	ta_iwgsc_4bl_v1_6672958_1	-	263..283	263..322	AGGAGGGGAGGGAAGGGAAGG	TTCTCTTCTCTTCTCTCCTCTTCTCTCCCAGTAGAGGATAGGAGGGGAGGGAAGGGAAGG
tae-miR38	ta_iwgsc_4bl_v1_6975694	ta_iwgsc_4bl_v1_6975694_1	+	273..293	239..293	AGGAGGGGAGGGAAGGGAAGG	TCACCTTCTCTCCTCTTCTCTCCCAGTAGAGGAGAGGAGGGGAGGGAAGGGAAGG
tae-miR38	ta_iwgsc_6dl_v1_3325364	ta_iwgsc_6dl_v1_3325364_1	-	2297..2317	2297..2351	AGGAGGGGAGGGAAGGGAAGG	TTCTCTTCTCTTCTCTCCTCTTCTCTCCCAGTAGAGGAGGGGAGGGAAGGGAAGG
tae-miR38	ta_iwgsc_6dl_v1_3325365	ta_iwgsc_6dl_v1_3325365_1	-	2297..2317	2297..2351	AGGAGGGGAGGGAAGGGAAGG	TTCTCTTCTCTTCTCTCCTCTTCTCTCCCAGTAGAGGAGGGGAGGGAAGGGAAGG
tae-miR38	ta_iwgsc_6ds_v1_2088440	ta_iwgsc_6ds_v1_2088440_1	+	62..82	23..82	AGGAGGGGAGGGAAGGGAAGG	TTCTCTTCTCTTCTCTCTTCTTCTCTCCCAGTAGAGGAGAGGAGGGGAGGGAAGGGAAGG
tae-miR38	ta_iwgsc_6ds_v1_2088440	ta_iwgsc_6ds_v1_2088440_5	-	6264..6284	6264..6323	AGGAGGGGAGGGAAGGGAAGG	TTCTCTTCTCTTCTCTCTTCTTCTCTCCCAGTAGAGGAGAGGAGGGGAGGGAAGGGAAGG
tae-miR38	ta_iwgsc_2dl_v1_9871634	ta_iwgsc_2dl_v1_9871634_1	+	76..96	37..96	AGGAGGGGAGGGAAGGGAAGG	TTCTCTTCTCTTCTCTCCTCTTCTCTCCCAGTAGAGGAGAGGAGGGGAGGGAAGGGAAGG
tae-miR38	ta_iwgsc_5dl_v1_4585326	ta_iwgsc_5dl_v1_4585326_1	+	182..202	143..202	AGGAGGGGAGGGAAGGGAAGG	TTCTCTTCTCTTCTCTCCTCTTCTCTCCCAGTAGAGGAGAGGAGGGGAGGGAAGGGAAGG
tae-miR39	ta_iwgsc_5al_v1_2807289	ta_iwgsc_5al_v1_2807289_3	-	1577..1600	1552..1600	AGGTTGCGACAAGTGGCGCACATG	AGGTTGCGACAAGTGGCGCACATGCAGTGTGACACTTGTCGTAACCTTG
tae-miR39	ta_iwgsc_4al_v2_7169410	ta_iwgsc_4al_v2_7169410_2	+	2282..2305	2282..2330	AGGTTGCGACAAGTGGCGCACATG	AGGTTGCGACAAGTGGCGCACATGCAGCGCGCCACTTGTCGCAACCTGG
tae-miR39	ta_iwgsc_7dl_v1_3292604	ta_iwgsc_7dl_v1_3292604_0	+	1939..1962	1939..1987	AGGTTGCGACAAGTGGCGCACATG	AGGTTGCGACAAGTGGCGCACATGCAGCGCGCTACTTGTCGCAACCTGG
tae-miR39	ta_iwgsc_2dl_v1_9862632	ta_iwgsc_2dl_v1_9862632_4	+	6116..6139	6116..6164	AGGTTGCGACAAGTGGCGCACATG	AGGTTGCGACAAGTGGCGCACATGCAGCGTGCCACTTGTTGCGACCTGC
tae-miR39	ta_iwgsc_5dl_v1_4487210	ta_iwgsc_5dl_v1_4487210_1	-	3152..3175	3127..3175	AGGTTGCGACAAGTGGCGCACATG	AGGTTGCGACAAGTGGCGCACATGCAGCGCGCCACTTGTCGCGACCAGG
tae-miR40	ta_iwgsc_5dl_v1_4490410	ta_iwgsc_5dl_v1_4490410_6	-	7686..7709	7686..7748	AGTAAGCATGCACGTGCAACGCAC	TTGTTGTCACCATCGCATTACTTTTGTCTATTGTTACTAAGTAAGCATGCACGTGCAACGCAC
tae-miR41	ta_iwgsc_5al_v1_2737506	ta_iwgsc_5al_v1_2737506_11	-	5955..5978	5897..5978	AGTGAAGTGTTCTTTGCAACGAGT	AGTGAAGTGTTCTTTGCAACGAGTACTCCTTAATTAGTGATTTGGAATTAAGGTGTACTTGTTGCAAAGATCATTTCAATTC
tae-miR42	ta_iwgsc_2bs_v1_5194926	ta_iwgsc_2bs_v1_5194926_1	-	511..531	511..586	AGTGACCCAAAGGCAGGTCCC	CACCTGCCTTTGTGTCCATGACATGTGGGCCCAACAGGTGGTTGGCCCACATGTCAGTGACCCAAAGGCAGGTCCC
tae-miR43	ta_iwgsc_6dl_v1_3313200	ta_iwgsc_6dl_v1_3313200_1	-	3185..3205	3185..3247	AGTGATCTTATATTATGGGAC	CTCGTAATATAAGACTGTTTTGCAAACTAAAACAACTTGCAAAGTGATCTTATATTATGGGAC
tae-miR44	ta_iwgsc_1dl_v1_2270277	ta_iwgsc_1dl_v1_2270277_1	+	1622..1643	1561..1643	ATAAGCACCGATACTTAGAGAA	CTTAAGCACCGGTGCTTATTTCTATAGGACAGACGCTTAATTAAGCGTCTACCCTCTACAAATAAGCACCGATACTTAGAGAA
tae-miR45	ta_iwgsc_7al_v1_4428643	ta_iwgsc_7al_v1_4428643_3	-	10846..10866	10846..10906	ATACATCCTTTTTTATTCATT	TGAACAAGAAGGGATGTATTTAGATGTATATTAATTCTAGATACATCCTTTTTTATTCATT
tae-miR45	ta_iwgsc_7al_v1_4557928	ta_iwgsc_7al_v1_4557928_0	-	791..811	791..851	ATACATCCTTTTTTATTCATT	TGGACAAAAAAGGATGTATCTAGAACTAAAATACATCCAGATACATCCTTTTTTATTCATT
tae-miR45	ta_iwgsc_5bl_v1_10891337	ta_iwgsc_5bl_v1_10891337_3	-	530..550	530..589	ATACATCCTTTTTTATTCATT	TGAACAAAAGGGAATGTATCTAGACGTATTTAGTTCTAGATACATCCTTTTTTATTCATT
tae-miR45	ta_iwgsc_7bl_v1_6480752	ta_iwgsc_7bl_v1_6480752_1	+	525..545	485..545	ATACATCCTTTTTTATTCATT	TGAACAAAAAGAGATGTATCTAGAGGTATTTTAGTTCTAGATACATCCTTTTTTATTCATT
tae-miR45	ta_iwgsc_2bs_v1_5220529	ta_iwgsc_2bs_v1_5220529_1	-	2008..2028	2008..2068	ATACATCCTTTTTTATTCATT	TGGATAAAATGAGATGTATCTAGAACTAATATACATCTAGATACATCCTTTTTTATTCATT
tae-miR45	ta_iwgsc_4bl_v1_6985500	ta_iwgsc_4bl_v1_6985500_7	+	7523..7543	7485..7543	ATACATCCTTTTTTATTCATT	TGAAAAAAAAGATATATTGAAAACTAAAATACGTCTAGATACATCCTTTTTTATTCATT
tae-miR46	ta_iwgsc_4dl_v3_14393209	ta_iwgsc_4dl_v3_14393209_0	+	1867..1890	1867..1930	ATAGGGTGGGTCTATTATGATAAC	ATAGGGTGGGTCTATTATGATAACACCACTTAAGAGTCTTATTCTAATAATACCTACCTTATTC
tae-miR47	ta_iwgsc_7al_v1_2474402	ta_iwgsc_7al_v1_2474402_0	-	168..191	131..191	ATCCAGACACAGTGCGTCATTACT	ATCCAGACACAGTGCGTCATTACTAGTTGTAACTAGTAATGGCGCACCTGTCGGAAAGTGC
tae-miR47	ta_iwgsc_1al_v2_3894075	ta_iwgsc_1al_v2_3894075_2	-	367..390	330..390	ATCCAGACACAGTGCGTCATTACT	ATCCAGACACAGTGCGTCATTACTAGTTGTAACTAGTAATGGCGCACCTGTCGGAAAGTGC
tae-miR47	ta_iwgsc_4al_v2_7098572	ta_iwgsc_4al_v2_7098572_0	-	80..103	43..103	ATCCAGACACAGTGCGTCATTACT	ATCCAGACACAGTGCGTCATTACTAGTTGTAACTAGTAATGGCGCACCTGTCGGAAAGTGC
tae-miR47	ta_iwgsc_7dl_v1_3360421	ta_iwgsc_7dl_v1_3360421_7	-	457..480	402..480	ATCCAGACACAGTGCGTCATTACT	ATCCAGACACAGTGCGTCATTACTAGTTGTAGCGCCATTACTAGTTGTAACTAGTAATGGCGCACCTGTCCCAGGGTGC
tae-miR47	ta_iwgsc_2ds_v1_1369441	ta_iwgsc_2ds_v1_1369441_0	+	74..97	74..134	ATCCAGACACAGTGCGTCATTACT	ATCCAGACACAGTGCGTCATTACTAGTTGTAACTAGTAATGGCGCACCTGGCCCTGGGTGC
tae-miR48	ta_iwgsc_4dl_v3_14338782	ta_iwgsc_4dl_v3_14338782_1	+	8116..8139	8078..8139	ATCGCGTTTGCGGGTCGAAAACAT	AAATTCGACCTGCAAAACGCGTTTGCGGTTTCACGAAAATCGCGTTTGCGGGTCGAAAACAT
tae-miR49	ta_iwgsc_6ds_v1_2091402	ta_iwgsc_6ds_v1_2091402_4	+	7250..7273	7219..7273	ATCTAGATACATCCATACGTGCGA	GCTGAAATGGATGTATCTAGATCTAAAATATATCTAGATACATCCATACGTGCGA
tae-miR50	ta_iwgsc_2bl_v1_8001078	ta_iwgsc_2bl_v1_8001078_3	-	7709..7732	7709..7915	ATGACTTATACACCGGGACGGAGG	TCCGTCTCGGTGTATAAGTCATTCACGTAGTTCTAGTTCATCGATTTGAGGAATTAAATATGTCTTATATCTCATGAAAAGTATATTATTACATTTCTACACAAATGTAGTTTCTAAATATATTTTATTTATCACATATAATACATATTTAGATAGTTAAATTGTCGATCTAGAACTACGTGAATGACTTATACACCGGGACGGAGG
tae-miR51	ta_iwgsc_5as_v1_1504483	ta_iwgsc_5as_v1_1504483_0	+	1722..1745	1722..1929	ATGTAGTGCTTCCTCTATCCACGT	ATGTAGTGCTTCCTCTATCCACGTACTTCAACTTTGACCGTAAATTTAACTACCAAGACCGATTGCGGCGGGAGCAAAAAATATATCAGTGAATTCGTATTCGAAAGAATTTTTTAATTATATAATTTTTTTCTCCCGCCGCAATTGGTCTCGCTGGATAAATTTATGGTCAAAGTTGGATCTCGGGAAGCATGGGCGCACTATATTT
tae-miR52	ta_iwgsc_3b_v1_10409501	ta_iwgsc_3b_v1_10409501_0	-	9726..9746	9726..9803	ATTGTGTACAGAGGGAGTAGT	TACTCCCTCTGTAAACAATCACAAGACGTTTTAGATAGTGATCTAAAGCGTCTTATTATTGTGTACAGAGGGAGTAGT
tae-miR53	ta_iwgsc_5al_v1_2661813	ta_iwgsc_5al_v1_2661813_3	+	1974..1997	1919..1997	ATTTGTAGTGTTCGGATTGAGTTT	ACTTAGTCTTGGCACTATAAATTTAAAATGTGCATGTGAAATATGCTCATTATAAATTTGTAGTGTTCGGATTGAGTTT
tae-miR53	ta_iwgsc_5bl_v1_10917894	ta_iwgsc_5bl_v1_10917894_10	+	6480..6503	6424..6503	ATTTGTAGTGTTCGGATTGAGTTT	ACTTAGTCTTGGCACTATAAATTTAAAATGTGCATGTGAAAATATGCTCATTATAAATTTGTAGTGTTCGGATTGAGTTT
tae-miR53	ta_iwgsc_5dl_v1_4495350	ta_iwgsc_5dl_v1_4495350_1	+	2910..2933	2853..2933	ATTTGTAGTGTTCGGATTGAGTTT	ACTTAGTCCTGGCACTATAAATTTAAAAATGTGCATGTGAAAATATGCTCATTATAAATTTGTAGTGTTCGGATTGAGTTT
tae-miR54	ta_iwgsc_2bl_v1_8076869	ta_iwgsc_2bl_v1_8076869_7	-	328..351	328..448	CAACAGCCGCGCTAAACTAGCGCC	TGCTTGTTTGGCGCGGCTGTTGGAGATGATCTGAGAGCGCCTAACTTAATCTATTTTTCTGTTATGGTTTTTGAGCGCGCGTTACTCAGAGCATCTCCAACAGCCGCGCTAAACTAGCGCC
tae-miR55	ta_iwgsc_1as_v1_2129014	ta_iwgsc_1as_v1_2129014_1	-	43..64	43..102	CACATGGTTAGATCAAGCACAA	GTGCTTGACAGAACCATGTTCCGTTTCCATCGTTCCACCACATGGTTAGATCAAGCACAA
tae-miR56	ta_iwgsc_6as_v1_4408582	ta_iwgsc_6as_v1_4408582_0	-	757..777	690..777	CCTCCGATCCATAATAAGTGT	CCTCCGATCCATAATAAGTGTCACAGTTTTGAACTACATTAGTTCAAAGTTAGTTCAGAACTGTGACACTTCTTTTGGATCAGAGTGA
tae-miR56	ta_iwgsc_7al_v1_4378343	ta_iwgsc_7al_v1_4378343_0	+	2518..2538	2518..2576	CCTCCGATCCATAATAAGTGT	CCTCCGATCCATAATAAGTGTCGCAGTTTTGAGCTAACCCTTATTTTGGATCGGAGGAA
tae-miR56	ta_iwgsc_7al_v1_4496418	ta_iwgsc_7al_v1_4496418_0	+	2056..2076	2056..2143	CCTCCGATCCATAATAAGTGT	CCTCCGATCCATAATAAGTGTCGCAGTTTTGAACTAAGGTTGAACACCTTAGTTCAAAGCTGCGGCACTTATATTTGGATCGGAGGGA
tae-miR56	ta_iwgsc_7al_v1_4537575	ta_iwgsc_7al_v1_4537575_4	+	7079..7099	7079..7156	CCTCCGATCCATAATAAGTGT	CCTCCGATCCATAATAAGTGTTGCGGTTTTGAAGTAAATCCAGTTCAAAATTGCGACACTTATTTTGGATTGGAGTTA
tae-miR56	ta_iwgsc_2al_v1_6326717	ta_iwgsc_2al_v1_6326717_0	+	4567..4587	4567..4651	CCTCCGATCCATAATAAGTGT	CCTCCGATCCATAATAAGTGTCATAACTTTGAACTAAGGTTGAACCTTAATTCAAAGTCGCAACAATTATTATGGGTTCGAGGGA
tae-miR56	ta_iwgsc_2as_v1_5254593	ta_iwgsc_2as_v1_5254593_0	-	7269..7289	7235..7289	CCTCCGATCCATAATAAGTGT	CCTCCGATCCATAATAAGTGTCATGGTTTTAGTTCATTATTATGGATCGGGGGGA
tae-miR56	ta_iwgsc_3al_v1_4385283	ta_iwgsc_3al_v1_4385283_0	-	1286..1306	1230..1306	CCTCCGATCCATAATAAGTGT	CCTCCGATCCATAATAAGTGTTGTGGTTTTAGTTCAAATTTAACATAAAACCACGACACTATTATGGATCAGAGGAG
tae-miR56	ta_iwgsc_4as_v2_5947282	ta_iwgsc_4as_v2_5947282_2	+	15564..15584	15564..15636	CCTCCGATCCATAATAAGTGT	CCTCCGATCCATAATAAGTGTCATAGTTTTGAACAAAGATCTAAACTAACACACTTATTTTGGATCGGAGGGA
tae-miR56	ta_iwgsc_4bl_v1_7037408	ta_iwgsc_4bl_v1_7037408_0	+	8601..8621	8601..8652	CCTCCGATCCATAATAAGTGT	CCTCCGATCCATAATAAGTGTCCAACTGTGAACTTATTTTGGATCGGAGAGG
tae-miR56	ta_iwgsc_5bl_v1_10484895	ta_iwgsc_5bl_v1_10484895_0	+	67..87	67..145	CCTCCGATCCATAATAAGTGT	CCTCCGATCCATAATAAGTGTCACGGTTTTGAACTGGGGTTAGTTCAAAACTGTGACACTTATTATAAATCGGGAGGAG
tae-miR56	ta_iwgsc_1bl_v1_3918074	ta_iwgsc_1bl_v1_3918074_2	-	6528..6548	6459..6548	CCTCCGATCCATAATAAGTGT	CCTCCGATCCATAATAAGTGTCGCAATTTTGAACTTAATATTAGTTCAACCTTACTTCAAAATTGCGACACTTATTTTAGATTGGAGGGA
tae-miR56	ta_iwgsc_5bs_v1_2291992	ta_iwgsc_5bs_v1_2291992_0	-	8722..8742	8665..8742	CCTCCGATCCATAATAAGTGT	CCTCCGATCCATAATAAGTGTCGCAGTTTTGAACTAACTCCAGTTCAAAATTGCGACAATTATTTTGGATCGGAGGGC
tae-miR56	ta_iwgsc_6bl_v1_4326778	ta_iwgsc_6bl_v1_4326778_2	+	1698..1718	1698..1774	CCTCCGATCCATAATAAGTGT	CCTCCGATCCATAATAAGTGTCGCGGTTTTTAACTAACTCTGATTCAAAACGCGACACTTATTTTGGATCGGAGGTA
tae-miR56	ta_iwgsc_6bs_v1_817776	ta_iwgsc_6bs_v1_817776_2	+	2357..2377	2357..2433	CCTCCGATCCATAATAAGTGT	CCTCCGATCCATAATAAGTGTCGCAGTTTTGAACTAACCCAGTTGAAAACTGCAACACTTATTTTGGATGGGAGGGA
tae-miR56	ta_iwgsc_1bs_v1_3444681	ta_iwgsc_1bs_v1_3444681_6	-	2644..2664	2561..2664	CCTCCGATCCATAATAAGTGT	CCTCCGATCCATAATAAGTGTCGCAGTTTTGAATTCAAACTGCGACACTTATAATTTTTGTAGAATACGCAAGAGTATGCGACACTTATTATGGATCGGAGGTA
tae-miR56	ta_iwgsc_2bs_v1_5236112	ta_iwgsc_2bs_v1_5236112_0	+	6126..6146	6126..6213	CCTCCGATCCATAATAAGTGT	CCTCCGATCCATAATAAGTGTCGCAGTTTTGAACTAAGGTTGAACACCTTAGTTCAAAGCTGCGACACTTATATTTGGATCGGAGGGA
tae-miR56	ta_iwgsc_2bs_v1_5243147	ta_iwgsc_2bs_v1_5243147_0	+	10618..10638	10618..10706	CCTCCGATCCATAATAAGTGT	CCTCCGATCCATAATAAGTGTTGTAGTTTTGAGATAAGGTTAAACTAACTTTAGTTCAGTACTACGACATTTATTTTGGACGGGAGGCA
tae-miR56	ta_iwgsc_3b_v1_10464860	ta_iwgsc_3b_v1_10464860_3	-	2800..2820	2732..2820	CCTCCGATCCATAATAAGTGT	CCTCCGATCCATAATAAGTGTCGCAGTTTTGAACTAAGATTGGACTAACCTTAGTTCTAAACTGCGACACTTATGTTGGATCGGAGGGA
tae-miR56	ta_iwgsc_3b_v1_10756594	ta_iwgsc_3b_v1_10756594_0	+	956..976	956..1033	CCTCCGATCCATAATAAGTGT	CCTCCGATCCATAATAAGTGTCGCAGTTTTGAACTAACCACAGTTCAAAACTGAATCAATTATTTTGGATAGGAGGAA
tae-miR56	ta_iwgsc_6dl_v1_3317120	ta_iwgsc_6dl_v1_3317120_0	+	7317..7337	7317..7406	CCTCCGATCCATAATAAGTGT	CCTCCGATCCATAATAAGTGTTGCAACATTGAACTAAGGTTGTGTTCAACCTTAGTTCAATGCTACGACACTTATTATGGATCGGAAGGA
tae-miR56	ta_iwgsc_6ds_v1_2062619	ta_iwgsc_6ds_v1_2062619_2	-	10416..10436	10359..10436	CCTCCGATCCATAATAAGTGT	CCTCCGATCCATAATAAGTGTCACTTTTTTGAACTAGCCCGAGTTCAAAACAGCGACACTTATTTTAGATTGGAGGGA
tae-miR56	ta_iwgsc_7dl_v1_3354930	ta_iwgsc_7dl_v1_3354930_19	-	8852..8872	8795..8872	CCTCCGATCCATAATAAGTGT	CCTCCGATCCATAATAAGTGTCGCAGTTTTGAGCTAACCCCAGTTCAAAACCACGACACTTATTTTGGATCGGAGGAA
tae-miR56	ta_iwgsc_1ds_v1_1901198	ta_iwgsc_1ds_v1_1901198_2	+	5770..5790	5770..5847	CCTCCGATCCATAATAAGTGT	CCTCCGATCCATAATAAGTGTTGCAATTTTGAACTAACCCCAGTTCAAAACTGCGGTACTTATTTTGGATCGGAGGGA
tae-miR56	ta_iwgsc_1ds_v1_1915247	ta_iwgsc_1ds_v1_1915247_3	+	9738..9758	9738..9825	CCTCCGATCCATAATAAGTGT	CCTCCGATCCATAATAAGTGTCGCAGTTTTGAACTAAGGTTGAACACCTTAGTTCAAAGCTGCGACACTTATATTTGGATCGGAGGGA
tae-miR56	ta_iwgsc_1dl_v1_2232948	ta_iwgsc_1dl_v1_2232948_2	+	876..896	876..952	CCTCCGATCCATAATAAGTGT	CCTCCGATCCATAATAAGTGTCGNNNNNNNNNNNNNNCCCAGTTCAAAACTGCAACACTTATTTCGGATCGGAGGGA
tae-miR56	ta_iwgsc_3dl_v1_6811958	ta_iwgsc_3dl_v1_6811958_7	-	1632..1652	1564..1652	CCTCCGATCCATAATAAGTGT	CCTCCGATCCATAATAAGTGTCACAGCTTTGAACTAAAGTTGAATTAACCTTAGTTCAAAGCTGCGACACTTATTTTGGATCGGAGGAA
tae-miR56	ta_iwgsc_3dl_v1_6836779	ta_iwgsc_3dl_v1_6836779_2	+	1414..1434	1414..1482	CCTCCGATCCATAATAAGTGT	CCTCCGATCCATAATAAGTGTCGCGGTTTTGAACTAAGGTTACACAATATTTATTTTGGATCGGATGAA
tae-miR56	ta_iwgsc_5dl_v1_4602677	ta_iwgsc_5dl_v1_4602677_4	-	7686..7706	7629..7706	CCTCCGATCCATAATAAGTGT	CCTCCGATCCATAATAAGTGTCGCAGTTTTGAACTAACCCCAGTTCAAAACTGTGACACTTATTTTGGATCGGAGGAG
tae-miR56	ta_iwgsc_5ds_v1_2730220	ta_iwgsc_5ds_v1_2730220_0	-	6900..6920	6843..6920	CCTCCGATCCATAATAAGTGT	CCTCCGATCCATAATAAGTGTCGCAGTTTTGAACTAACTCCAGTTCAAAATTGCGACACTTATTTTGGATCGGAGGGA
tae-miR57	ta_iwgsc_5al_v1_2756647	ta_iwgsc_5al_v1_2756647_1	+	295..314	253..314	CCTGGTGGGTTATGCTCTCC	TGGGCACAACCCACCAAGGTGCGCCTGGGCCTCCTGGCGCGCCCTGGTGGGTTATGCTCTCC
tae-miR57	ta_iwgsc_6as_v1_4366514	ta_iwgsc_6as_v1_4366514_1	+	4528..4547	4486..4547	CCTGGTGGGTTATGCTCTCC	TGGGCACAACCCACCTGGGCGCGCCAGGACCCCCAAGCATGCCCTGGTGGGTTATGCTCTCC
tae-miR57	ta_iwgsc_6as_v1_4396874	ta_iwgsc_6as_v1_4396874_1	+	2710..2729	2668..2729	CCTGGTGGGTTATGCTCTCC	TGGGCACAACCCACCTGGGCACGCCAGGGAGCCCATGCGCGCCCTGGTGGGTTATGCTCTCC
tae-miR57	ta_iwgsc_7as_v1_3109220	ta_iwgsc_7as_v1_3109220_1	+	160..179	118..179	CCTGGTGGGTTATGCTCTCC	TGGGCACAACCCACCATGGCACGCTTGGGCCTCCTGGCGTGCCCTGGTGGGTTATGCTCTCC
tae-miR57	ta_iwgsc_7as_v1_4224870	ta_iwgsc_7as_v1_4224870_1	-	1914..1933	1914..1968	CCTGGTGGGTTATGCTCTCC	TGGGCACAACCCACCAGGGCACCCCACCAGGGTGCCCTGGTGGGTTATGCTCTCC
tae-miR57	ta_iwgsc_1al_v2_3873705	ta_iwgsc_1al_v2_3873705_1	+	2764..2783	2722..2783	CCTGGTGGGTTATGCTCTCC	TGGGCACAGCCCACCAGGGTGCGCCTGGGCCTCCTGGCCCGCCCTGGTGGGTTATGCTCTCC
tae-miR57	ta_iwgsc_1as_v1_3286003	ta_iwgsc_1as_v1_3286003_1	-	265..284	265..326	CCTGGTGGGTTATGCTCTCC	TGGGCACAACCCACCAGGGCGTGCCTGAGCCTCCCGGCGCGCCCTGGTGGGTTATGCTCTCC
tae-miR57	ta_iwgsc_1as_v1_3287976	ta_iwgsc_1as_v1_3287976_1	-	765..784	765..826	CCTGGTGGGTTATGCTCTCC	TGGGCACAACCCACCAGGGCGTGCCTGAGCCTCCCGGCGCGCCCTGGTGGGTTATGCTCTCC
tae-miR57	ta_iwgsc_2al_v1_6417554	ta_iwgsc_2al_v1_6417554_1	-	3318..3337	3318..3379	CCTGGTGGGTTATGCTCTCC	TGGGCACAACCCACCAGGGCACGCCTGTGCCTCCTGGCGCGCCCTGGTGGGTTATGCTCTCC
tae-miR57	ta_iwgsc_3al_v1_4374655	ta_iwgsc_3al_v1_4374655_1	-	1069..1088	1069..1130	CCTGGTGGGTTATGCTCTCC	TGGGCACAACCCACCAGGGCGTGCTTGGGCCTCCTGACACGCCCTGGTGGGTTATGCTCTCC
tae-miR57	ta_iwgsc_4al_v2_7100250	ta_iwgsc_4al_v2_7100250_1	+	755..774	714..774	CCTGGTGGGTTATGCTCTCC	TGAGCACAACCCACCAGGCGCGCCTAGGCCTCCTAGCGCGCCCTGGTGGGTTATGCTCTCC
tae-miR57	ta_iwgsc_4al_v2_7102099	ta_iwgsc_4al_v2_7102099_0	-	1197..1216	1159..1216	CCTGGTGGGTTATGCTCTCC	CCTGGTGGGTTATGCTCTCCTCGGATCACCCCCAGGCGCAGCCTTGGCCCATTAGGTC
tae-miR57	ta_iwgsc_4as_v2_5925644	ta_iwgsc_4as_v2_5925644_1	+	8163..8182	8122..8182	CCTGGTGGGTTATGCTCTCC	AGGCACAACCCACCTGAGCGCGCCAGGGCCCCCAGGCGCGCCCTGGTGGGTTATGCTCTCC
tae-miR57	ta_iwgsc_4bs_v1_4962085	ta_iwgsc_4bs_v1_4962085_1	+	9809..9828	9767..9828	CCTGGTGGGTTATGCTCTCC	TGGGCACAACCCACCTGGGCATGCCTGGGCCCCCAGGCGCGCCCTGGTGGGTTATGCTCTCC
tae-miR57	ta_iwgsc_5bl_v1_10483645	ta_iwgsc_5bl_v1_10483645_1	-	63..82	63..106	CCTGGTGGGTTATGCTCTCC	TGGGCACAACCCACCTGGGCATGCCCTGGTGGGTTATGCTCTCC
tae-miR57	ta_iwgsc_6bs_v1_2963687	ta_iwgsc_6bs_v1_2963687_1	-	6259..6278	6259..6320	CCTGGTGGGTTATGCTCTCC	TGGGCACAACCCACCTGGGCGCGCCAGGGAGCCCATGCGCACCCTGGTGGGTTATGCTCTCC
tae-miR57	ta_iwgsc_6bs_v1_2972070	ta_iwgsc_6bs_v1_2972070_1	-	197..216	197..258	CCTGGTGGGTTATGCTCTCC	TGGGCACAACCCACTTAGGCGCACCTAGGCCCCTAGGCGCACCCTGGTGGGTTATGCTCTCC
tae-miR57	ta_iwgsc_2bl_v1_5359136	ta_iwgsc_2bl_v1_5359136_1	-	407..426	407..468	CCTGGTGGGTTATGCTCTCC	TGGGCACAACCCACCAGGGCGCGCCTGGGCCTCCTGGCACGCCCTGGTGGGTTATGCTCTCC
tae-miR57	ta_iwgsc_2bl_v1_7990357	ta_iwgsc_2bl_v1_7990357_1	+	2423..2442	2381..2442	CCTGGTGGGTTATGCTCTCC	TGGGCACAACCCACCAGGGTGCGCCTGGGCCTCCTGGCGCGCCCTGGTGGGTTATGCTCTCC
tae-miR57	ta_iwgsc_2bl_v1_7998585	ta_iwgsc_2bl_v1_7998585_1	-	231..250	231..292	CCTGGTGGGTTATGCTCTCC	TGGGCACAACCCACCAGGGCGCGCCTGGGCCTCCTGGCACACCCTGGTGGGTTATGCTCTCC
tae-miR57	ta_iwgsc_1bl_v1_3874945	ta_iwgsc_1bl_v1_3874945_3	+	28621..28640	28597..28640	CCTGGTGGGTTATGCTCTCC	TGGGCACAACCCACCTGGGCATGCCCTGGTGGGTTATGCTCTCC
tae-miR57	ta_iwgsc_7dl_v1_3329357	ta_iwgsc_7dl_v1_3329357_1	+	435..454	393..454	CCTGGTGGGTTATGCTCTCC	TGGGCACAACCCACCAGGGCGCGTCTGGGCCTCCTAGCGCGCCCTGGTGGGTTATGCTCTCC
tae-miR57	ta_iwgsc_7dl_v1_3392097	ta_iwgsc_7dl_v1_3392097_1	-	87..106	87..148	CCTGGTGGGTTATGCTCTCC	TGGGCAGAACCCACCAGGGCGCGCCTGGGCCTCCTGGCGCGCCCTGGTGGGTTATGCTCTCC
tae-miR57	ta_iwgsc_7ds_v1_3954973	ta_iwgsc_7ds_v1_3954973_1	+	1654..1673	1612..1673	CCTGGTGGGTTATGCTCTCC	TGGGCACAACCCACCAGGGTGCACCTGGGCCTCCTGGCGCGCCCTGGTGGGTTATGCTCTCC
tae-miR57	ta_iwgsc_7ds_v1_3955921	ta_iwgsc_7ds_v1_3955921_1	+	6561..6580	6519..6580	CCTGGTGGGTTATGCTCTCC	TGGGCACAACCCACCAGGGCACGCCAGTGCCTCCTGGCGCGCCCTGGTGGGTTATGCTCTCC
tae-miR57	ta_iwgsc_2dl_v1_9849467	ta_iwgsc_2dl_v1_9849467_1	+	94..113	52..113	CCTGGTGGGTTATGCTCTCC	TGGGCACAACCCACCAGGGCGCGCCTGGGCCTCCTAGCGCGCCCTGGTGGGTTATGCTCTCC
tae-miR57	ta_iwgsc_2dl_v1_9854792	ta_iwgsc_2dl_v1_9854792_1	+	96..115	54..115	CCTGGTGGGTTATGCTCTCC	TGGGCACAACCCACCAGGCCGCGCCTGGGCCTCCTGGCGCGCCCTGGTGGGTTATGCTCTCC
tae-miR57	ta_iwgsc_2ds_v1_3251406	ta_iwgsc_2ds_v1_3251406_0	-	244..263	244..287	CCTGGTGGGTTATGCTCTCC	TGGGCACAACCCACCAGGGCGCGCCCTGGTGGGTTATGCTCTCC
tae-miR57	ta_iwgsc_2ds_v1_5351728	ta_iwgsc_2ds_v1_5351728_1	+	63..82	21..82	CCTGGTGGGTTATGCTCTCC	TGGGCACAACCCACCAGGGCGCGCCTGGGCCTCCTGGCACGCCCTGGTGGGTTATGCTCTCC
tae-miR57	ta_iwgsc_2ds_v1_5361424	ta_iwgsc_2ds_v1_5361424_1	+	517..536	475..536	CCTGGTGGGTTATGCTCTCC	TGGGCACAACCCACCAGGGCGCGCCTGGGCCTCCTGGCACGCCCTGGTGGGTTATGCTCTCC
tae-miR57	ta_iwgsc_3ds_v1_327756	ta_iwgsc_3ds_v1_327756_1	+	184..203	142..203	CCTGGTGGGTTATGCTCTCC	TGGGCACAACCCACCAGGGCGCACCTGGGCCTCTTGGCGTGCCCTGGTGGGTTATGCTCTCC
tae-miR57	ta_iwgsc_4ds_v1_2291328	ta_iwgsc_4ds_v1_2291328_1	+	286..305	244..305	CCTGGTGGGTTATGCTCTCC	TGGGCACAACCCACCAGGGAGCTCTTGGGCCTTCTGGCGCACCCTGGTGGGTTATGCTCTCC
tae-miR57	ta_iwgsc_5dl_v1_4598163	ta_iwgsc_5dl_v1_4598163_0	+	217..236	193..236	CCTGGTGGGTTATGCTCTCC	TGGGCACAACCCACCAGGGCGCGCCCTGGTGGGTTATGCTCTCC
tae-miR57	ta_iwgsc_5ds_v1_2752245	ta_iwgsc_5ds_v1_2752245_1	-	672..691	672..733	CCTGGTGGGTTATGCTCTCC	TGGGCACAACCCACCAGGGCGCGCCTAGGCCTCCTGGCGCGCCCTGGTGGGTTATGCTCTCC
tae-miR58	ta_iwgsc_3al_v1_4443886	ta_iwgsc_3al_v1_4443886_1	-	593..611	593..700	CGACGAAGCGGAAGCGAGA	TCGCCTTCGCGGTCGCCTTCTTTGCGTGTTCCAGCGCCACCGTCTTCTCCTTCCCCATGGTGACGGGTCAAGCTCGAATAGAGGTCCGGCGACGAAGCGGAAGCGAGA
tae-miR58	ta_iwgsc_3as_v1_3373692	ta_iwgsc_3as_v1_3373692_1	-	2070..2088	2070..2177	CGACGAAGCGGAAGCGAGA	TCGCCTTCGCGGTCGCCTTCTTTGTGTGTTCCAGCACCGCCATCTTCTCCTTCCCCATGGTGACGGGTCAAGCTCGAACAGAGGTCCGGCGACGAAGCGGAAGCGAGA
tae-miR59	ta_iwgsc_7bl_v1_6546791	ta_iwgsc_7bl_v1_6546791_0	+	554..575	554..603	CTCCGTTCCAAAAATAGATGAC	CTCCGTTCCAAAAATAGATGACTTTGGGTCATCTATTTTGGAACAGAGGG
tae-miR59	ta_iwgsc_2bl_v1_7988283	ta_iwgsc_2bl_v1_7988283_4	-	7677..7698	7621..7698	CTCCGTTCCAAAAATAGATGAC	CTCCGTTCCAAAAATAGATGACTCAACTTTGTGTACAAAGTTAGTATAAAGTTGGATCTTCTATTTTGGAACGGAGGG
tae-miR60	ta_iwgsc_6ds_v1_2081803	ta_iwgsc_6ds_v1_2081803_16	+	6341..6361	6341..6548	CTCTCAAACGACACAACATAT	CTCTCAAACGACACAACATATAAACTTCAAATTTTGCAGAACAACAATACATTCTAACTACAATCTGGGAAAAAACTTTCAGATTTTTTCATGCATTTTAAATACTTATATCAGACTAAAAAATCCGAAACTTTTTTCACACATTGATGTTCTAATGTTTGTTCGATCTGCAAAGTTTGAAGTTCATATGTTGTTTCATTTTAGAGAA
tae-miR61	ta_iwgsc_7ds_v1_1749497	ta_iwgsc_7ds_v1_1749497_1	+	103..126	72..126	GAACCGGGACCAATGGCCCACGTG	GGTGAGGCGCATTGGTCCCGGTTCGTGCGTGGAACCGGGACCAATGGCCCACGTG
tae-miR61	ta_iwgsc_2dl_v1_9698608	ta_iwgsc_2dl_v1_9698608_0	-	44..67	44..120	GAACCGGGACCAATGGCCCACGTG	CGAGGCGCATTGGTCCCGGTTCATGCGTGGAACCGGGACCAAAAGGTCCAGGCGAACCGGGACCAATGGCCCACGTG
tae-miR61	ta_iwgsc_2dl_v1_9699150	ta_iwgsc_2dl_v1_9699150_1	+	92..115	39..115	GAACCGGGACCAATGGCCCACGTG	CGAGGCCCATTGGTCCCGGTTCATCCCACCAACTGGGACCAAAAGGTCCATATGAACCGGGACCAATGGCCCACGTG
tae-miR61	ta_iwgsc_4dl_v3_14334781	ta_iwgsc_4dl_v3_14334781_2	-	772..795	772..850	GAACCGGGACCAATGGCCCACGTG	GGCGAGGCGCATTGGTCTCGGTTCGTGCGTGGAACCGGGACCAAAAGTTCCAGACGAACCGGGACCAATGGCCCACGTG
tae-miR62	ta_iwgsc_7as_v1_4129060	ta_iwgsc_7as_v1_4129060_1	+	176..199	146..199	GAACCGGGACTAAAGGTCTAACCT	AATGGGCCCTTTAGTCCCGGTTCATATCTCGAACCGGGACTAAAGGTCTAACCT
tae-miR63	ta_iwgsc_2bs_v1_5232521	ta_iwgsc_2bs_v1_5232521_0	+	716..739	716..808	GAACCGGGACTAATGGGCTGACCA	GAACCGGGACTAATGGGCTGACCAGGCCCGAACGATAGCCCTGTTTTCTACTAGTCCATCGTCGGTGTGGTCCTCATTCGTTCCCCAGTTCAC
tae-miR64	ta_iwgsc_5al_v1_2804022	ta_iwgsc_5al_v1_2804022_1	+	61..84	34..84	GAACCGGGACTAATGGGCTGACCT	TGCCCCCATTGGTCCCGGTTCTGGACTGAACCGGGACTAATGGGCTGACCT
tae-miR64	ta_iwgsc_7al_v1_4491679	ta_iwgsc_7al_v1_4491679_1	+	1177..1200	1147..1200	GAACCGGGACTAATGGGCTGACCT	CAATGCTCACATTAGTCCCGGTTTGTGACTGAACCGGGACTAATGGGCTGACCT
tae-miR64	ta_iwgsc_3al_v1_4425860	ta_iwgsc_3al_v1_4425860_1	-	1312..1335	1312..1362	GAACCGGGACTAATGGGCTGACCT	TGCCCCCATTAGTCCCGGTTCTGGACTGAACCGGGACTAATGGGCTGACCT
tae-miR64	ta_iwgsc_6dl_v1_96012	ta_iwgsc_6dl_v1_96012_1	+	107..130	81..130	GAACCGGGACTAATGGGCTGACCT	GTCCCCATTGGTCCCGGTTCTGGACTGAACCGGGACTAATGGGCTGACCT
tae-miR65	ta_iwgsc_5al_v1_2731613	ta_iwgsc_5al_v1_2731613_1	+	2654..2674	2600..2674	GAACGGAGGGAGTACATTGCA	AGATGCTACTCCCTCCGTTCGGAATTACTTGTCGCAGAAATGGATGTATCTTCCGAACGGAGGGAGTACATTGCA
tae-miR66	ta_iwgsc_7al_v1_4469002	ta_iwgsc_7al_v1_4469002_0	-	1565..1588	1528..1588	GAAGAAGAAGAAGAAGGAGAAGAA	GAAGAAGAAGAAGAAGGAGAAGAAGACTAGAAGAATTCTTCTTCTTCTTCTTCTTCTTCTT
tae-miR66	ta_iwgsc_7as_v1_3662066	ta_iwgsc_7as_v1_3662066_0	-	273..296	191..296	GAAGAAGAAGAAGAAGGAGAAGAA	GAAGAAGAAGAAGAAGGAGAAGAAGACTAGAAGAAGAAGAAGAAGAAGAATAAGAAGTAGAACTTCTTCTTCTTCTTTTGTTCCTATTCCTTCTTTTCTTCCTCTT
tae-miR66	ta_iwgsc_1al_v2_3879255	ta_iwgsc_1al_v2_3879255_0	+	9094..9117	9094..9171	GAAGAAGAAGAAGAAGGAGAAGAA	GAAGAAGAAGAAGAAGGAGAAGAAAAGAAGAAGAACTTCTTCTTGTTCTAGTCTTCTTCTAGTCTTCTTCTTCTTCTT
tae-miR67	ta_iwgsc_7as_v1_4182099	ta_iwgsc_7as_v1_4182099_0	-	1189..1212	1110..1212	GAAGAAGAAGAAGGAGAAGAAGAA	GAAGAAGAAGAAGGAGAAGAAGAAGAAGGAGGAGAAGAAGATCTTCTTCTTCTTCTAGTCTTCTTCTTCTCCTCCTTCTTCGTCTTCTTCTTCTTTTCTTCCC
tae-miR67	ta_iwgsc_2as_v1_5275988	ta_iwgsc_2as_v1_5275988_0	-	7922..7945	7839..7945	GAAGAAGAAGAAGGAGAAGAAGAA	GAAGAAGAAGAAGGAGAAGAAGAAGACTAGAAGAAGAAGAAGAAGGAAGATCTTCTTCTTCTTCTGCTTCTAGTCTTGTTCTTCTTCTTCTCCTCCTTCTTCTTCTT
tae-miR68	ta_iwgsc_7al_v1_4524332	ta_iwgsc_7al_v1_4524332_4	-	4509..4532	4460..4532	GAAGAAGAAGAGGAAGAAGAAGAA	GAAGAAGAAGAGGAAGAAGAAGAAGAACAAGATTTTTTTCTTCTCTTTCTTTTTCTCCTCTCCTCTTCTTTAT
tae-miR68	ta_iwgsc_2al_v1_6357948	ta_iwgsc_2al_v1_6357948_2	+	2203..2226	2203..2276	GAAGAAGAAGAGGAAGAAGAAGAA	GAAGAAGAAGAGGAAGAAGAAGAAGAAGAAGAAGATTTTTTTTCTTCTCTTTCTTTTTCTCCTCTCCTCTATTT
tae-miR68	ta_iwgsc_4al_v2_4954926	ta_iwgsc_4al_v2_4954926_0	-	191..214	115..214	GAAGAAGAAGAGGAAGAAGAAGAA	GAAGAAGAAGAGGAAGAAGAAGAAGAAAACTAGAAGAAGAAGAAGACTAGAAGAAGAACTTCTTCTTCTTCTTCTTCTTCTTCTTCTTCTTTTTCTTCTT
tae-miR68	ta_iwgsc_4al_v2_7103763	ta_iwgsc_4al_v2_7103763_0	-	2291..2314	2131..2314	GAAGAAGAAGAGGAAGAAGAAGAA	GAAGAAGAAGAGGAAGAAGAAGAAGACTAGAAGAAGAATAAGATAACAAGAAGAAGAAGAAGAAGACTAGAAGAAGAAGAAGAAGAAGTTTTTTACCCTTTTCCTTCTCATTCTTCTTCTTTTATTCTTTCTTTTTCTTCTGTTTCTTCCTCTATTATTTCTTTTTCTCCTCTTCCTTGTTTTT
tae-miR68	ta_iwgsc_4as_v2_5984498	ta_iwgsc_4as_v2_5984498_0	-	2357..2380	2197..2380	GAAGAAGAAGAGGAAGAAGAAGAA	GAAGAAGAAGAGGAAGAAGAAGAAGACTAGAAGAAGAATAAGATAACAAGAAGAAGAAGAAGAAGACTAGAAGAAGAAGAAGAAGAAGTTTTTTACCCTTTTCCTTCTCATTCTTCTTCTTTTATTCTTTCTTTTTCTTCTGTTTCTTCCTCTATTATTTCTTTTTCTCCTCTTCCTTGTTTTT
tae-miR69	ta_iwgsc_5al_v1_2791404	ta_iwgsc_5al_v1_2791404_0	+	135..158	135..241	GAAGAAGAAGGAGAAGAAGAAGAA	GAAGAAGAAGGAGAAGAAGAAGAAGAAGAAGACTAGCTAGAAGAAAAAAAGAAGAATTTATCTTTTCTTTCTTTTTCTCCTCTCCTCTTCTTTATCTTCTTCTTCTA
tae-miR70	ta_iwgsc_5as_v1_1396231	ta_iwgsc_5as_v1_1396231_0	+	82..106	82..214	GAAGAGGCGCAATGCTCACGTTGCT	GAAGAGGCGCAATGCTCACGTTGCTTAGCTTCAAGCCTTGAGGAATAAGGTAGACTGCATCGAGCTATGTGCAGTGCAGTCTACACTATTCCGAAAGGCTTGAAGCAAATCAACGCGCATTGCGCCTCTTTTT
tae-miR70	ta_iwgsc_6al_v1_5713792	ta_iwgsc_6al_v1_5713792_1	+	254..278	254..386	GAAGAGGCGCAATGCTCACGTTGCT	GAAGAGGCGCAATGCTCACGTTGCTTAGCTTCAAGCCTTGAGGAATAAGGTAGACTGCATCGAGCTATGTGCAGTGCAGTCTACACTATTCCGAAAGGCTTGAAGCAAATCAACGCGCATTGCGCCTCTTTTT
tae-miR70	ta_iwgsc_6as_v1_4338791	ta_iwgsc_6as_v1_4338791_7	-	117..141	9..141	GAAGAGGCGCAATGCTCACGTTGCT	GAAGAGGCGCAATGCTCACGTTGCTTAGCTTCAAGCCTTGAGGAATAAGGTAGACTGCATCGAGCTATGTGCAGTGCAGTCTACACTATTCCGAAAGGCTTGAAGCAAATCAACGAGCATTGCGCCTCTTTTT
tae-miR70	ta_iwgsc_1as_v1_3275300	ta_iwgsc_1as_v1_3275300_3	+	585..609	585..717	GAAGAGGCGCAATGCTCACGTTGCT	GAAGAGGCGCAATGCTCACGTTGCTTAGCTTCAAGCCTTGAGGAATAAGGTAGACTGCATCGAGCTATGTGCAGTGCAGTCTACACTATTCCGAAAGGCTTGAAGCAAATCAACGCGCATTGCGCCTCTTTTT
tae-miR70	ta_iwgsc_2al_v1_6418223	ta_iwgsc_2al_v1_6418223_3	+	558..582	558..690	GAAGAGGCGCAATGCTCACGTTGCT	GAAGAGGCGCAATGCTCACGTTGCTTAGCTTCAAGCCTTGAGGAATAAGGTAGACTGCATGGAGCTATGTGCAGTGCAGTCTACACTATTCCGAAAGGCTTGAAGCAAATCAACGAGCATTGCGCCTCTTTTT
tae-miR70	ta_iwgsc_1al_v2_3894162	ta_iwgsc_1al_v2_3894162_7	-	162..186	54..186	GAAGAGGCGCAATGCTCACGTTGCT	GAAGAGGCGCAATGCTCACGTTGCTTAGCTTCAAGCCTTGAGGAATAAGGTAGACTGCATCGAGCTATGTGCAGTGCAGTCTACACTATTCCGAAAGGCTTGAAGCAAATCAACGAGCATTGCGCCTCTTTTT
tae-miR70	ta_iwgsc_2as_v1_5263444	ta_iwgsc_2as_v1_5263444_5	-	175..199	67..199	GAAGAGGCGCAATGCTCACGTTGCT	GAAGAGGCGCAATGCTCACGTTGCTTAGCTTCAAGCCTTGAGGAATAAGGTAGACTGCATCGAGCTATGTGCAGTGCAGTCTACACTATTCCGAAAGGCTTGAAGCAAATCAACGCGCATTGCGCCTCTTTTT
tae-miR70	ta_iwgsc_4al_v2_7136292	ta_iwgsc_4al_v2_7136292_6	-	351..375	243..375	GAAGAGGCGCAATGCTCACGTTGCT	GAAGAGGCGCAATGCTCACGTTGCTTAGCTTCAAGCCTTGAGGAATAAGGTAGACTGCATCGAGCTATGTGCAGTGCAGTCTACACTATTCCGAAAGGCTTGAAGCAAATCAACGCGCATTGCGCCTCTTTTT
tae-miR70	ta_iwgsc_4al_v2_7158573	ta_iwgsc_4al_v2_7158573_3	+	544..568	544..676	GAAGAGGCGCAATGCTCACGTTGCT	GAAGAGGCGCAATGCTCACGTTGCTTAGCTTCAAGCCTTGAGGAATAAGGTAGACTGCATGGAGCTATGTGCAGTGCAGTCTACACTATTCCGAAAGGCTTGAAGCAAATCAACGAGCATTGCGCCTCTTTTT
tae-miR70	ta_iwgsc_4as_v2_5967017	ta_iwgsc_4as_v2_5967017_2	-	456..480	348..480	GAAGAGGCGCAATGCTCACGTTGCT	GAAGAGGCGCAATGCTCACGTTGCTTAGCTTCAAGCCTTGAGGAATAAGGTAGACTGCATCGAGCTATGTGCAGTGCAGTCTACACTATTCCGAAAGGCTTGAAGCAAATCAACGCGCATTGCGCCTCTTTTT
tae-miR70	ta_iwgsc_4as_v2_6011759	ta_iwgsc_4as_v2_6011759_1	+	254..278	254..386	GAAGAGGCGCAATGCTCACGTTGCT	GAAGAGGCGCAATGCTCACGTTGCTTAGCTTCAAGCCTTGAGGAATAAGGTAGACTGCATSGAGCTATGTGCAGTGCAGTCTACACTATTCCGAAAGGCTTGAAGCAAATCAACGAGCATTGCGCCTCTTTTT
tae-miR70	ta_iwgsc_4bs_v1_4886382	ta_iwgsc_4bs_v1_4886382_3	+	365..389	365..497	GAAGAGGCGCAATGCTCACGTTGCT	GAAGAGGCGCAATGCTCACGTTGCTTAGCTTCAAGCCTTGAGGAATAAGGTAGACTGCATSGAGCTATGTGCAGTGCAGTCTACACTATTCCGAAAGGCTTGAAGCAAATCAACGAGCATTGCGCCTCTTTTT
tae-miR70	ta_iwgsc_4bs_v1_4928530	ta_iwgsc_4bs_v1_4928530_6	-	246..270	138..270	GAAGAGGCGCAATGCTCACGTTGCT	GAAGAGGCGCAATGCTCACGTTGCTTAGCTTCAAGCCTTGAGGAATAAGGTAGACTGCATCGAGCTATGTGCAGTGCAGTCTACACTATTCCGAAAGGCTTGAAGCAAATCAACGCGCATTGCGCCTCTTTTT
tae-miR70	ta_iwgsc_7bl_v1_6661373	ta_iwgsc_7bl_v1_6661373_3	-	175..199	67..199	GAAGAGGCGCAATGCTCACGTTGCT	GAAGAGGCGCAATGCTCACGTTGCTTAGCTTCAAGCCTTGAGGAATAAGGTAGACTGCATCGAGCTATGTGCAGTGCAGTCTACACTATTCCGAAAGGCTTGAAGCAAATCAACGCGCATTGCGCCTCTTTTT
tae-miR70	ta_iwgsc_1bs_v1_3454035	ta_iwgsc_1bs_v1_3454035_3	+	451..475	451..583	GAAGAGGCGCAATGCTCACGTTGCT	GAAGAGGCGCAATGCTCACGTTGCTTAGCTTCAAGCCTTGAGGAATAAGGTAGACTGCATCGAGCTATGTGCAGTGCAGTCTACACTATTCCGAAAGGCTTGAAGCAAATCAACGCGCATTGCGCCTCTTTTT
tae-miR70	ta_iwgsc_1bs_v1_3454733	ta_iwgsc_1bs_v1_3454733_3	-	380..404	272..404	GAAGAGGCGCAATGCTCACGTTGCT	GAAGAGGCGCAATGCTCACGTTGCTTAGCTTCAAGCCTTGAGGAATAAGGTAGACTGCATGGAGCTATGTGCAGTGCAGTCTACACTATTCCGAAAGGCTTGAAGCAAATCAACGAGCATTGCGCCTCTTTTT
tae-miR70	ta_iwgsc_2bl_v1_5443140	ta_iwgsc_2bl_v1_5443140_0	-	282..306	174..306	GAAGAGGCGCAATGCTCACGTTGCT	GAAGAGGCGCAATGCTCACGTTGCTTAGCTTCAAGCCTTGAGGAATAAGGTAGACTGCATGGAGCTATGTGCAGTGCAGTCTACACTATTCCGAAAGGCTTGAAGCAAATCAACGAGCATTGCGCCTCTTTTT
tae-miR70	ta_iwgsc_2bl_v1_8045601	ta_iwgsc_2bl_v1_8045601_3	-	175..199	67..199	GAAGAGGCGCAATGCTCACGTTGCT	GAAGAGGCGCAATGCTCACGTTGCTTAGCTTCAAGCCTTGAGGAATAAGGTAGACTGCATCGAGCTATGTGCAGTGCAGTCTACACTATTCCGAAAGGCTTGAAGCAAATCAACGCGCATTGCGCCTCTTTTT
tae-miR70	ta_iwgsc_2bs_v1_5201510	ta_iwgsc_2bs_v1_5201510_3	+	553..577	553..685	GAAGAGGCGCAATGCTCACGTTGCT	GAAGAGGCGCAATGCTCACGTTGCTTAGCTTCAAGCCTTGAGGAATAAGGTAGACTGCATCGAGCTATGTGCAGTGCAGTCTACACTATTCCGAAAGGCTTGAAGCAAATCAACGCGCATTGCGCCTCTTTTT
tae-miR70	ta_iwgsc_2bs_v1_5215599	ta_iwgsc_2bs_v1_5215599_6	-	311..335	203..335	GAAGAGGCGCAATGCTCACGTTGCT	GAAGAGGCGCAATGCTCACGTTGCTTAGCTTCAAGCCTTGAGGAATAAGGTAGACTGCATCGAGCTATGTGCAGTGCAGTCTACACTATTCCGAAAGGCTTGAAGCAAATCAACGCGCATTGCGCCTCTTTTT
tae-miR70	ta_iwgsc_3b_v1_10563759	ta_iwgsc_3b_v1_10563759_6	-	285..309	177..309	GAAGAGGCGCAATGCTCACGTTGCT	GAAGAGGCGCAATGCTCACGTTGCTTAGCTTCAAGCCTTGAGGAATAAGGTAGACTGCATCGAGCTATGTGCAGTGCAGTCTACACTATTCCGAAAGGCTTGAAGCAAATCAACGCGCATTGCGCCTCTTTTT
tae-miR70	ta_iwgsc_1bl_v1_3876617	ta_iwgsc_1bl_v1_3876617_8	-	660..684	552..684	GAAGAGGCGCAATGCTCACGTTGCT	GAAGAGGCGCAATGCTCACGTTGCTTAGCTTCAAGCCTTGAGGAATAAGGTAGACTGCATCGAGCTATGTGCAGTGCAGTCTACACTATTCCGAAAGGCTTGAAGCAAATCAACGCGCATTGCGCCTCTTTTT
tae-miR70	ta_iwgsc_3b_v1_485878	ta_iwgsc_3b_v1_485878_0	-	324..348	216..348	GAAGAGGCGCAATGCTCACGTTGCT	GAAGAGGCGCAATGCTCACGTTGCTTAGCTTCAAGCCTTGAGGAATAAGGTAGACTGCATGGAGCTATGTGCAGTGCAGTCTACACTATTCCGAAAGGCTTGAAGCAAATCAACGAGCATTGCGCCTCTTTTT
tae-miR70	ta_iwgsc_4bl_v1_6879440	ta_iwgsc_4bl_v1_6879440_1	-	160..184	52..184	GAAGAGGCGCAATGCTCACGTTGCT	GAAGAGGCGCAATGCTCACGTTGCTTAGCTTCAAGCCTTGAGGAATAAGGTAGACTGCATCGAGCTATGTGCAGTGCAGTCTACACTATTCCGAAAGGCTTGAAGCAAATCAACGCGCATTGCGCCTCTTTTT
tae-miR70	ta_iwgsc_6dl_v1_3257540	ta_iwgsc_6dl_v1_3257540_0	-	246..270	138..270	GAAGAGGCGCAATGCTCACGTTGCT	GAAGAGGCGCAATGCTCACGTTGCTTAACTTCAAGCCTTGAGGAATAAGGTAGACAGCATGGAGCTATGTGTAGTGCAGTCTACACTATTCCAAAAGGCTTGAAGCAAATCAACGAGCATTGCGCCTCTTTTT
tae-miR70	ta_iwgsc_6ds_v1_1101129	ta_iwgsc_6ds_v1_1101129_0	-	160..184	52..184	GAAGAGGCGCAATGCTCACGTTGCT	GAAGAGGCGCAATGCTCACGTTGCTTAGCTTCAAGCCTTGAGGAATAAGGTAGACTACATGGAGCTATGTGCAGTGCAGTCTACACTATTTCGAAAGGCTTGAAGAAAATCAACGTGCATTGCGCCTCTTTTT
tae-miR70	ta_iwgsc_6ds_v1_2097067	ta_iwgsc_6ds_v1_2097067_2	-	286..310	178..310	GAAGAGGCGCAATGCTCACGTTGCT	GAAGAGGCGCAATGCTCACGTTGCTTAGCTTCAAGCCTTGAGGAATAAGGTAGACTGCCTCGAGCTATGTGCAGTGCAGTCTACACTATTCTAAAAGGCTTGAAGCAAATCAACGCGCATTGCGCCTCTTTTT
tae-miR70	ta_iwgsc_7dl_v1_2927291	ta_iwgsc_7dl_v1_2927291_0	-	148..172	40..172	GAAGAGGCGCAATGCTCACGTTGCT	GAAGAGGCGCAATGCTCACGTTGCTTAGCTTCATGCCTTGAGGAATAAGGTAGACTGCATCGAGCTATGTGCAGTGCAGTCTACACTATTCCGAAAGGCTTGATGCAAATCAACGCGCATTGCGCCTCTTTTT
tae-miR70	ta_iwgsc_7dl_v1_3344338	ta_iwgsc_7dl_v1_3344338_0	+	81..105	81..213	GAAGAGGCGCAATGCTCACGTTGCT	GAAGAGGCGCAATGCTCACGTTGCTTACCTTCAAGCCTTGAGGAATAAGGTAGACTGCATCGAGCTATGTGAAGTGCAGTCTACACTATTCCGAAAGGCTTGAACCAAATCAATGCGCATTGCGCCTCTTTTT
tae-miR70	ta_iwgsc_7ds_v1_3854282	ta_iwgsc_7ds_v1_3854282_1	-	187..211	79..211	GAAGAGGCGCAATGCTCACGTTGCT	GAAGAGGCGCAATGCTCACGTTGCTTAGCTTCAAGCCTTGAGGAATAAGGTAGACTGCATCGAGCAATGTGCAGCGCAGTCTACACTATTTCGAAAGGCTTGAAGCAAATCAACGCGCATTGCGCCTCTTTTT
tae-miR70	ta_iwgsc_1ds_v1_1897529	ta_iwgsc_1ds_v1_1897529_2	-	234..258	126..258	GAAGAGGCGCAATGCTCACGTTGCT	GAAGAGGCGCAATGCTCACGTTGCTTAGCTTCAAGCCTTGAGGAATAAGGTAGACTGCATTGAGCTATGTGCATTGCAGTCTACCCTATTCTGAAAGGCTTGAAGCAAATCAACGAGCATTGCGCCTCTTTTT
tae-miR70	ta_iwgsc_2dl_v1_9037054	ta_iwgsc_2dl_v1_9037054_0	-	143..167	62..167	GAAGAGGCGCAATGCTCACGTTGCT	GAAGAGGCGCAATGCTCACGTTGCTTAGCTTCAAGACTTTCGGAATAGTCAGTCTACCTTATTCCTCAAGGCTTGAAGCAAATCAACGCGCATTGCCCTTCTTTTT
tae-miR70	ta_iwgsc_5dl_v1_4215943	ta_iwgsc_5dl_v1_4215943_0	+	89..113	89..221	GAAGAGGCGCAATGCTCACGTTGCT	GAAGAGGCGCAATGCTCACGTTGCTTAGATTCAAGCCTTGAGGAATAAGGTAGACTGCATTGAGCTATGTGCAGTGCAGTCTACACTATTCCGAAAGACTTGAAGCAAATCAACGAGCATTGTGCCTCTTTTT
tae-miR71	ta_iwgsc_5dl_v1_4555852	ta_iwgsc_5dl_v1_4555852_5	+	5374..5397	5340..5397	GAAGTGACCCAAACGGATAAAGCG	TTTTAACTGTTTGGGTCATCCGGACAAAAAAAATGAAGTGACCCAAACGGATAAAGCG
tae-miR72	ta_iwgsc_1al_v2_3949715	ta_iwgsc_1al_v2_3949715_0	-	4372..4391	4273..4391	GAATATGTCATATAGGAGCA	GAATATGTCATATAGGAGCAATAACCCTGAGATCTCATCGTTTGCCTCTAGTTATCCAATGCAGGGATTCAGGTACAATGAGGAGAACCACAACTATGCTCCACAATAGATTTATTCAC
tae-miR72	ta_iwgsc_6bl_v1_4273895	ta_iwgsc_6bl_v1_4273895_0	+	716..735	601..735	GAATATGTCATATAGGAGCA	CTCCTACATGCCATATTTGTGGTTACTCTCACCCTCCCGATTGTTATGGCACGAGCTTCGCCCCACAGCCTAGCTCATACCAAAAAAATTACACACATGGGTGGCCTGAAAACCAGAATATGTCATATAGGAGCA
tae-miR72	ta_iwgsc_6bs_v1_3045681	ta_iwgsc_6bs_v1_3045681_0	-	822..841	723..841	GAATATGTCATATAGGAGCA	GAATATGTCATATAGGAGCAATAACCCTGAGATCTCATCGTTTGCCTCTAGTTATCCAATGCAGGGATTCAGGTACAATGAGGAGAACCACAACTATGCTCCACAATAGATTTATTCAC
tae-miR72	ta_iwgsc_2bs_v1_5187176	ta_iwgsc_2bs_v1_5187176_0	+	9..28	9..127	GAATATGTCATATAGGAGCA	GAATATGTCATATAGGAGCAATAACCCTGAGATCTCATCGTTTGCCTCTAGTTATCCAATGCAGGGATTCAGGTACAATGAGGAGAACCACAACTATGCTCCACAATAGATTTATTCAC
tae-miR72	ta_iwgsc_3dl_v1_1835826	ta_iwgsc_3dl_v1_1835826_0	-	336..355	237..355	GAATATGTCATATAGGAGCA	GAATATGTCATATAGGAGCAATAACCCTGAGATCTCATCGTTTGCCTCTAGTTATCCAATGCAGGGATTCAGGTACAATGAGGAGAACCACAACTATGCTCCACAATAGATTTATTCAC
tae-miR72	ta_iwgsc_5dl_v1_4540057	ta_iwgsc_5dl_v1_4540057_0	-	1679..1698	1580..1698	GAATATGTCATATAGGAGCA	GAATATGTCATATAGGAGCAATAACCCTGAGATCTCATCGTTTGCCTCTAGTTATCCAATGCAGGGATTCAGGTACAATGAGGAGAACCACAACTATGCTCCACAATAGATTTATTCAC
tae-miR73	ta_iwgsc_2al_v1_6432440	ta_iwgsc_2al_v1_6432440_2	+	868..891	868..938	GACCACATACGGATGTATATAGAT	GACCACATACGGATGTATATAGATGCATTTTAGAATATATGGTTCATTCATTTTACTTCGTATGTGGTCCA
tae-miR74	ta_iwgsc_7al_v1_4550761	ta_iwgsc_7al_v1_4550761_6	-	1005..1028	894..1028	GACCACCTTTCTAGGAAAGAGTAA	GACCACCTTTCTAGGAAAGAGTAAAAGCATGTATGACACCAAATTAGTATCACTAGATTCATTTTGAAATGTACTTCGATAATATATCAATTTGATGTCATATATGTTACTACTATTTTCTATAAAGTTGGTTAA
tae-miR75	ta_iwgsc_7al_v1_4552541	ta_iwgsc_7al_v1_4552541_4	+	4357..4380	4357..4493	GACCATAAATTTAACCAACCAGAC	GACCATAAATTTAACCAACCAGACCAACTGCGGTGGGAGAAAAAATTATATAATTGAAAACTTCTTTCGAATATGAATTCACTTATATAATTTTTGCTCCCGCCGCAATCGGTCTTGGTAGTTAAATTTACGGTCAA
tae-miR75	ta_iwgsc_6bs_v1_2975867	ta_iwgsc_6bs_v1_2975867_0	+	2706..2729	2706..2839	GACCATAAATTTAACCAACCAGAC	GACCATAAATTTAACCAACCAGACCGACCGCGGCAGCAAAAGTTATACCAGTGAATTTATATTCAAAAAAAGTTTTCAATTATATAATTTTTTCTCCCGCCACAGTCGGTCTCGTTAGTTAAATTTATGGTCAA
tae-miR75	ta_iwgsc_7bl_v1_6750907	ta_iwgsc_7bl_v1_6750907_2	+	3576..3599	3576..3713	GACCATAAATTTAACCAACCAGAC	GACCATAAATTTAACCAACCAGACCGACTGCGGTAGAAGAAAAGAATTATATAATTGAAAACTTCTTTTGAATACGAATTCATTGGTATAATTTTTGCTCGCACCGCAGTCAATCTCGCTGGTTAAATGTATCGTCAA
tae-miR75	ta_iwgsc_3b_v1_10631930	ta_iwgsc_3b_v1_10631930_0	+	4577..4600	4577..4713	GACCATAAATTTAACCAACCAGAC	GACCATAAATTTAACCAACCAGACTGACTGCGGTGGGAGAAAAATTTATATAATTGAAAACGTCTTTTGAATACGAATTCACTTGTATAACTTTTGCTCCCGCCGCAGTCAGTCTCATTGGTTAAATTTATGGTAAA
tae-miR76	ta_iwgsc_1as_v1_328141	ta_iwgsc_1as_v1_328141_2	-	2617..2640	2505..2640	GACCATAAATTTAACCAATGAGAC	GACCATAAATTTAACCAATGAGACTGACTGTGACGGAAGCAAAAGTTATATCAGTGAATTCGTATTTAAAAAAAAATTCAGTTATATAACCTTTTCTCCCACCGCAGTCGGTCTTGTTAGTTAAATTTATCGTTAA
tae-miR76	ta_iwgsc_2al_v1_6321286	ta_iwgsc_2al_v1_6321286_2	-	2138..2161	2025..2161	GACCATAAATTTAACCAATGAGAC	GACCATAAATTTAACCAATGAGACCGACTGCGGTGGGAGCAAAAATTATATAATTGAATTGTTTTTTTGAATAAGAATTCACTGGTATAACTTTTTCTGCCGCCGCACTCGGTCTCATAGGTTAAATTTATTGTCAA
tae-miR76	ta_iwgsc_2al_v1_6339935	ta_iwgsc_2al_v1_6339935_0	+	3754..3777	3754..3890	GACCATAAATTTAACCAATGAGAC	GACCATAAATTTAACCAATGAGACCGACTGCGGTGGGAGCAAAAATTATATAATTGAATTGTTTTTTTGAATAAGAATTCACTGGTATAACTTTTTCTGCCGCCGCACTCGGTCTCATAGGTTAAATTTATTGTCAA
tae-miR76	ta_iwgsc_5bl_v1_10804717	ta_iwgsc_5bl_v1_10804717_0	+	2939..2962	2939..3076	GACCATAAATTTAACCAATGAGAC	GACCATAAATTTAACCAATGAGACCGATTGTAGTGGGAGAAAAAAATTATATAATTGAAAACTTCTTTTGAATACAAATTCACTGGTATAACTTTTGGTCCCGCCGCAGTCGGTCTTGTTGTTTAAATTTATGGTCAT
tae-miR76	ta_iwgsc_2bs_v1_5241583	ta_iwgsc_2bs_v1_5241583_1	+	4670..4693	4670..4803	GACCATAAATTTAACCAATGAGAC	GACCATAAATTTAACCAATGAGACTGATTGCGGCGGGAGCAAAAATTATATCAATGAATTCGTATTCAAAAGAAGTTTTCAATTATATAACTTTTGATCCCGCAGTCGATCTCATTGGTTAAATTTATGGTCAA
tae-miR76	ta_iwgsc_3b_v1_10606022	ta_iwgsc_3b_v1_10606022_0	+	543..566	543..678	GACCATAAATTTAACCAATGAGAC	GACCATAAATTTAACCAATGAGACCAATTACGACGGGAGCAAAAAATATACCAGTGAATTCATATTCAAAAGAAATTTTCAATTATATAGTTTTTTCTCCCGCGAAGTCGGTCTCATTGATTAAATTTATGGTCAA
tae-miR76	ta_iwgsc_3b_v1_10703451	ta_iwgsc_3b_v1_10703451_0	+	2728..2751	2728..2832	GACCATAAATTTAACCAATGAGAC	GACCATAAATTTAACCAATGAGACCGACTGCGGCAGGAGAAAAAGTTCACCGGTATAACTTTTGCTCCCGCCGCAGTTGGTCTCACTGGTTAAATTTATGATCAA
tae-miR76	ta_iwgsc_2dl_v1_9715269	ta_iwgsc_2dl_v1_9715269_0	-	149..172	35..172	GACCATAAATTTAACCAATGAGAC	GACCATAAATTTAACCAATGAGACCGAGTGTGGCGGGAGCAAAAGTTATACCGGTGAATTCGTATTCAAAAGAAGTTTTCAGTTATATAATTTTTTTCTCCCACCGCAGTCGGTCTCGTCGGTTAAATTTATGGTCAA
tae-miR77	ta_iwgsc_1al_v2_3969068	ta_iwgsc_1al_v2_3969068_4	-	7423..7446	7310..7446	GACCATAAATTTAGCCAACGAGAC	GACCATAAATTTAGCCAACGAGACCAACTACGGCGGGAGCAAAAATTATACCAATGAGTTCGTATTCAAAAGAAGTTTTCAATTATATATTTTTTGCTCCCACCACAATTGATTTCGTTGGTTAAATTTATGGTCAA
tae-miR77	ta_iwgsc_2al_v1_6426396	ta_iwgsc_2al_v1_6426396_5	-	12736..12759	12623..12759	GACCATAAATTTAGCCAACGAGAC	GACCATAAATTTAGCCAACGAGACCAACTGCGGCGGGAGAAAAAAATTATATAATTGAAACTTCTTTCGAATACGAACTCACTGATATAATTTTTGCTCCCGCCGCAATCGGTCTTGGTGGTTAAATTTACGGTCAA
tae-miR77	ta_iwgsc_2as_v1_5251825	ta_iwgsc_2as_v1_5251825_0	+	2562..2585	2562..2697	GACCATAAATTTAGCCAACGAGAC	GACCATAAATTTAGCCAACGAGACCAACTGCGGTGGGAGAAAAATTATATAATTGAAAACTTCTTTCGAATAGGAATTCACTGATATAATTTTTGCTCCCGCCGCAATCGGTCTTGGTAGTTAAATTTACGGTCAA
tae-miR77	ta_iwgsc_2dl_v1_9844670	ta_iwgsc_2dl_v1_9844670_1	-	5024..5047	4911..5047	GACCATAAATTTAGCCAACGAGAC	GACCATAAATTTAGCCAACGAGACCGATTACGGCGGGAGAAAAAGTTATATAATTGAAAACTTCTTTTGAATACAAATTCACTGGTATAACTTTTGCTCCTGCCGCAATCGGTCTTGTTTGTTAAATTTTTTGTCAA
tae-miR78	ta_iwgsc_6as_v1_4411724	ta_iwgsc_6as_v1_4411724_1	+	9339..9356	9243..9356	GACCTGCATGGGCCACCA	GTGGCCCATTCAGATCTAGTGTGGTGAACGCAGAGGTTTGATGGGATCGCTGACGTCCATCAGAGATCCCATCAAACCTCTGCGTTCACCACGCAAGACCTGCATGGGCCACCA
tae-miR78	ta_iwgsc_4bs_v1_4929127	ta_iwgsc_4bs_v1_4929127_1	+	1678..1695	1644..1695	GACCTGCATGGGCCACCA	GTGACACCATCGAGTCGCTTTGACTACTCAAAGGGACCTGCATGGGCCACCA
tae-miR78	ta_iwgsc_2dl_v1_9835440	ta_iwgsc_2dl_v1_9835440_1	+	332..349	298..349	GACCTGCATGGGCCACCA	GTGACACCATCGAGTCGCTTTGACTACTCAGAGGGACCTGCATGGGCCACCA
tae-miR79	ta_iwgsc_2dl_v1_3726074	ta_iwgsc_2dl_v1_3726074_2	-	44..67	9..67	GACGAACCGGTACTAAAGGGGGGG	GACGAACCGGTACTAAAGGGGGGGGACCTTTAGTCCCCACTCTTTAGTGCCGGTTGCCG
tae-miR79	ta_iwgsc_2ds_v1_5370130	ta_iwgsc_2ds_v1_5370130_0	+	320..343	320..380	GACGAACCGGTACTAAAGGGGGGG	GACGAACCGGTACTAAAGGGGGGGGACCTTTAGTCCCCACTCTTTAGTGCCGGTTAGGGAA
tae-miR80	ta_iwgsc_2bs_v1_5210895	ta_iwgsc_2bs_v1_5210895_1	+	10469..10489	10264..10489	GAGCAAAAAGAAACGGAGGGA	CCTCTGTTTCTTTTTACTCTGCATATAAAATTTGGTCTGAGTCAAGCTTTGTAAAGTTTGCCTAACTTTATATTAAAAGATATCAACATTTACGATATAAAATGTATTTTCATACTGTATAGTTTTAATATTGTAGATGTGCATATTTTTTTATATAAATTTGGTCAAACTTTATGAAATTTGACTTTGACCAAATTTTATACAGGAGCAAAAAGAAACGGAGGGA
tae-miR81	ta_iwgsc_4as_v2_5996987	ta_iwgsc_4as_v2_5996987_1	+	2559..2582	2498..2582	GAGTCATCTATTTTAAAACGGAGG	TTCGTTTTAAAATAGATGACTCAATTTTGTATTAACTTTAGTATAAAATTAGTATAAAGTTGAGTCATCTATTTTAAAACGGAGG
tae-miR82	ta_iwgsc_6dl_v1_3281974	ta_iwgsc_6dl_v1_3281974_11	-	11552..11575	11552..11700	GATAAAATTGGCAACCTAGGTATA	TCCTTAGGTCGTCAATTTTACCAACCTAATACAAGTCATATATTACAAAAAATATACCAATATAAACTTCAGATGTTCTATTTTTAAACGGTATAATTTTTGTGTTATATAGTTTATATTAGGATGATAAAATTGGCAACCTAGGTATA
tae-miR83	ta_iwgsc_3al_v1_519359	ta_iwgsc_3al_v1_519359_1	+	133..156	67..156	GCAGACACAAAACGGACAGCAGAC	AAGCGTCCGTTTTGTGTCCGCCGCAGACCCTAATGTGACTCAAATTTGGGTCAAATATGGGTCCGAGCAGACACAAAACGGACAGCAGAC
tae-miR84	ta_iwgsc_4as_v2_5962489	ta_iwgsc_4as_v2_5962489_1	+	163..179	98..179	GCCCACGGTGGGCGCCA	GCTACGCTCACTGGGGAGGAAGAGGGTTCCCGTCTAGAACAGATCTCCGGACGACGGTGCACCTAGCCCACGGTGGGCGCCA
tae-miR85	ta_iwgsc_1as_v1_3272457	ta_iwgsc_1as_v1_3272457_7	-	5990..6010	5990..6052	GCTCCCCCGTCGAACGTTGCC	CTGCGCTCGCCGGAGGAGCGTGCAACAGGATGAATCCCGCGCGCTCCCCCGTCGAACGTTGCC
tae-miR86	ta_iwgsc_2ds_v1_5291067	ta_iwgsc_2ds_v1_5291067_1	-	40..63	40..91	GGAACCGGGACAAATGGGTCCAGA	CGAGGCCCATTGGTCCCGGTTCTTGCCAGGAACCGGGACAAATGGGTCCAGA
tae-miR86	ta_iwgsc_5dl_v1_4493627	ta_iwgsc_5dl_v1_4493627_1	+	488..511	460..511	GGAACCGGGACAAATGGGTCCAGA	CGAGGCCCATTCGTCCCGGTTCGTGCCAGGAACCGGGACAAATGGGTCCAGA
tae-miR87	ta_iwgsc_1ds_v1_1911648	ta_iwgsc_1ds_v1_1911648_12	-	8102..8125	8102..8204	GGACCACATACGGAGCAAAATGAG	CATTTTAGTATGTATGTAGTCAATATTTTGAAATACTCCCTCCGTTCCTAAATATAAGTCTTTGGAGAGATTTCACTATGGACCACATACGGAGCAAAATGAG
tae-miR88	ta_iwgsc_2al_v1_6438929	ta_iwgsc_2al_v1_6438929_1	-	3191..3211	3191..3354	GGAGTAGAGCACGGGAAACGA	GTTTCCCGTGGTCTACTTTGGTCCTCGGCAAAATTTCGCCAGCGCCACCTCGTTGTTCTCCGGGTGCACATTCTCATGGCTTGTTGTCGAGACGTGTATCTGGAGAACAGCGGGGAGGTGCTGCCGAAATTTTGCTGAGGACCGGAGTAGAGCACGGGAAACGA
tae-miR88	ta_iwgsc_4al_v2_7120126	ta_iwgsc_4al_v2_7120126_1	-	7852..7872	7852..8015	GGAGTAGAGCACGGGAAACGA	GTTTCCCGTGCTCTACTTCGGTCCTCGGAAAAATTTTGTCAGCGCCACCTCGTTGTTCTCCGGGTGCACATTCTCTCGGCTTGTTGTCGAGACGTGTATCTGGAGAACAGCGGGGAGGTGCTGCCGAAATTTTGCCGAGGACCGGAGTAGAGCACGGGAAACGA
tae-miR88	ta_iwgsc_4al_v2_7151185	ta_iwgsc_4al_v2_7151185_3	+	2621..2641	2478..2641	GGAGTAGAGCACGGGAAACGA	GTTTCCCGTGCTCTACTTGGGTCCGAGGCAAAATTTCATCAGCGCCTCCCCATTGTTCTCCGGGTACACATTCTCTTTGCTTGTTGCCGAGACGTGTATCTGGAGAACAGCGGGGAGGTGCTGCCGAAATTTTGCCTTAGACCGGAGTAGAGCACGGGAAACGA
tae-miR88	ta_iwgsc_4al_v2_7158326	ta_iwgsc_4al_v2_7158326_3	+	3000..3020	2857..3020	GGAGTAGAGCACGGGAAACGA	GTTTCCCGTGCTCTACTTGGGTCCGAGGCAAAATTTCATCAGCGCCTCCCCATTGTTCTCCGGGTACACATTCTCTTTGCTTGTTGCCGAGACGTGTATCTGGAGAACAGCGGGGAGGTGCTGCCGAAATTTTGCCTTAGACCGGAGTAGAGCACGGGAAACGA
tae-miR88	ta_iwgsc_4bs_v1_4944319	ta_iwgsc_4bs_v1_4944319_1	+	5315..5335	5172..5335	GGAGTAGAGCACGGGAAACGA	ATTTTCTGTGCTCTACTTCGGTCCTCGGCAAAATTTTGTCAGTGCCACCTTGTTGTTCTCCGGGTGCACATTCTCTCGGCTTGTTGTCGAGACGTGTATCTGGAGAAGAGTGGGGAGGTGCTGCCGAAATTTTGCCGAGGACCGGAGTAGAGCACGGGAAACGA
tae-miR88	ta_iwgsc_4bs_v1_4962113	ta_iwgsc_4bs_v1_4962113_1	-	4779..4799	4779..4941	GGAGTAGAGCACGGGAAACGA	GTTTTCCGTGCTCTACTTTGGTCCTCGGCAAAATTTCATCAGCGCCACCTTGTTGTTCTTCGGGTGCAATTCTCTCGGCTTGTTGTCGAGATGTGTATCTAGAGAACAGCAGGGAGGTGCTGCCAAAATTTTGACTCGGACCGGAGTAGAGCACGGGAAACGA
tae-miR88	ta_iwgsc_4bs_v1_4962817	ta_iwgsc_4bs_v1_4962817_1	+	9989..10009	9847..10009	GGAGTAGAGCACGGGAAACGA	GTTTTCCATGCTCTACTTCAGTCCTCGGCAAAATTTCGTCAGCGCCACCTTGTTGTTCTCCGGTGCACATTATCTCGGCTTGTTGTCGATACGTGTATCTGGAGAACAGCAGGGAGGTGCTACCGAAATTTTGCCGAGGACTGGAGTAGAGCACGGGAAACGA
tae-miR88	ta_iwgsc_5bl_v1_10799142	ta_iwgsc_5bl_v1_10799142_1	-	7890..7910	7890..8053	GGAGTAGAGCACGGGAAACGA	ATTTCCCGTGCTCTACTTCGGTCCTCGGCAAAATTTCGTCAGCGCCACCTCATTGTTCTCCGGGTGCACATTCTCTCAGCTTGTTGTCGAGACGTGTATCTGGAGAACAGCGGGGAGGTGCTGCCGAAATTTTGCCGAGGACCGGAGTAGAGCACGGGAAACGA
tae-miR88	ta_iwgsc_5bl_v1_10819206	ta_iwgsc_5bl_v1_10819206_1	-	2025..2045	2025..2188	GGAGTAGAGCACGGGAAACGA	ATTTCCCGTGCTCTACTTCGGTCCTCGGCAAAATTTCGTCAGCGCCACCTCATTGTTCTCCGGGTGCACATTCTCTCAGCTTGTTGTCGAGACGTGTATCTGGAGAACAGCGGGGAGGTGCTGCCGAAATTTTGCCGAGGACCGGAGTAGAGCACGGGAAACGA
tae-miR88	ta_iwgsc_1bs_v1_3420671	ta_iwgsc_1bs_v1_3420671_1	+	2739..2759	2596..2759	GGAGTAGAGCACGGGAAACGA	GTTTCCCGTGCTCTACTTTGGTCCTCGGCAAAATTTCGTCAGCGCCACCTCGTTGTTCTCCGGGTGCACATTCTCTCAGCCTGTTGTCGAGACGTGTATCTGGAGAACAGCGGGGAGGTGCTGCCGAAATTTTGCCGAGGACCGGAGTAGAGCACGGGAAACGA
tae-miR88	ta_iwgsc_6bs_v1_2933874	ta_iwgsc_6bs_v1_2933874_1	+	929..949	786..949	GGAGTAGAGCACGGGAAACGA	GTTTCCCGTGCTCTACTTCGGTCCTCAGCAAAATTTCGTCAGCGCCACCTCGTTGTTCTCCGGGTGCACATTCTCTCGGCTTGTTGTCGAGACGTGTATCTGGAGAACAGCGGGGAGGTGCTGCCGAAATTTTGCCGAGGACCGGAGTAGAGCACGGGAAACGA
tae-miR88	ta_iwgsc_6bs_v1_2933874	ta_iwgsc_6bs_v1_2933874_3	-	8722..8742	8722..8885	GGAGTAGAGCACGGGAAACGA	GTTTCCCGTGCTCTACTTCGGTCCTCAGCAAAATTTCGTCAGCGCCACCTCGTTGTTCTCCGGGTGCACATTCTCTCGGCTTGTTGTCGAGACGTGTATCTGGAGAACAGCGGGGAGGTGCTGCCGAAATTTTGCCGAGGACCGGAGTAGAGCACGGGAAACGA
tae-miR88	ta_iwgsc_7bl_v1_3942070	ta_iwgsc_7bl_v1_3942070_1	+	147..167	4..167	GGAGTAGAGCACGGGAAACGA	GTTTTCCATGCTCTACTTCGGCCCTCGGCAAAATTTCATCTGCGCCACCTTGTTGTTCTCCGGGTGCACATTCTCTCGGCTTGTTGTCGAGACGTGTATTTGGAGAACAGCGGGGAGGTGCTGCCAAAATTTTGCCTCGGACCGGAGTAGAGCACGGGAAACGA
tae-miR88	ta_iwgsc_1bs_v1_3462047	ta_iwgsc_1bs_v1_3462047_1	-	338..358	338..501	GGAGTAGAGCACGGGAAACGA	GTTTCCCGTGCTCTACTTCGGTCCTCGGCAAAATTTTGTCAGCGCCACCTCGTTGTTCTCCGGGTGCACATTCTCTCGGCTTGTTGTCGAGACGTGTATCTAGAGAACAGCGGGGAGGTGCTGCCGAAATTTTGCCGAGGACCGGAGTAGAGCACGGGAAACGA
tae-miR88	ta_iwgsc_3b_v1_10553454	ta_iwgsc_3b_v1_10553454_1	+	1246..1266	1103..1266	GGAGTAGAGCACGGGAAACGA	GTTTTCCGTGCTCTACTTCGGTCCTCGGCAAAATTTTGTCAGCGCCACCTTGTTGTTCTCCGGGTGCACAATCTCTTGGCTTGTTGTCGAGACGTGTATCTAGAGAACAGCGGGGAGGTGCTGCCGAAATTTTGCCTCGGACCGGAGTAGAGCACGGGAAACGA
tae-miR88	ta_iwgsc_3b_v1_10580097	ta_iwgsc_3b_v1_10580097_1	-	5061..5081	5061..5224	GGAGTAGAGCACGGGAAACGA	GTTTTCCGTGCTCTACTTCGGTCCTCGGCAAAATTTCATCAGCGCCACCTTGTTGTTCTCCGGGTGCACATTCTCTCGGCTTGTTATCAAGACATGTATCTGGAGAACAGCGGGGAGGTGCTGCCGAAATTTTGCCTCGGACCGGAGTAGAGCACGGGAAACGA
tae-miR88	ta_iwgsc_3b_v1_10674114	ta_iwgsc_3b_v1_10674114_3	+	2451..2471	2308..2471	GGAGTAGAGCACGGGAAACGA	GTTTCCCGTGCTCTACTTCGGTCCGAGGCAAAATTTTGTCAGCGCCTCCCCATTGTTCTCCGGGTACACATTCTCTCGGCTTGTTGCCGAGACGTGTATCTAGAGAACAGCGGGGAGGTGCTGCCGAAATTTTGCCTCAGACCGGAGTAGAGCACGGGAAACGA
tae-miR88	ta_iwgsc_1ds_v1_1894726	ta_iwgsc_1ds_v1_1894726_1	-	63..83	63..226	GGAGTAGAGCACGGGAAACGA	GTTTCCCGTGCTCTACTTCGGTCCTCAGCAAAATTTTGTCAGCGCCACCTCGTTGTTCTCCGGGTGCACATTCTCTCGGCTTGTTGTCGAGATGTGTATCTGGAGAACAGCGGGGAGGTGCTGCCGAAATTTTGCCGAGGACCGGAGTAGAGCACGGGAAACGA
tae-miR88	ta_iwgsc_1ds_v1_1905869	ta_iwgsc_1ds_v1_1905869_1	+	2279..2299	2136..2299	GGAGTAGAGCACGGGAAACGA	GTTTCCCGTGCTCTACTTCGGTCCTCAGCAAAATTTTGTCAGCGCCACCTCGTTGTTCTCCGGGTGCACATTCTCTCGGCTTGTTGTCGAGATGTGTATCTGGAGAACAGCGGGGAGGTGCTGCCGAAATTTTGCCGAGGACCGGAGTAGAGCACGGGAAACGA
tae-miR88	ta_iwgsc_1ds_v1_1914535	ta_iwgsc_1ds_v1_1914535_1	-	2783..2803	2783..2948	GGAGTAGAGCACGGGAAACGA	GTTTCCCGTGCTCTACTTCGGTCCGAGTCAAAATTTCGTCAGTGCCTCCCCATTTTGTTCTCCGGGTACACATTCTCTCGGCTTGTTGCCGAGACGTGTATCTGGAGAACGGCGGGGAGGTGCTGCCGAAATTTTGCCTCAGACCGGAGTAGAGCACGGGAAACGA
tae-miR88	ta_iwgsc_2dl_v1_9755661	ta_iwgsc_2dl_v1_9755661_1	-	14..34	14..177	GGAGTAGAGCACGGGAAACGA	GTTTCCCGTGCTCTACTTCGGTCCTCGGCAAAATTTCGTCAGCGCCACCTCGTTGTTCTCCGGGTGCACATTCTCTCGGCTTGTTGTCGAGACGTGTATCTGGAGAACAATGGGGAGGTGCTGCCGAAATTTTGCCTCGAACCGGAGTAGAGCACGGGAAACGA
tae-miR89	ta_iwgsc_1al_v2_3948639	ta_iwgsc_1al_v2_3948639_0	-	302..325	277..325	GGCTCCAACCGGTACTAAAGACCA	GGCTCCAACCGGTACTAAAGACCACCCCTTTAGTGCCGGTCGGAGCCAC
tae-miR90	ta_iwgsc_5bl_v1_10880104	ta_iwgsc_5bl_v1_10880104_2	-	8088..8111	8088..8190	GGCTTATGATCAAAGGCACACGAA	CATGTGCCTTTGATCATAAGCCCCCTTTTGTGTCACTGACATGTGGGACCGGACCCCACATGTCAGTGACACCAAGGGGGGCTTATGATCAAAGGCACACGAA
tae-miR91	ta_iwgsc_7ds_v1_3854670	ta_iwgsc_7ds_v1_3854670_1	+	6785..6801	6738..6801	GGGATGTAGTTCAATTG	GTTGACTTGCAACTAGGACAAAAAAAGCAAGCCCCGATTACATGTCAGGGATGTAGTTCAATTG
tae-miR92	ta_iwgsc_2al_v1_6366706	ta_iwgsc_2al_v1_6366706_2	+	1042..1061	1042..1087	GGGCTATTAGCTCAGTGGTA	GGGCTATTAGCTCAGTGGTAGAGCGTGCCCCTGATAATTGCGTCGT
tae-miR92	ta_iwgsc_7bs_v1_3154394	ta_iwgsc_7bs_v1_3154394_0	+	1241..1260	1241..1316	GGGCTATTAGCTCAGTGGTA	GGGCTATTAGCTCAGTGGTAGAGCGCGTCCCTGATANTAGCTCAGTGGTAGAGCGCGCCCCTGATAATTGCGTCGT
tae-miR92	ta_iwgsc_2bs_v1_5242480	ta_iwgsc_2bs_v1_5242480_3	+	140..159	140..185	GGGCTATTAGCTCAGTGGTA	GGGCTATTAGCTCAGTGGTAGAGCGTGCCCCTGATAATTGCGTCGT
tae-miR92	ta_iwgsc_2bs_v1_5242481	ta_iwgsc_2bs_v1_5242481_4	-	373..392	347..392	GGGCTATTAGCTCAGTGGTA	GGGCTATTAGCTCAGTGGTAGAGCGTGCCCCTGATAATTGCGTCGT
tae-miR93	ta_iwgsc_3b_v1_10633231	ta_iwgsc_3b_v1_10633231_1	+	91..115	58..115	GGTTCGAGCCCCACGGTGGGCGCCA	GCCCCACGGTGGGCTCTTAACCTTGTGGTCATGGGTTCGAGCCCCACGGTGGGCGCCA
tae-miR94	ta_iwgsc_6bs_v1_3042367	ta_iwgsc_6bs_v1_3042367_0	-	5492..5515	5441..5515	GTCAATTCCTATAGAGAAAGAGAT	GTCAATTCCTATAGAGAAAGAGATGTCACTTGATGCATAGGATATGGATTTTTTTTTTCTATTGAGTCTAGGCTA
tae-miR95	ta_iwgsc_7bs_v1_3155706	ta_iwgsc_7bs_v1_3155706_1	+	6254..6271	6144..6271	GTCCCAGCGTGGTCGCCA	GTGATTTTCGTCCGATAGTTCATCAAGACTGGGCTGAATGATGTTATCAACGTCACCTTCTGAGGGCTTGGGGTGATTAGACATGGTTGTTGATGATTCTTGATCTTTCTGTCCCAGCGTGGTCGCCA
tae-miR96	ta_iwgsc_4al_v2_7172819	ta_iwgsc_4al_v2_7172819_1	+	1742..1765	1708..1765	GTCTACCCTGTACAAATAAACACC	TGCTTATTTGTAAAGGAGAGACGCCTAATTAAGCGTCTACCCTGTACAAATAAACACC
tae-miR97	ta_iwgsc_2al_v1_6381427	ta_iwgsc_2al_v1_6381427_2	+	9155..9178	9155..9342	GTGCATCCTAGCTATGCAGAGGCC	GTGCATCCTAGCTATGCAGAGGCCGGGTGTTGCTCATCATGCTTTGTATCTGCGTGATGCTACATTTTGAGTTGATAAAAGCACCCTTTATCGGAAAAAAAAAACTCTCAAATGTCAGAAGCAAACGCATTCTTGTAGTAGGCATGGCATCAGCAGTACACCATAACCTCACAAGCTAGATGATACTT
tae-miR98	ta_iwgsc_4bl_v1_7000936	ta_iwgsc_4bl_v1_7000936_0	-	1281..1301	1281..1331	GTGCGCGCGGCGTCGTCGAAC	TCGCCGGCGCGCGCGTGCATCGACGAGACGGTGCGCGCGGCGTCGTCGAAC
tae-miR99	ta_iwgsc_1al_v2_3915813	ta_iwgsc_1al_v2_3915813_0	+	3048..3068	3048..3127	GTGTGAGAGAAGTCATAAGTG	GTGTGAGAGAAGTCATAAGTGTGAAACACTCTCCGATGATGATGACGAAGCTGCAAACACTTATGACTTCTCTCAGACAG
tae-miR99	ta_iwgsc_4al_v2_6019133	ta_iwgsc_4al_v2_6019133_0	-	856..876	797..876	GTGTGAGAGAAGTCATAAGTG	GTGTGAGAGAAGTCATAAGTGTGAAACACTCTACGATGATGATGACGAAGCTGCAAACACTTATGACTTCTCTTAGACAG
tae-miR99	ta_iwgsc_5bl_v1_10803951	ta_iwgsc_5bl_v1_10803951_0	+	1482..1502	1482..1564	GTGTGAGAGAAGTCATAAGTG	GTGTGAGAGAAGTCATAAGTGTGAAACACTCTCCGATGATGATGATGACGAAGCTGCAAACACTTATGACTTCTCTCAGACAG
tae-miR99	ta_iwgsc_2bl_v1_3528188	ta_iwgsc_2bl_v1_3528188_0	-	227..247	168..247	GTGTGAGAGAAGTCATAAGTG	GTGTGAGAGAAGTCATAAGTGTGAAACACTCTCCAATGATGATGACGAAGCTGCAAACACTTATGATTTCTTTCAGACAG
tae-miR99	ta_iwgsc_3b_v1_10469966	ta_iwgsc_3b_v1_10469966_0	-	149..169	90..169	GTGTGAGAGAAGTCATAAGTG	GTGTGAGAGAAGTCATAAGTGTGAAACACTCTCCGATGATGATGACGAAGCTGCAAACACTTATGACTTCTCTCAGACAA
tae-miR207	ta_iwgsc_6al_v1_5781290	ta_iwgsc_6al_v1_5781290_1	+	1332..1352	1265..1352	TTTTGGAACGAAGGGAGTAGA	TACTCCCTCCGTTCCAAAATAGATGACTCGACTTTGTACTAACTTTAGTACAAAGTTGGGTCATTTATTTTGGAACGAAGGGAGTAGA
tae-miR207	ta_iwgsc_3al_v1_4452186	ta_iwgsc_3al_v1_4452186_3	-	4845..4865	4845..4950	TTTTGGAACGAAGGGAGTAGA	TACTCCCTCCGTCCTAAAATTCTTGTTTTAGATTTTTCTAAATACGGATGTATATATCCGTATTTAGACAAATCTAAGACAAGAATTTTGGAACGAAGGGAGTAGA
tae-miR207	ta_iwgsc_4al_v2_7133487	ta_iwgsc_4al_v2_7133487_21	-	2264..2284	2264..2350	TTTTGGAACGAAGGGAGTAGA	TACTCCCTCCGTTCCAAAATAGATGGCTCAACTTAGTATAAAGTTAGTATAAAGTTGGGTTATCTGTTTTGGAACGAAGGGAGTAGA
tae-miR207	ta_iwgsc_5bl_v1_10821176	ta_iwgsc_5bl_v1_10821176_1	+	4141..4161	4072..4161	TTTTGGAACGAAGGGAGTAGA	TACTCCCTCCGTTCCAAAATAGATGACTCAACTTTGTACAAATAACTTTGTACAAAGTTGAGTCATCTATTTTGGAACGAAGGGAGTAGA
tae-miR207	ta_iwgsc_5bl_v1_10910924	ta_iwgsc_5bl_v1_10910924_1	+	2730..2750	2663..2750	TTTTGGAACGAAGGGAGTAGA	TACTCCCTCCGTTCCAACATAGATGACCCAACTTTGTACTAAAGTTAGTACAAAGTTGAGTCATCTATTTTGGAACGAAGGGAGTAGA
tae-miR207	ta_iwgsc_5bs_v1_2257156	ta_iwgsc_5bs_v1_2257156_3	-	933..953	933..1020	TTTTGGAACGAAGGGAGTAGA	TACTCCCTCCGTTCCAAAATTGATGATCTAATTTTATACCAAAGTTAGTACAAAATTGGGTCATCTATTTTGGAACGAAGGGAGTAGA
tae-miR207	ta_iwgsc_6bl_v1_4342091	ta_iwgsc_6bl_v1_4342091_1	+	186..206	139..206	TTTTGGAACGAAGGGAGTAGA	TACTCCCTCCGTCCCAAAATGAAGTTGTGCTAAGGTTAAGGCACTTATTTTGGAACGAAGGGAGTAGA
tae-miR207	ta_iwgsc_7bl_v1_4521492	ta_iwgsc_7bl_v1_4521492_3	-	1477..1497	1477..1575	TTTTGGAACGAAGGGAGTAGA	TGCTCCCTCCGTTTCAAAATAGATGACCCAACTGTATACTAACTTTATACTAAAGTTAGTACTAAGTTGAGTCATCTATTTTGGAACGAAGGGAGTAGA
tae-miR207	ta_iwgsc_2bl_v1_7940921	ta_iwgsc_2bl_v1_7940921_1	-	4903..4923	4903..5001	TTTTGGAACGAAGGGAGTAGA	TACTCCCTCCGTTCCAAAATATATGATCCAACTTTGTACTAACTTTGTACTAAAGTTAGTATAAAGTTGAGTCTTCTATTTTGGAACGAAGGGAGTAGA
tae-miR207	ta_iwgsc_3b_v1_10433772	ta_iwgsc_3b_v1_10433772_3	+	2061..2081	1995..2081	TTTTGGAACGAAGGGAGTAGA	TACCCCTCCGTTTCAAAATAGATGACCCAATTTTGTACTAACTTTAGTACAAATTTTGGTCATCTATTTTGGAACGAAGGGAGTAGA
tae-miR207	ta_iwgsc_1bl_v1_3864954	ta_iwgsc_1bl_v1_3864954_7	-	700..720	700..754	TTTTGGAACGAAGGGAGTAGA	TACTCCCTCCATTTCAATATAGATGACTCAACTATTTTGGAACGAAGGGAGTAGA

## Sheet: Supplementary Table 7
Supplementary Table 7: Novel miRNAs matching known miRNAs from dicots and non-wheat monocots
miRNA Name	Sequence	Length	Name	Plant species	Match type	Mismatches
Monocots
TaemiR-53	ATTTGTAGTGTTCGGATTGAGTTT	24	MIR1878	Brachypodium distachyon	Mature 3' variant	1
TaemiR-56	CCTCCGATCCATAATAAGTGT	21	MIR5181b	Brachypodium distachyon/Aegilops tauschii	Mature 5' sub/super variant	1
TaemiR-112	TCCATCCCATAATATAAGAGT	21	MIR818b/MIR818d	Oryza sativa	Precursor variant	2
TaemiR-125	TCCGTCCCAAAATAAGTGTCG	21	MIR812a	Oryza sativa	Precursor variant	2
TaemiR-130	TCCGTCCCGTAATATAAGAGT	21	MIR818b	Oryza sativa	Precursor variant	2
TaemiR-131	TCCGTCCTAAAATAAGTGTCT	21	MIR1122	Festuca arundinacea	Precursor variant	2
TaemiR-141	TCTGTAACTAAATATAAGACG	21	MIR1130	Hordeum vulgare	Mature 5' variant	1
TaemiR-151	TGGCATTGAGGGAGTCAAGCA	21	MIR160e	Brachypodium distachyon	Mature 3' sub/super variant	1
TaemiR-155	TTCCTGATGTCTCCCATTCCTA	22	MIR2118e	Zea mays	Mature 3'	0
TaemiR-163	TTTTGGAACGAAGGGAGTAGA	21	MIR1442	Oryza sativa	Precursor variant	2
Dicots
TaemiR-132	TCCTACTTGGGGAGCCA	17	MIR167b	Theobroma cacao	Precursor variant	1
TaemiR-147	TGCATTTGCACCTGCACCTAG	21	MIR530a	Citrus sinensis	Mature 5' variant	1
TaemiR-65	GAACGGAGGGAGTACATTGCA	21	MIR5281d	Medicago truncatula	Precursor variant	2
TaemiR-66	GAAGAAGAAGAAGAAGGAGAAGAA	24	MIR6426b	Populus trichocarpa	Precursor variant	2
TaemiR-67	GAAGAAGAAGAAGGAGAAGAAGAA	24	MIR6426b	Populus trichocarpa	Precursor variant	2
TaemiR-68	GAAGAAGAAGAGGAAGAAGAAGAA	24	MIR6426b	Populus trichocarpa	Precursor variant	2
TaemiR-69	GAAGAAGAAGGAGAAGAAGAAGAA	24	MIR6426b	Populus trichocarpa	Precursor variant	2

## Sheet: Supplementary Table 8
Differential expression of miRNAs as predicted using DESeq2 in all four treatments
Supplementary Table 8: Log2 fold changes for known and novel miRNAs
		IL/HL			IP/HP			IP/IL			HP/HL
miRNA_Acc.	miRNA name	foldchange	p-value	FDR Correction (q-value)	foldchange	p-value	FDR Correction (q-value)	foldchange	p-value	FDR Correction (q-value)	foldchange	p-value	FDR Correction (q-value)	Is any comparision pAdjusted <0.05	log2foldchange <-1.5 or >1.5	Both
Id27648_x99	tae-MIR9668-p3_2ss14CG19TG	0.4	0.578582	1	-1.01221	0.578582	0.36	-1.31947	0.060384	1	-0.046653	0.94167	1	FALSE	TRUE	FALSE
Id31738_x468	MIR531	0.017171	0.966685	1	0	0.966685	1	-6.14089	0	0	-6.5158	0	0	TRUE	TRUE	TRUE
Id33892_x568	tae-miR107	0.056566	0.870341	1	0	0.870341	1	-6.47361	0	0	-6.82052	0	0	TRUE	FALSE	FALSE
Id23286_x1843	MIR5200	-0.058077	0.812068	1	-0.338977	0.812068	1	-1.34026	0	0	-1.05936	1.7e-05	0.0005865	TRUE	TRUE	TRUE
Id27916_x733	TA078/miR399b	-1.90986	0.000129	0.044505	1.74992	0.000129	0.044505	2.51807	0	0	-1.14171	0.017591	0.183906	TRUE	TRUE	TRUE
Id28050_x178	tae-miR118	-0.481061	0.440102	1	0	0.440102	1	-4.63662	1e-06	5.75e-05	-5.48018	0	0	TRUE	TRUE	TRUE
Id19088_x459	MIR399	-1.09469	0.030519	1	1.45762	0.030519	1	2.44764	1e-06	5.75e-05	-0.104674	0.828038	1	TRUE	TRUE	TRUE
Id24730_x148	MIR1123	-0.396178	0.570566	1	0	0.570566	1	-4.41043	3e-06	0.000147857	-5.15801	0	0	TRUE	TRUE	TRUE
Id36830_x563	MIR397	0.905752	0.033031	1	0.50539	0.033031	1	-2.08766	4e-06	0.0001725	-1.6873	0.000183	0.00485654	TRUE	TRUE	TRUE
Id104727_x97	PC-3p-43293_23/PC-3p-65443_14	0	1	1	0.15358	1	1	4.34243	7e-06	0.000268333	4.4375	3e-06	0.0001725	TRUE	TRUE	TRUE
Id24073_x94	tae-miR33	0.396755	0.566146	1	0	0.566146	1	-4.3216	8e-06	0.000276	-4.27148	5e-06	0.000215625	TRUE	TRUE	TRUE
Id19733_x112	tae-miR200	-1.18111	0.074887	1	-0.861679	0.074887	1	3.73364	2.9e-05	0.000909545	3.4142	2.4e-05	0.000752727	TRUE	TRUE	TRUE
Id13170_x1409	tae-miR9664	-1.04478	0.023701	1	0.320359	0.023701	1	-1.97678	4.2e-05	0.0012075	-3.34193	0	0	TRUE	TRUE	TRUE
Id20324_x82	tae-miR65	0	1	1	-0.219515	1	1	3.91356	4.8e-05	0.00127385	4.37672	5e-06	0.000215625	TRUE	FALSE	FALSE
Id39147_x75405	MIR167c	0.175547	0.498928	1	-0.479032	0.498928	1	-1.00111	0.000117	0.00288321	-0.346536	0.181942	0.717193	TRUE	TRUE	TRUE
Id43332_x197	MIR9666b	0.644081	0.31908	1	1.35116	0.31908	1	2.30418	0.00015	0.00345	1.5971	0.009413	0.118421	TRUE	FALSE	FALSE
Id46737_x7730	MIR9666a	-0.500827	0.041126	1	0.113132	0.041126	1	0.80908	0.000993	0.0214116	0.195122	0.422647	0.961463	TRUE	TRUE	TRUE
Id21596_x40	Ta-miR2027	0.912322	0.34227	1	0	0.34227	1	-3.39912	0.001077	0.0218568	-2.7926	0.003315	0.0519852	TRUE	TRUE	TRUE
Id93054_x55	tae-miR100	0	1	1	-0.645565	1	1	3.12466	0.001275	0.0244375	3.98927	5.5e-05	0.00158125	TRUE	FALSE	FALSE
Id23742_x3116	MIR9776	0.873444	0.001099	0.189578	1.23477	0.001099	0.189578	0.832254	0.001614	0.0293068	0.470923	0.078061	0.479895	TRUE	TRUE	TRUE
Id17869_x44	MIR5049	0	1	1	0.175724	1	1	3.18829	0.001791	0.0308947	3.20733	0.001092	0.0221612	TRUE	TRUE	TRUE
Id20382_x39	tae-miR206	0.026411	0.962731	1	0	0.962731	1	-2.97374	0.003168	0.0520457	-3.25928	0.000882	0.020286	TRUE	TRUE	TRUE
Id64676_x38	tae-miR96	0.1468	0.866207	1	0	0.866207	1	-2.91754	0.004225	0.0662557	-3.07406	0.001768	0.0338867	TRUE	FALSE	FALSE
Id15923_x3903	PC-5p-15217_84	0.015477	0.957831	1	-0.701482	0.957831	1	-0.848118	0.004473	0.067095	-0.131159	0.654691	1	FALSE	TRUE	FALSE
Id19917_x39	PC-5p-32883_33	0.162381	0.866409	1	0	0.866409	1	-2.85433	0.005521	0.0793644	-2.9676	0.002609	0.0428621	TRUE	TRUE	TRUE
Id34029_x28	tae-miR106	0.618355	0.54939	1	0	0.54939	1	-2.84715	0.006849	0.0945162	-2.52468	0.009611	0.118421	FALSE	TRUE	FALSE
Id28268_x29	MIR5384	0	1	1	0.226431	1	1	2.77474	0.007502	0.0995458	2.73064	0.005899	0.0814062	FALSE	TRUE	FALSE
Id24628_x29	tae-miR13	0.501484	0.635421	1	0	0.635421	1	-2.75773	0.008832	0.112853	-2.53872	0.009599	0.118421	FALSE	TRUE	FALSE
Id117753_x36	tae-miR15	-0.166359	0.884784	1	0	0.884784	1	-2.63729	0.009522	0.115872	-3.08338	0.002037	0.0369876	TRUE	TRUE	TRUE
Id112137_x111	tae-miR32	1.221	0.045627	1	-1.10689	0.045627	1	-1.72849	0.00974	0.115872	0.5994	0.326893	0.881079	FALSE	TRUE	FALSE
Id16444_x36	MIR1120a	0.611225	0.524715	1	-2.23777	0.524715	1	-2.36895	0.010813	0.12435	0.48005	0.62017	1	FALSE	TRUE	FALSE
Id29243_x117	tae-miR56	0.49066	0.417974	1	-1.46242	0.417974	1	-1.71097	0.013036	0.142151	0.242103	0.688406	1	FALSE	TRUE	FALSE
Id73257_x39	tae-miR2	-0.543601	0.618773	1	0	0.618773	1	-2.47552	0.013185	0.142151	-3.30997	0.001091	0.0221612	TRUE	FALSE	FALSE
Id16403_x2346	MIR9676	-0.475293	0.090233	1	-0.083628	0.090233	1	0.674591	0.016935	0.176802	0.282926	0.303578	0.881079	FALSE	TRUE	FALSE
Id16984_x22	tae-miR150	0	1	1	0.467463	1	1	2.52772	0.017424	0.176802	2.23061	0.024276	0.230563	FALSE	TRUE	FALSE
Id76618_x23	tae-miR83	1.12142	0.282931	1	-1.36082	0.282931	1	-2.36539	0.018708	0.184407	0.116856	0.906566	1	FALSE	TRUE	FALSE
Id28138_x24	tae-miR201	0	1	1	0.356974	1	1	2.46809	0.020571	0.197139	2.27428	0.022364	0.220445	FALSE	TRUE	FALSE
Id2809_x125	tae-miR116	-1.51481	0.025637	1	-0.225117	0.025637	1	1.58525	0.02197	0.204855	0.295559	0.623295	1	FALSE	FALSE	FALSE
Id43328_x502	MIR9654b	0.077746	0.865536	1	-0.190779	0.865536	1	0.979114	0.027271	0.247592	1.24764	0.003716	0.05574	FALSE	FALSE	FALSE
Id16709_x6265	MIR9666a	0.208589	0.392566	1	0.254221	0.392566	1	0.534444	0.028327	0.250167	0.488811	0.043875	0.34402	FALSE	TRUE	FALSE
Id23284_x110	tae-miR145	-0.354698	0.613307	1	0.098019	0.613307	1	1.60602	0.029564	0.250167	1.1533	0.09852	0.507304	FALSE	TRUE	FALSE
Id48062_x138	MIR1125	-0.566735	0.357704	1	-0.99056	0.357704	1	-1.50252	0.02973	0.250167	-1.0787	0.077771	0.479895	FALSE	TRUE	FALSE
Id106896_x97	tae-miR40	0.174916	0.783683	1	-0.955197	0.783683	1	-1.55992	0.032134	0.257511	-0.42981	0.511705	1	FALSE	FALSE	FALSE
Id2622_x2202	tae-miR132	0.016347	0.955102	1	-0.08288	0.955102	1	0.612356	0.03221	0.257511	0.711583	0.011254	0.125246	FALSE	FALSE	FALSE
Id60097_x261	MIR1125	-0.177743	0.714112	1	-0.559483	0.714112	1	-1.11427	0.032842	0.257511	-0.732536	0.128221	0.59628	FALSE	TRUE	FALSE
Id33530_x31	tae-miR134	-0.764873	0.495933	1	0	0.495933	1	-2.10077	0.035595	0.272895	-3.14936	0.002303	0.0397267	TRUE	FALSE	FALSE
Id26272_x144	tae-miR108	0.293978	0.623067	1	-0.830597	0.623067	1	-1.36189	0.036691	0.275182	-0.237311	0.693375	1	FALSE	FALSE	FALSE
Id24172_x14791	MIR397	0.509332	0.196343	1	-0.41983	0.196343	1	-0.816501	0.038556	0.281031	0.112661	0.774976	1	FALSE	TRUE	FALSE
Id22096_x28	MIR9668	-0.467168	0.696049	1	0	0.696049	1	-2.10057	0.0391	0.281031	-2.84249	0.005824	0.0814062	FALSE	TRUE	FALSE
Id24457_x20	tae-miR45	0	1	1	0.003159	1	1	2.1249	0.042504	0.299263	2.28253	0.024727	0.230563	FALSE	FALSE	FALSE
Id17272_x1302	tae-miR34	0.55995	0.077711	1	-0.678334	0.077711	1	-0.630608	0.051173	0.353094	0.607676	0.053502	0.384546	FALSE	FALSE	FALSE
Id118882_x106	tae-miR11	-0.021477	0.979732	1	-0.619894	0.979732	1	-1.4152	0.052818	0.357298	-0.816779	0.230497	0.77287	FALSE	TRUE	FALSE
Id22876_x25	tae-miR85	-0.411563	0.735093	1	0	0.735093	1	-1.97857	0.053939	0.357865	-2.64792	0.010309	0.122642	FALSE	FALSE	FALSE
Id29209_x658	MIR160	-0.621594	0.115788	1	0.541945	0.115788	1	0.76492	0.055479	0.359181	-0.398619	0.303247	0.881079	FALSE	TRUE	FALSE
Id15853_x16	tae-miR103	0.708487	0.557141	1	0	0.557141	1	-2.08957	0.057859	0.359181	-1.64142	0.096454	0.504191	FALSE	TRUE	FALSE
Id20636_x20	tae-miR101	-1.44915	0.11626	1	0.075674	0.11626	1	1.83	0.05918	0.359181	0.305175	0.76902	1	FALSE	FALSE	FALSE
Id42903_x1754	MIR9654b	-0.378822	0.36525	1	-0.068945	0.36525	1	0.790517	0.059597	0.359181	0.48064	0.245994	0.791063	FALSE	FALSE	FALSE
Id27070_x3405	tae-miR143	0.010362	0.965435	1	-0.66623	0.965435	1	-0.458946	0.060101	0.359181	0.217646	0.3595	0.90531	FALSE	FALSE	FALSE
Id77720_x87	tae-miR71	0.237274	0.736873	1	-1.28938	0.736873	1	-1.44127	0.062404	0.364905	0.085382	0.904053	1	FALSE	TRUE	FALSE
Id28441_x77	MIR1117	1.63133	0.03166	1	-0.724946	0.03166	1	-1.43479	0.06541	0.376107	0.921486	0.22094	0.76824	FALSE	FALSE	FALSE
Id11229_x40811	MIR156	0.278757	0.395516	1	-0.836847	0.395516	1	-0.596122	0.06941	0.392565	0.519482	0.113228	0.550192	FALSE	FALSE	FALSE
Id25150_x1027	MIR9661	0.100935	0.777155	1	0.035779	0.777155	1	0.635933	0.072639	0.404201	0.70109	0.043455	0.34402	FALSE	FALSE	FALSE
Id18295_x172	MIR1120a	-0.422913	0.457982	1	0.317104	0.457982	1	1.01635	0.078077	0.427565	0.27633	0.613478	1	FALSE	TRUE	FALSE
Id66597_x20	tae-miR81	0.15432	0.874566	1	-1.49428	0.874566	1	-1.65501	0.083693	0.442776	-0.006415	0.994257	1	FALSE	FALSE	FALSE
Id24407_x4416	MIR9663	-0.024294	0.948334	1	-0.248866	0.948334	1	0.651487	0.083843	0.442776	0.876058	0.019419	0.197046	FALSE	FALSE	FALSE
Id25642_x127	MIR1127b/MIR5175	0.190201	0.761541	1	-0.45003	0.761541	1	-1.16486	0.084705	0.442776	-0.524626	0.410981	0.961463	FALSE	FALSE	FALSE
Id22023_x69	tae-miR31	0.597353	0.436571	1	-0.391643	0.436571	1	-1.40649	0.086782	0.445831	-0.417493	0.590099	1	FALSE	FALSE	FALSE
Id100948_x60	PC-3p-6115_223	1.43708	0.069954	1	-1.02686	0.069954	1	-1.41001	0.087874	0.445831	1.05393	0.179289	0.717193	FALSE	TRUE	FALSE
Id24210_x88	MIR1125	-0.569655	0.438026	1	-0.278252	0.438026	1	-1.33098	0.090097	0.448858	-1.62239	0.028756	0.25438	FALSE	TRUE	FALSE
Id73190_x18	MIR1125	-0.133822	0.916634	1	-0.796378	0.916634	1	-1.65041	0.093761	0.448858	-0.987851	0.34943	0.895158	FALSE	FALSE	FALSE
Id21761_x11978	tae-miR393a/tae-miR393b/tae-miR393c	-0.539349	0.06688	1	-0.726674	0.06688	1	-0.490952	0.096964	0.448858	-0.303627	0.301352	0.881079	FALSE	TRUE	FALSE
Id61763_x13	tae-miR47	0	1	1	0.249272	1	1	1.76613	0.09723	0.448858	1.6871	0.095823	0.504191	FALSE	TRUE	FALSE
Id28381_x13	tae-miR14	0	1	1	0.237409	1	1	1.75883	0.098491	0.448858	1.68968	0.095218	0.504191	FALSE	FALSE	FALSE
Id6941_x202	ata-miR172a-3p_1ss20GC/ata-miR172b-3p	-0.008133	0.989573	1	-0.396197	0.989573	1	-0.90081	0.098662	0.448858	-0.512747	0.313929	0.881079	FALSE	TRUE	FALSE
Id27501_x60	tae-miR111	0.496553	0.533873	1	1.676	0.533873	1	1.31049	0.099025	0.448858	0.131046	0.861723	1	FALSE	FALSE	FALSE
Id17634_x70	MIR1137a	-0.742968	0.330498	1	-0.253666	0.330498	1	1.30768	0.09933	0.448858	0.818379	0.263587	0.826705	FALSE	FALSE	FALSE
Id31062_x298	tae-miR113	-0.002518	0.992046	1	-0.075883	0.992046	1	0.752552	0.10018	0.448858	0.825917	0.058113	0.40098	FALSE	FALSE	FALSE
Id125035_x310	tae-miR93	-0.439165	0.365857	1	0.968007	0.365857	1	0.792075	0.105892	0.464842	-0.615097	0.199808	0.745	FALSE	TRUE	FALSE
Id36604_x15	MIR9654b	-1.07934	0.247092	1	0.151761	0.247092	1	1.60661	0.106442	0.464842	0.3755	0.724808	1	FALSE	TRUE	FALSE
Id22635_x88	tae-miR148	0.906441	0.222686	1	0.206255	0.222686	1	1.14657	0.108138	0.466345	1.84676	0.010919	0.125246	FALSE	FALSE	FALSE
Id679_x113	tae-miR109	0.130905	0.836649	1	-0.051934	0.836649	1	-1.08884	0.113738	0.477539	-0.905997	0.167349	0.704991	FALSE	FALSE	FALSE
Id95530_x67	MIR1125	-0.967892	0.208565	1	1.00439	0.208565	1	1.22987	0.115893	0.477539	-0.742408	0.318718	0.881079	FALSE	FALSE	FALSE
Id47013_x42954	MIR9676	0.120453	0.583285	1	-0.130633	0.583285	1	-0.345087	0.116526	0.477539	-0.094	0.668471	1	FALSE	TRUE	FALSE
Id34908_x18	MIR9654a	-0.122347	0.923484	1	-1.21505	0.923484	1	-1.50778	0.117226	0.477539	-0.415075	0.695065	1	FALSE	TRUE	FALSE
Id82152_x53	tae-miR90	0.092915	0.905223	1	-1.53469	0.905223	1	-1.36488	0.118948	0.477539	0.262726	0.744907	1	FALSE	FALSE	FALSE
Id32271_x19	MIR1122c/MIR1120b	-0.25896	0.82389	1	-1.20145	0.82389	1	-1.48122	0.120709	0.477539	-0.538734	0.611724	1	FALSE	TRUE	FALSE
Id71514_x19	tae-miR74	0.467784	0.648215	1	-1.87498	0.648215	1	-1.4814	0.121426	0.477539	0.861364	0.419167	0.961463	FALSE	FALSE	FALSE
Id16187_x66	tae-miR125	-1.32189	0.09284	1	0.337169	0.09284	1	1.2358	0.121807	0.477539	-0.423258	0.563348	1	FALSE	TRUE	FALSE
Id16477_x18	tae-miR38	-0.505449	0.689599	1	0	0.689599	1	-1.57981	0.124728	0.483496	-2.34706	0.026105	0.237006	FALSE	FALSE	FALSE
Id46043_x101	tae-miR59	-0.194626	0.791825	1	0.582143	0.791825	1	1.16862	0.12839	0.492162	0.391851	0.600239	1	FALSE	TRUE	FALSE
Id28367_x34	bdi-MIR5067-p5_2ss13TA17CT	-0.933667	0.348896	1	-2.4485	0.348896	1	-1.28324	0.132228	0.496916	0.231592	0.817539	1	FALSE	TRUE	FALSE
Id29279_x15	PC-150	-0.160852	0.909804	1	0	0.909804	1	-1.57703	0.132511	0.496916	-1.993	0.055224	0.388822	FALSE	FALSE	FALSE
Id24297_x70	tae-miR128	-0.638448	0.408786	1	0.642336	0.408786	1	1.17601	0.136295	0.50561	-0.104777	0.88966	1	FALSE	TRUE	FALSE
Id90262_x11	tae-miR86	2.02595	0.092018	1	0	0.092018	1	-1.83343	0.142904	0.524488	0	1	1	FALSE	TRUE	FALSE
Id90447_x17	tae-miR5	-0.572196	0.660384	1	0	0.660384	1	-1.43491	0.159959	0.580904	-2.26181	0.033447	0.28848	FALSE	FALSE	FALSE
Id32194_x202	tae-miR16	-1.22316	0.121577	1	0.144117	0.121577	1	1.08429	0.17146	0.602035	-0.282988	0.718348	1	FALSE	FALSE	FALSE
Id15858_x92	PC-5p-38227_27	-0.21535	0.763416	1	-0.259466	0.763416	1	1.04656	0.172539	0.602035	1.09067	0.139158	0.619506	FALSE	TRUE	FALSE
Id9861_x668	tae-miR57	0.441345	0.426101	1	-0.640365	0.426101	1	0.751318	0.173369	0.602035	1.83303	0.000797	0.0196404	TRUE	TRUE	TRUE
Id30737_x75	MIR1135	-0.127549	0.868349	1	-1.67033	0.868349	1	-1.09182	0.174321	0.602035	0.450965	0.539612	1	FALSE	FALSE	FALSE
Id71594_x109	MIR1123	0.762667	0.274828	1	-0.230528	0.274828	1	-0.980154	0.176029	0.602035	0.013041	0.985245	1	FALSE	FALSE	FALSE
Id22278_x613	MIR9652	0.079918	0.846703	1	-0.665276	0.846703	1	-0.577894	0.176248	0.602035	0.167299	0.682923	1	FALSE	FALSE	FALSE
Id27805_x96	tae-miR147	0.866241	0.233829	1	-0.233781	0.233829	1	-1.00537	0.181164	0.612761	0.094657	0.895678	1	FALSE	FALSE	FALSE
Id28792_x96237	MIR398	0.014003	0.973058	1	-0.021698	0.973058	1	-0.552106	0.183029	0.613058	-0.516405	0.212907	0.757247	FALSE	FALSE	FALSE
Id103674_x322	tae-miR61	0.10286	0.830681	1	0.602868	0.830681	1	0.629297	0.18777	0.622891	0.129289	0.783149	1	FALSE	FALSE	FALSE
Id41621_x259	tae-miR44	-0.31435	0.598685	1	0.056313	0.598685	1	-0.80858	0.18981	0.623661	-1.17924	0.048772	0.36579	FALSE	FALSE	FALSE
Id32217_x122	MIR531	0.147222	0.845349	1	0.293978	0.845349	1	-1.01164	0.194369	0.632616	-1.15839	0.129626	0.59628	FALSE	FALSE	FALSE
Id17736_x6485	ata-miR1432-5p_L+1R-1	0.177652	0.553747	1	0.329012	0.553747	1	-0.386722	0.199263	0.642484	-0.538081	0.073213	0.476575	FALSE	FALSE	FALSE
Id9912_x178	tae-miR72	0.706431	0.198874	1	-0.92552	0.198874	1	-0.719616	0.206295	0.658998	0.912335	0.090382	0.504191	FALSE	TRUE	FALSE
Id27953_x12	PC-162	-0.035786	0.992318	1	0	0.992318	1	-1.32402	0.208862	0.661077	-1.60263	0.121725	0.583266	FALSE	FALSE	FALSE
Id29438_x618	tae-miR99	-0.010039	0.979164	1	0.280707	0.979164	1	0.498215	0.211043	0.661908	0.207469	0.594284	1	FALSE	FALSE	FALSE
Id24148_x132	PC-3p-21053_57	-0.341294	0.623802	1	-0.555582	0.623802	1	0.877214	0.220595	0.667386	1.0915	0.110691	0.549166	FALSE	FALSE	FALSE
Id33738_x3433	MIR164	-0.085237	0.727665	1	0.671381	0.727665	1	-0.302226	0.222528	0.667386	-1.05884	1.7e-05	0.0005865	TRUE	FALSE	FALSE
Id29193_x351	MIR9772	0.452356	0.344791	1	-0.734763	0.344791	1	-0.598486	0.224374	0.667386	0.588634	0.212357	0.757247	FALSE	FALSE	FALSE
Id20435_x64988	ata-miR5168-3p	-0.39178	0.214275	1	0.210309	0.214275	1	0.382627	0.225291	0.667386	-0.219462	0.48653	1	FALSE	FALSE	FALSE
Id41584_x2904	tae-MIR9652-p5_2ss2CT17TC	-0.433203	0.377571	1	-0.190713	0.377571	1	-0.589187	0.231831	0.667386	-0.831677	0.089918	0.504191	FALSE	FALSE	FALSE
Id103766_x171	tae-miR48	-0.271966	0.646452	1	0.026974	0.646452	1	-0.742658	0.23202	0.667386	-1.0416	0.079287	0.479895	FALSE	FALSE	FALSE
Id18918_x87	MIR1122c/MIR1130b	-0.142504	0.834374	1	-0.074327	0.834374	1	0.860137	0.232621	0.667386	0.79196	0.247637	0.791063	FALSE	FALSE	FALSE
Id65622_x75	tae-miR69	1.27783	0.083619	1	-0.408253	0.083619	1	-0.897811	0.233306	0.667386	0.788272	0.28179	0.875834	FALSE	FALSE	FALSE
Id26302_x299	MIR531	0.16655	0.728708	1	-0.650746	0.728708	1	-0.590154	0.237765	0.667386	0.227142	0.631631	1	FALSE	FALSE	FALSE
Id19094_x262	MIR1120b	-0.216651	0.714151	1	-1.49531	0.714151	1	-0.726833	0.238105	0.667386	0.551829	0.340075	0.895158	FALSE	FALSE	FALSE
Id30665_x275	MIR1122c/MIR1130b	-0.392041	0.460525	1	-0.348447	0.460525	1	0.636207	0.23878	0.667386	0.592614	0.247262	0.791063	FALSE	FALSE	FALSE
Id21585_x90	tae-miR119	-0.399918	0.587993	1	-0.181915	0.587993	1	0.896482	0.239146	0.667386	0.678479	0.35093	0.895158	FALSE	FALSE	FALSE
Id36204_x34686	TA015/TA016/Ta-miR2079/tae-miR2009-a	-0.248018	0.334073	1	-0.251379	0.334073	1	-0.301095	0.241632	0.667386	-0.297734	0.245972	0.791063	FALSE	FALSE	FALSE
Id5597_x1155	tae-miR78	-0.266632	0.42408	1	0.266232	0.42408	1	0.393124	0.243335	0.667386	-0.13974	0.671242	1	FALSE	FALSE	FALSE
Id83139_x28	PC-5p-120649_7/PC-5p-82690_10/PC-5p-34917_30	-0.457192	0.618366	1	1.20763	0.618366	1	1.11619	0.244963	0.667386	-0.548626	0.546896	1	FALSE	FALSE	FALSE
Id25273_x446	MIR1120a	0.54791	0.127586	1	-0.191747	0.127586	1	-0.429313	0.245005	0.667386	0.310345	0.383704	0.928306	FALSE	FALSE	FALSE
Id118389_x159	tae-miR94	0.61714	0.2582	1	-0.074003	0.2582	1	-0.654686	0.247171	0.667386	0.036457	0.946803	1	FALSE	FALSE	FALSE
Id63623_x153	PC-3p-142996_6	0.40599	0.471006	1	-0.258874	0.471006	1	-0.681329	0.24761	0.667386	-0.016465	0.976732	1	FALSE	FALSE	FALSE
Id95067_x159	tae-miR73	-0.294525	0.606454	1	-0.150497	0.606454	1	-0.690813	0.252405	0.675037	-0.834841	0.141858	0.619506	FALSE	FALSE	FALSE
Id68282_x52	tae-miR22	1.09561	0.195418	1	0.138409	0.195418	1	-0.987233	0.257457	0.683251	-0.030032	0.97225	1	FALSE	FALSE	FALSE
Id32578_x10976	MIR171a	0.068643	0.768037	1	-0.207189	0.768037	1	-0.262302	0.261852	0.68961	0.01353	0.953558	1	FALSE	FALSE	FALSE
Id91306_x40	tae-miR4	0.997542	0.245957	1	-0.120796	0.245957	1	-0.96911	0.277306	0.724777	0.149228	0.860499	1	FALSE	FALSE	FALSE
Id29512_x130	tae-miR202	-0.471113	0.473565	1	-0.527879	0.473565	1	0.728425	0.279889	0.726028	0.785191	0.212361	0.757247	FALSE	FALSE	FALSE
Id12454_x68	tae-miR124	0.523661	0.494955	1	-0.596446	0.494955	1	-0.860624	0.282329	0.726892	0.259483	0.733365	1	FALSE	FALSE	FALSE
Id15939_x278	tae-miR144	-0.278159	0.593294	1	0.713901	0.593294	1	0.549573	0.296531	0.757801	-0.442486	0.390337	0.935182	FALSE	FALSE	FALSE
Id18862_x456	MIR1120a/MIR1120c	-0.112672	0.793819	1	-0.501113	0.793819	1	-0.460116	0.301784	0.760291	-0.071674	0.865687	1	FALSE	FALSE	FALSE
Id26366_x55	PC-354	-0.406162	0.614255	1	-0.353457	0.614255	1	0.870709	0.30604	0.760291	0.818005	0.315553	0.881079	FALSE	FALSE	FALSE
Id71606_x147	PC-5p-165855_5	-0.072068	0.904182	1	0.040025	0.904182	1	-0.626155	0.306406	0.760291	-0.738248	0.205924	0.755785	FALSE	FALSE	FALSE
Id94277_x26	tae-miR7	-0.104537	0.899336	1	0.739868	0.899336	1	0.973965	0.306592	0.760291	0.12956	0.885077	1	FALSE	FALSE	FALSE
Id9830_x63	MIR395b	-0.574526	0.466898	1	-0.664558	0.466898	1	0.838083	0.308524	0.760291	0.928114	0.233366	0.774147	FALSE	FALSE	FALSE
Id24937_x61	MIR1120a	0.357238	0.646532	1	-0.35741	0.646532	1	-0.816528	0.315218	0.769467	-0.10188	0.895854	1	FALSE	FALSE	FALSE
Id77236_x45	tae-miR3	-0.132104	0.884271	1	-0.845389	0.884271	1	-0.896074	0.316708	0.769467	-0.18279	0.832679	1	FALSE	FALSE	FALSE
Id2292_x2097	tae-miR36	-0.983914	0.016912	1	-0.161533	0.016912	1	0.412628	0.320163	0.772421	-0.409753	0.315786	0.881079	FALSE	FALSE	FALSE
Id18965_x42	MIR1120a	-0.635643	0.461769	1	0.213587	0.461769	1	0.869459	0.328797	0.787743	0.020228	0.981209	1	FALSE	FALSE	FALSE
Id23460_x130	MIR5175	-0.636047	0.363494	1	0.054507	0.363494	1	-0.698004	0.332407	0.790899	-1.38856	0.047275	0.362442	FALSE	FALSE	FALSE
Id43127_x185	MIR9654b	-0.258236	0.701044	1	0.368058	0.701044	1	0.645585	0.342029	0.792621	0.019291	0.976863	1	FALSE	FALSE	FALSE
Id21718_x155	MIR1120a/MIR1120b	0.618965	0.309958	1	-0.769698	0.309958	1	-0.592794	0.342478	0.792621	0.795868	0.184485	0.717193	FALSE	FALSE	FALSE
Id18459_x171	MIR1122c	-0.337633	0.53486	1	0.980517	0.53486	1	0.520362	0.345238	0.792621	-0.797789	0.141109	0.619506	FALSE	TRUE	FALSE
Id25302_x68	MIR1130b	-0.493301	0.526901	1	-1.57576	0.526901	1	-0.754904	0.349956	0.792621	0.32755	0.663591	1	FALSE	FALSE	FALSE
Id29520_x28	tae-miR152	0.02855	0.982202	1	1.00576	0.982202	1	0.895127	0.351336	0.792621	-0.082084	0.926866	1	FALSE	TRUE	FALSE
Id120382_x41	tae-miR62	0.89455	0.304198	1	0.16917	0.304198	1	0.808614	0.352237	0.792621	1.53399	0.077378	0.479895	FALSE	FALSE	FALSE
Id16006_x145	tae-miR10	0.30037	0.609136	1	0.255447	0.609136	1	-0.561967	0.357781	0.792621	-0.517044	0.384776	0.928306	FALSE	TRUE	FALSE
Id93134_x85	PC-3p-58176_16	-2.092	0.009129	1	0.159676	0.009129	1	0.735131	0.358533	0.792621	-1.51654	0.043739	0.34402	FALSE	FALSE	FALSE
Id24403_x78	tae-miR149	0.694359	0.386233	1	-1.02693	0.386233	1	-0.740665	0.368087	0.792621	0.980626	0.217305	0.765002	FALSE	FALSE	FALSE
Id75345_x119	tae-miR54	0.457892	0.493648	1	0.404357	0.493648	1	0.58939	0.372593	0.792621	0.642925	0.323998	0.881079	FALSE	FALSE	FALSE
Id52043_x12343	MIR5062	-0.594356	0.040345	1	-0.342239	0.040345	1	0.259077	0.372775	0.792621	0.00696	0.980801	1	FALSE	FALSE	FALSE
Id23097_x279	tae-miR172d	-0.338853	0.488381	1	-0.099016	0.488381	1	0.444551	0.373106	0.792621	0.204714	0.664972	1	FALSE	FALSE	FALSE
Id26696_x107	tae-miR142	-0.610083	0.435716	1	-0.663966	0.435716	1	-0.702798	0.373644	0.792621	-0.648915	0.39969	0.946229	FALSE	FALSE	FALSE
Id116090_x54	tae-miR27	-0.676268	0.434214	1	0.402921	0.434214	1	0.777809	0.374911	0.792621	-0.30138	0.723612	1	FALSE	FALSE	FALSE
Id22497_x9544	MIR167a	0.275639	0.325327	1	-0.030197	0.325327	1	-0.249187	0.375106	0.792621	0.056649	0.839665	1	FALSE	FALSE	FALSE
Id20924_x210	tae-miR204	-0.237014	0.665285	1	-0.346838	0.665285	1	-0.50448	0.375883	0.792621	-0.394655	0.464002	1	FALSE	FALSE	FALSE
Id26745_x144	MIR1847	-0.424357	0.499686	1	0.060404	0.499686	1	0.56632	0.376416	0.792621	0.081559	0.893942	1	FALSE	FALSE	FALSE
Id19698_x87	tae-miR137	-0.152119	0.824978	1	-0.40272	0.824978	1	0.641415	0.376891	0.792621	0.892016	0.19272	0.730642	FALSE	FALSE	FALSE
Id16682_x26566	MIR398	0.36251	0.384073	1	-0.1599	0.384073	1	-0.364119	0.382155	0.792621	0.158291	0.703817	1	FALSE	FALSE	FALSE
Id16041_x884	MIR1120a	0.656749	0.050796	1	0.543184	0.050796	1	-0.29611	0.382571	0.792621	-0.182546	0.590465	1	FALSE	FALSE	FALSE
Id48404_x66	tae-miR9	0.267954	0.712745	1	-0.575044	0.712745	1	-0.667796	0.38296	0.792621	0.175203	0.80829	1	FALSE	FALSE	FALSE
Id19881_x69	tae-miR126	-0.170106	0.822421	1	-0.098101	0.822421	1	0.695868	0.385149	0.792621	0.623863	0.420766	0.961463	FALSE	FALSE	FALSE
Id40542_x75	tae-miR155	0.413123	0.601855	1	-0.39558	0.601855	1	0.666843	0.388493	0.792621	1.47555	0.051585	0.378656	FALSE	FALSE	FALSE
Id21408_x82	tae-miR52	-0.413949	0.568028	1	-0.94337	0.568028	1	-0.648603	0.38892	0.792621	-0.119183	0.864604	1	FALSE	FALSE	FALSE
Id114486_x42	tae-miR12	-0.20929	0.809594	1	-0.869772	0.809594	1	-0.748873	0.390567	0.792621	-0.088391	0.915109	1	FALSE	FALSE	FALSE
Id18815_x47	tae-miR112	-0.289851	0.735157	1	0.793835	0.735157	1	0.7459	0.394375	0.795669	-0.337786	0.69231	1	FALSE	FALSE	FALSE
Id102420_x32	tae-miR89	0.245193	0.792936	1	0.571904	0.792936	1	0.793107	0.402621	0.807583	0.466396	0.606303	1	FALSE	FALSE	FALSE
Id16039_x476	MIR1120a	-0.267697	0.562987	1	0.191562	0.562987	1	0.38884	0.406242	0.808392	-0.070419	0.87721	1	FALSE	FALSE	FALSE
Id37186_x63	PC-5p-1881_673	-0.975876	0.212598	1	0.073604	0.212598	1	0.655586	0.410564	0.808392	-0.393894	0.598475	1	FALSE	FALSE	FALSE
Id15894_x33	MIR1120a	0.568023	0.530489	1	-0.06774	0.530489	1	-0.763441	0.415707	0.808392	-0.127679	0.886465	1	FALSE	FALSE	FALSE
Id23190_x6175	MIR9674a	-0.181532	0.481096	1	0.051359	0.481096	1	0.210273	0.416392	0.808392	-0.022618	0.929752	1	FALSE	FALSE	FALSE
Id96804_x64	tae-miR53	-1.10354	0.186098	1	-0.636348	0.186098	1	0.678263	0.420954	0.808392	0.21107	0.793606	1	FALSE	FALSE	FALSE
Id110760_x75	PC-269	0.358252	0.619221	1	-0.667768	0.619221	1	-0.59796	0.423492	0.808392	0.42806	0.546441	1	FALSE	FALSE	FALSE
Id44513_x47	tae-miR138	-0.054053	0.946549	1	0.856974	0.946549	1	0.681641	0.424936	0.808392	-0.229386	0.783229	1	FALSE	FALSE	FALSE
Id65807_x85	tae-miR67	1.12481	0.108789	1	0.219249	0.108789	1	-0.566468	0.425474	0.808392	0.339089	0.626723	1	FALSE	FALSE	FALSE
Id26025_x176	MIR1122c	0.078965	0.905657	1	0.761112	0.905657	1	0.527658	0.427541	0.808392	-0.154488	0.814825	1	FALSE	FALSE	FALSE
Id17950_x65	tae-miR203	-0.861909	0.29911	1	-0.128161	0.29911	1	0.665714	0.427591	0.808392	-0.068034	0.932645	1	FALSE	FALSE	FALSE
Id16350_x234	Ta-miR2043	-0.729515	0.175821	1	-0.424384	0.175821	1	0.438859	0.428799	0.808392	0.133727	0.795171	1	FALSE	FALSE	FALSE
Id46890_x119	MIR9654b	-0.017006	0.981003	1	-0.242949	0.981003	1	-0.519619	0.440023	0.818659	-0.293676	0.647859	1	FALSE	FALSE	FALSE
Id78393_x64	tae-miR51	-0.52703	0.507598	1	1.41479	0.507598	1	0.617863	0.442098	0.818659	-1.32395	0.096188	0.504191	FALSE	FALSE	FALSE
Id15870_x99	MIR1130b	-0.883865	0.219068	1	-0.351529	0.219068	1	0.564813	0.443213	0.818659	0.032477	0.962442	1	FALSE	FALSE	FALSE
Id9433_x81	tae-miR58	-0.700274	0.350638	1	-0.435785	0.350638	1	0.589775	0.443737	0.818659	0.325286	0.651636	1	FALSE	FALSE	FALSE
Id123633_x347	tae-miR70	-0.205182	0.686325	1	-0.413736	0.686325	1	0.393504	0.446784	0.819896	0.602057	0.224401	0.76824	FALSE	FALSE	FALSE
Id113135_x69	tae-miR30	-0.15901	0.839527	1	0.881033	0.839527	1	0.600965	0.452801	0.824683	-0.439078	0.572872	1	FALSE	FALSE	FALSE
Id117989_x52	PC-3p-6451_212/PC-3p-54207_17/PC-3p-23802_49	-0.5581	0.513181	1	0.977164	0.513181	1	0.647071	0.454173	0.824683	-0.888194	0.290752	0.881079	FALSE	FALSE	FALSE
Id29332_x490950	MIR159a/MIR159b	-0.185528	0.484093	1	-0.216977	0.484093	1	-0.196609	0.458392	0.824999	-0.16516	0.533325	1	FALSE	FALSE	FALSE
Id29206_x6406	ata-miR169d-5p	0.065707	0.846274	1	-0.249212	0.846274	1	-0.25177	0.45913	0.824999	0.063149	0.851977	1	FALSE	FALSE	FALSE
Id96159_x201	tae-miR35	-0.723136	0.261682	1	0.402102	0.261682	1	0.477886	0.464358	0.829537	-0.647352	0.307671	0.881079	FALSE	FALSE	FALSE
Id28371_x70	tae-miR98	-0.235433	0.766384	1	-0.192088	0.766384	1	0.597225	0.468305	0.829537	0.55388	0.486607	1	FALSE	FALSE	FALSE
Id20808_x180	bdi-miR171f_1ss20CT	-0.417675	0.451507	1	-0.69176	0.451507	1	0.413359	0.471054	0.829537	0.687444	0.189921	0.728031	FALSE	FALSE	FALSE
Id100230_x36	PC-3p-43333_23	0.753751	0.395109	1	-0.130888	0.395109	1	-0.659663	0.471273	0.829537	0.224976	0.795638	1	FALSE	FALSE	FALSE
Id29237_x12124	ata-miR169e-5p	-0.270666	0.384602	1	0.02382	0.384602	1	0.220842	0.478793	0.838495	-0.073644	0.81271	1	FALSE	FALSE	FALSE
Id10134_x1898	MIR9673	0.047853	0.882968	1	-0.622635	0.882968	1	-0.230997	0.482603	0.840899	0.439491	0.171717	0.713763	FALSE	FALSE	FALSE
Id21607_x109	tae-miR37	-0.199325	0.78249	1	-0.485639	0.78249	1	-0.507522	0.491038	0.851297	-0.221208	0.754494	1	FALSE	FALSE	FALSE
Id20916_x61	tae-miR25	-0.958902	0.229692	1	-0.329242	0.229692	1	0.555415	0.494571	0.853135	-0.074245	0.921861	1	FALSE	FALSE	FALSE
Id32636_x72	MIR1120a	-0.630222	0.436375	1	0.375922	0.436375	1	0.553873	0.499632	0.857577	-0.45227	0.57003	1	FALSE	FALSE	FALSE
Id10455_x2085	tae-miR92	-0.428364	0.212416	1	-0.712059	0.212416	1	-0.23379	0.502467	0.858174	0.049905	0.88341	1	FALSE	FALSE	FALSE
Id16000_x325	tae-miR130	0.305444	0.530405	1	-0.087933	0.530405	1	-0.32061	0.519589	0.879422	0.072767	0.880446	1	FALSE	FALSE	FALSE
Id26117_x71	tae-miR120	-0.795199	0.321532	1	0.242107	0.321532	1	0.52026	0.521925	0.879422	-0.517046	0.509065	1	FALSE	FALSE	FALSE
Id33162_x166	MIR1137a/MIR1137b	0.420123	0.51886	1	-0.184376	0.51886	1	-0.424475	0.522555	0.879422	0.180024	0.780815	1	FALSE	FALSE	FALSE
Id57020_x241	tae-miR19	-0.182154	0.724496	1	-0.297124	0.724496	1	0.331821	0.530801	0.882198	0.446791	0.372762	0.914385	FALSE	FALSE	FALSE
Id30247_x1337	ata-miR9674b-3p	-0.329385	0.478322	1	-0.180401	0.478322	1	-0.291356	0.534079	0.882198	-0.440341	0.341504	0.895158	FALSE	FALSE	FALSE
Id29051_x319	tae-miR105	-0.117326	0.803437	1	-0.461125	0.803437	1	-0.302264	0.534788	0.882198	0.041535	0.928379	1	FALSE	FALSE	FALSE
Id27510_x51	tae-miR141	0.626658	0.447279	1	0.886557	0.447279	1	0.513211	0.537308	0.882198	0.253312	0.751789	1	FALSE	FALSE	FALSE
Id33770_x66	MIR1128	-0.573535	0.467355	1	-0.669246	0.467355	1	0.497193	0.540932	0.882198	0.592904	0.441656	0.980828	FALSE	FALSE	FALSE
Id18319_x22	MIR1120a	-0.515134	0.583911	1	0.122183	0.583911	1	0.587414	0.542084	0.882198	-0.049903	0.957503	1	FALSE	FALSE	FALSE
Id33172_x379	PC-5p-38286_27	-0.064773	0.904077	1	-0.71043	0.904077	1	-0.334359	0.542104	0.882198	0.311297	0.556791	1	FALSE	FALSE	FALSE
Id25553_x142	tae-miR140	0.364135	0.572296	1	-0.390177	0.572296	1	-0.396845	0.5475	0.883548	0.357467	0.574813	1	FALSE	FALSE	FALSE
Id32205_x124370	ata-miR172b-3p	-0.235065	0.414276	1	0.190486	0.414276	1	-0.172109	0.550092	0.883548	-0.59766	0.037904	0.318948	FALSE	FALSE	FALSE
Id67588_x57	tae-miR66	-0.391638	0.62089	1	0.067925	0.62089	1	0.484044	0.551441	0.883548	0.02448	0.975096	1	FALSE	FALSE	FALSE
Id119958_x47	tae-miR49	-0.273002	0.757829	1	-0.123276	0.757829	1	-0.51989	0.55488	0.883548	-0.669615	0.438477	0.980828	FALSE	FALSE	FALSE
Id18664_x126	MIR1122c	-0.270638	0.666222	1	-0.569347	0.666222	1	-0.380176	0.559291	0.883548	-0.081467	0.89349	1	FALSE	FALSE	FALSE
Id19302_x49	MIR1137b	-0.402139	0.640808	1	-0.23881	0.640808	1	0.515921	0.560582	0.883548	0.352592	0.683794	1	FALSE	FALSE	FALSE
Id1123_x119	tae-miR110	0.14519	0.814582	1	-0.416665	0.814582	1	-0.373545	0.561615	0.883548	0.18831	0.757141	1	FALSE	FALSE	FALSE
Id34020_x64	MIR6197	-0.315184	0.689378	1	0.170178	0.689378	1	0.465091	0.563422	0.883548	-0.020272	0.97904	1	FALSE	FALSE	FALSE
Id107608_x70	tae-miR28	-0.822953	0.287283	1	-0.427314	0.287283	1	0.452425	0.568271	0.884157	0.056787	0.94018	1	FALSE	FALSE	FALSE
Id27497_x142	tae-miR146	-0.315197	0.603388	1	-0.08982	0.603388	1	0.344597	0.579595	0.884157	0.11922	0.839571	1	FALSE	FALSE	FALSE
Id28018_x73	PC-5p-20481_59	-1.00992	0.180004	1	-0.241017	0.180004	1	0.42709	0.580157	0.884157	-0.34181	0.633014	1	FALSE	FALSE	FALSE
Id33028_x58	PC-5p-38286_27	-0.04562	0.951105	1	0.201025	0.951105	1	0.439878	0.581473	0.884157	0.193232	0.801437	1	FALSE	FALSE	FALSE
Id86499_x25	tae-miR24	-0.115471	0.883973	1	-0.489735	0.883973	1	0.523127	0.586012	0.884157	0.897392	0.352874	0.895158	FALSE	FALSE	FALSE
Id15779_x170	tae-miR121	0.230869	0.727994	1	-0.519239	0.727994	1	-0.361169	0.593624	0.884157	0.38894	0.553184	1	FALSE	FALSE	FALSE
Id51994_x43	tae-miR26	0.356573	0.680513	1	-0.745131	0.680513	1	-0.466411	0.597137	0.884157	0.635292	0.457456	1	FALSE	FALSE	FALSE
Id27_x440	tae-miR91	-0.543441	0.178366	1	-0.51085	0.178366	1	-0.22317	0.597863	0.884157	-0.255761	0.51425	1	FALSE	FALSE	FALSE
Id24828_x48	MIR1120a	0.402087	0.620688	1	-0.259573	0.620688	1	-0.441085	0.598651	0.884157	0.220574	0.783376	1	FALSE	FALSE	FALSE
Id29605_x99299	ata-miR166a-3p	0.109846	0.71856	1	0.112669	0.71856	1	-0.15892	0.602177	0.884157	-0.161743	0.59563	1	FALSE	FALSE	FALSE
Id63261_x76	tae-miR75	-0.296743	0.691046	1	-0.171703	0.691046	1	-0.393867	0.6043	0.884157	-0.518907	0.47718	1	FALSE	FALSE	FALSE
Id16970_x26792	MIR171a	0.048823	0.856296	1	-0.215747	0.856296	1	-0.139203	0.60604	0.884157	0.125367	0.641695	1	FALSE	FALSE	FALSE
Id22603_x50	tae-miR88	0.399832	0.637974	1	0.041204	0.637974	1	-0.446391	0.608564	0.884157	-0.087763	0.917132	1	FALSE	FALSE	FALSE
Id37346_x149	MIR169	-0.872754	0.266504	1	0.314683	0.266504	1	0.400213	0.612085	0.884157	-0.787224	0.311183	0.881079	FALSE	FALSE	FALSE
Id45389_x106	tae-miR127	1.1115	0.144834	1	0.586096	0.144834	1	-0.390975	0.612499	0.884157	0.134432	0.85897	1	FALSE	FALSE	FALSE
Id27911_x83	MIR1122c	-0.710412	0.330368	1	-0.549322	0.330368	1	0.3769	0.616631	0.884157	0.21581	0.7576	1	FALSE	FALSE	FALSE
Id14187_x573	tae-miR136	-0.037586	0.925657	1	-0.138709	0.925657	1	0.203844	0.620742	0.884157	0.304967	0.443505	0.980828	FALSE	FALSE	FALSE
Id19215_x71	PC-3p-9923_136/PC-3p-61006_15/PC-3p-82725_10/PC-5p-436356_2	0.570312	0.45821	1	-0.141357	0.45821	1	-0.385927	0.622837	0.884157	0.325742	0.668454	1	FALSE	FALSE	FALSE
Id96297_x54	tae-miR29	-0.010873	0.993164	1	0.404454	0.993164	1	-0.407106	0.62665	0.884157	-0.822433	0.310788	0.881079	FALSE	FALSE	FALSE
Id6326_x899	tae-miR1	-0.818429	0.085149	1	0.579673	0.085149	1	0.232007	0.629194	0.884157	-1.1661	0.013917	0.150043	FALSE	FALSE	FALSE
Id24473_x25349	miR396b/tae-miR396e	-0.551805	0.338252	1	0.03671	0.338252	1	0.277221	0.630243	0.884157	-0.311293	0.589229	1	FALSE	FALSE	FALSE
Id28347_x262	MIR1136	0.803526	0.123282	1	0.123798	0.123282	1	0.246551	0.630675	0.884157	0.926279	0.070775	0.476575	FALSE	FALSE	FALSE
Id23856_x517	tae-miR151	-0.44549	0.218892	1	-0.024922	0.218892	1	-0.180335	0.633947	0.884157	-0.600903	0.092426	0.504191	FALSE	FALSE	FALSE
Id17684_x644589	MIR9772	0.075698	0.826432	1	-0.506232	0.826432	1	-0.162945	0.636922	0.884157	0.418985	0.224905	0.76824	FALSE	FALSE	FALSE
Id23056_x120	tae-miR43	-0.094939	0.901749	1	0.402553	0.901749	1	0.365793	0.63804	0.884157	-0.131699	0.863684	1	FALSE	FALSE	FALSE
Id106867_x63	MIR1125	0.203598	0.787675	1	0.112268	0.787675	1	-0.367938	0.639396	0.884157	-0.276608	0.715278	1	FALSE	TRUE	FALSE
Id18588_x31	MIR9661	1.72991	0.06604	1	0.406937	0.06604	1	-0.44192	0.647794	0.884157	0.881056	0.317431	0.881079	FALSE	FALSE	FALSE
Id2443_x1997	tae-miR117	-0.263652	0.41376	1	-0.022927	0.41376	1	0.147434	0.650909	0.884157	-0.093291	0.770532	1	FALSE	FALSE	FALSE
Id24979_x193	MIR1120a	0.15419	0.761985	1	-0.642359	0.761985	1	-0.234973	0.654895	0.884157	0.561576	0.252112	0.797969	FALSE	FALSE	FALSE
Id25525_x163	PC-5p-82379_10	0.097761	0.865181	1	0.142006	0.865181	1	0.258143	0.654923	0.884157	0.213898	0.701301	1	FALSE	FALSE	FALSE
Id10074_x3789	MIR9673	-0.265575	0.440065	1	-0.756004	0.440065	1	-0.154553	0.655338	0.884157	0.335875	0.3261	0.881079	FALSE	FALSE	FALSE
Id33048_x62	PC-3p-57654_16	-0.417652	0.607355	1	-0.296656	0.607355	1	-0.364887	0.658901	0.884157	-0.485883	0.541287	1	FALSE	FALSE	FALSE
Id26454_x136	tae-miR60	-0.259381	0.697483	1	0.567494	0.697483	1	0.297977	0.658962	0.884157	-0.528897	0.423601	0.961463	FALSE	FALSE	FALSE
Id16639_x163	PC-5p-24890_46	-0.58693	0.362051	1	-0.37212	0.362051	1	0.288787	0.661539	0.884157	0.073978	0.906181	1	FALSE	FALSE	FALSE
Id20719_x69	PC-5p-61687_15	-0.344734	0.640742	1	0.065466	0.640742	1	0.330813	0.662055	0.884157	-0.079386	0.91219	1	FALSE	FALSE	FALSE
Id25627_x489	MIR1130b	-0.132031	0.712052	1	-0.074329	0.712052	1	-0.160532	0.665188	0.884157	-0.218233	0.534424	1	FALSE	FALSE	FALSE
Id23305_x49	TA114	-1.04317	0.226108	1	0.460576	0.226108	1	0.371813	0.667383	0.884157	-1.13193	0.178273	0.717193	FALSE	FALSE	FALSE
Id30312_x61	TA005/TA080/TA141/Ta-miR2048	-0.580377	0.479214	1	-0.482091	0.479214	1	0.356257	0.670767	0.884157	0.257971	0.748507	1	FALSE	FALSE	FALSE
Id83222_x69	tae-miR153	-0.728966	0.360852	1	-1.44765	0.360852	1	0.345388	0.675074	0.884157	1.06407	0.167563	0.704991	FALSE	FALSE	FALSE
Id29044_x32	MIR1130b	-0.388434	0.672782	1	-1.11883	0.672782	1	-0.369599	0.676047	0.884157	0.360794	0.693844	1	FALSE	FALSE	FALSE
Id19758_x58	tae-miR8	0.936697	0.247791	1	0.64853	0.247791	1	-0.346753	0.677159	0.884157	-0.058586	0.943499	1	FALSE	FALSE	FALSE
Id12615_x180	bdi-miR169b_R-1	0.508394	0.411406	1	-0.716775	0.411406	1	-0.260011	0.677512	0.884157	0.965158	0.111425	0.549166	FALSE	FALSE	FALSE
Id33793_x41628	MIR164	0.165341	0.417589	1	0.011742	0.417589	1	-0.084634	0.678498	0.884157	0.068964	0.735131	1	FALSE	FALSE	FALSE
Id117209_x25	tae-miR82	0.290383	0.761207	1	0.238537	0.761207	1	0.400817	0.679668	0.884157	0.452664	0.626126	1	FALSE	FALSE	FALSE
Id27421_x196	tae-miR129	-0.1626	0.761483	1	-0.162522	0.761483	1	0.225327	0.682172	0.884157	0.22525	0.665635	1	FALSE	FALSE	FALSE
Id26371_x27	MIR5049	0.415317	0.655833	1	-0.447206	0.655833	1	-0.385943	0.682864	0.884157	0.47658	0.606042	1	FALSE	FALSE	FALSE
Id85974_x64	tae-miR17	0.293342	0.705749	1	0.221352	0.705749	1	-0.326612	0.684261	0.884157	-0.254622	0.743168	1	FALSE	FALSE	FALSE
Id13786_x69	tae-miR104	-0.104718	0.894504	1	-0.877424	0.894504	1	-0.318452	0.688663	0.886525	0.454254	0.560871	1	FALSE	FALSE	FALSE
Id18154_x1443	tae-miR102	-0.155246	0.712818	1	-0.05829	0.712818	1	0.164311	0.698716	0.889156	0.067355	0.87237	1	FALSE	FALSE	FALSE
Id27691_x247	tae-miR135	0.614098	0.22007	1	0.059937	0.22007	1	0.190688	0.700739	0.889156	0.744849	0.128696	0.59628	FALSE	FALSE	FALSE
Id71127_x84	tae-miR41	-0.809573	0.291753	1	-0.027579	0.291753	1	0.300397	0.701521	0.889156	-0.481597	0.519059	1	FALSE	FALSE	FALSE
Id68835_x34	tae-miR79	0.503471	0.578431	1	-0.239046	0.578431	1	-0.350288	0.705417	0.889156	0.39223	0.660922	1	FALSE	FALSE	FALSE
Id77400_x176	tae-miR46	0.284329	0.635623	1	0.204733	0.635623	1	0.226783	0.706209	0.889156	0.306379	0.603483	1	FALSE	FALSE	FALSE
Id73404_x49	tae-miR21	-0.053914	0.947319	1	0.319272	0.947319	1	0.314671	0.709049	0.889156	-0.058515	0.943475	1	FALSE	FALSE	FALSE
Id88621_x46	tae-miR87	-0.312335	0.72009	1	-0.089511	0.72009	1	-0.324621	0.710224	0.889156	-0.547446	0.518656	1	FALSE	FALSE	FALSE
Id2270_x290	MIR159a/MIR159b	-0.031329	0.947738	1	-0.201455	0.947738	1	-0.180756	0.711325	0.889156	-0.01063	0.98185	1	FALSE	FALSE	FALSE
Id16354_x57	MIR1137a	-0.522823	0.522576	1	-0.206907	0.522576	1	0.297935	0.721848	0.899053	-0.017982	0.981751	1	FALSE	FALSE	FALSE
Id25711_x26	MIR1122a	0.472619	0.622747	1	0.203381	0.622747	1	-0.34881	0.725498	0.900348	-0.079572	0.931376	1	FALSE	FALSE	FALSE
Id25863_x95	MIR1120b	0.383452	0.592324	1	-0.426704	0.592324	1	-0.245425	0.736751	0.906256	0.564731	0.421714	0.961463	FALSE	FALSE	FALSE
Id18365_x174	MIR1120a	0.515237	0.377432	1	-0.651416	0.377432	1	-0.197929	0.737513	0.906256	0.968723	0.088491	0.504191	FALSE	FALSE	FALSE
Id32612_x116	MIR9783	-0.526115	0.417156	1	-0.754975	0.417156	1	-0.221965	0.738139	0.906256	0.006896	0.991823	1	FALSE	FALSE	FALSE
Id25132_x982	MIR1120a	0.203396	0.515713	1	-0.199831	0.515713	1	0.100373	0.750655	0.918355	0.5036	0.100304	0.508895	FALSE	FALSE	FALSE
Id23109_x49182	ata-miR393-5p	-0.568226	0.05078	1	-0.789147	0.05078	1	-0.09003	0.757139	0.919495	0.13089	0.652532	1	FALSE	FALSE	FALSE
Id61974_x38	tae-miR76	0.979409	0.265815	1	0.310709	0.265815	1	-0.275685	0.759921	0.919495	0.393015	0.647714	1	FALSE	FALSE	FALSE
Id18229_x85	MIR1120a	-0.794978	0.277725	1	-0.653243	0.277725	1	0.231095	0.759933	0.919495	0.08936	0.899103	1	FALSE	FALSE	FALSE
Id29574_x39	TA056	0.194862	0.830787	1	-0.273367	0.830787	1	0.272236	0.762248	0.919495	0.740464	0.400433	0.946229	FALSE	FALSE	FALSE
Id31010_x109	MIR1137b	0.364273	0.627592	1	0.02831	0.627592	1	-0.224704	0.768695	0.919902	0.111259	0.880902	1	FALSE	FALSE	FALSE
Id27167_x202	MIR1137a/MIR1137b	-0.525257	0.311887	1	-0.222074	0.311887	1	0.15698	0.771709	0.919902	-0.146203	0.769914	1	FALSE	FALSE	FALSE
Id28008_x158	PC-5p-27104_42	-0.356712	0.583197	1	0.411979	0.583197	1	0.184395	0.779978	0.919902	-0.584296	0.363908	0.907779	FALSE	FALSE	FALSE
Id17931_x95	MIR1137b	-0.313312	0.670766	1	-0.296344	0.670766	1	-0.203288	0.78541	0.919902	-0.220256	0.760259	1	FALSE	FALSE	FALSE
Id3094_x1628	tae-miR95	0.126572	0.727239	1	0.035498	0.727239	1	0.099268	0.78549	0.919902	0.190342	0.597459	1	FALSE	FALSE	FALSE
Id27377_x49	tae-miR115	-0.524812	0.537121	1	-0.072473	0.537121	1	0.232704	0.788009	0.919902	-0.219635	0.791945	1	FALSE	FALSE	FALSE
Id88399_x43	tae-miR97	-0.525301	0.550116	1	0.383408	0.550116	1	-0.233312	0.791163	0.919902	-1.14202	0.185015	0.717193	FALSE	FALSE	FALSE
Id18676_x45	MIR9679	0.14612	0.873042	1	-1.33368	0.873042	1	-0.230931	0.791586	0.919902	1.24887	0.158337	0.682828	FALSE	FALSE	FALSE
Id28311_x121	tae-miR131	-0.205165	0.751502	1	-0.356199	0.751502	1	0.175729	0.792747	0.919902	0.326763	0.605256	1	FALSE	FALSE	FALSE
Id110450_x25	tae-miR23	0.487013	0.602686	1	1.08779	0.602686	1	0.248454	0.792839	0.919902	-0.35232	0.69434	1	FALSE	FALSE	FALSE
Id81161_x61	tae-miR20	1.10346	0.15019	1	-0.107258	0.15019	1	-0.198153	0.797554	0.919902	1.01257	0.179922	0.717193	FALSE	FALSE	FALSE
Id33280_x101	MIR1136	0.217762	0.750398	1	0.22813	0.750398	1	-0.17689	0.801602	0.919902	-0.187258	0.784021	1	FALSE	FALSE	FALSE
Id62868_x39	tae-miR154	-0.088878	0.917678	1	-0.778727	0.917678	1	-0.215204	0.80429	0.919902	0.474646	0.585366	1	FALSE	FALSE	FALSE
Id21656_x274	MIR319	-0.618618	0.303953	1	-0.858477	0.303953	1	-0.148998	0.806348	0.919902	0.090861	0.877814	1	FALSE	FALSE	FALSE
Id10469_x2241	bdi-miR394	-0.586381	0.125946	1	-0.192937	0.125946	1	-0.094349	0.807117	0.919902	-0.487794	0.200826	0.745	FALSE	FALSE	FALSE
Id2703_x153	tae-miR84	-0.068535	0.909825	1	0.190064	0.909825	1	0.147573	0.81102	0.919902	-0.111027	0.852297	1	FALSE	FALSE	FALSE
Id30554_x162	tae-miR42	-0.803564	0.298688	1	0.07356	0.298688	1	0.184453	0.81334	0.919902	-0.692671	0.365743	0.907779	FALSE	TRUE	FALSE
Id29124_x190	MIR169	-1.34912	0.062204	1	-1.66064	0.062204	1	0.166354	0.819944	0.919902	0.477874	0.494219	1	FALSE	FALSE	FALSE
Id110314_x41	tae-miR6	-0.39211	0.663717	1	-0.581263	0.663717	1	-0.191393	0.8258	0.919902	-0.00224	0.99861	1	FALSE	FALSE	FALSE
Id24951_x349	MIR1120a	-0.032364	0.941432	1	-0.145149	0.941432	1	0.099066	0.827394	0.919902	0.211851	0.625394	1	FALSE	FALSE	FALSE
Id16419_x92	tae-miR139	-0.17368	0.818738	1	-0.379149	0.818738	1	-0.166464	0.82752	0.919902	0.039005	0.958304	1	FALSE	TRUE	FALSE
Id34010_x58	PC-3p-30001_37	-0.515376	0.531521	1	-1.74038	0.531521	1	0.198319	0.828075	0.919902	1.42332	0.084297	0.501422	FALSE	FALSE	FALSE
Id65549_x49	tae-miR39	0.504071	0.552726	1	0.080092	0.552726	1	0.180874	0.83015	0.919902	0.604853	0.468248	1	FALSE	FALSE	FALSE
Id93486_x42	tae-miR77	0.76771	0.369595	1	0.202969	0.369595	1	0.183049	0.830391	0.919902	0.74779	0.373705	0.914385	FALSE	FALSE	FALSE
Id31280_x629	PC-5p-27104_42/PC-5p-41348_24	-0.231293	0.576117	1	-0.114442	0.576117	1	-0.089828	0.831318	0.919902	-0.206679	0.613092	1	FALSE	FALSE	FALSE
Id25087_x79	MIR1120a	-0.075403	0.916992	1	0.129406	0.916992	1	0.154379	0.834634	0.919902	-0.050429	0.943746	1	FALSE	FALSE	FALSE
Id18895_x36	tae-miR123	0.204065	0.819405	1	0.77001	0.819405	1	0.184101	0.83664	0.919902	-0.381843	0.663865	1	FALSE	FALSE	FALSE
Id18770_x31	tae-miR122	0.436004	0.632926	1	0.023366	0.632926	1	0.187553	0.837459	0.919902	0.600191	0.503384	1	FALSE	FALSE	FALSE
Id17058_x63	MIR1128/MIR9668	-0.693501	0.379661	1	-0.941885	0.379661	1	0.166106	0.842888	0.919902	0.41449	0.585305	1	FALSE	FALSE	FALSE
Id25977_x4532	MIR9670	-0.485344	0.266271	1	-0.554727	0.266271	1	-0.08637	0.843477	0.919902	-0.016987	0.968868	1	FALSE	FALSE	FALSE
Id19959_x28	tae-miR80	0.574795	0.533037	1	0.14779	0.533037	1	-0.187681	0.845243	0.919902	0.239324	0.789704	1	FALSE	FALSE	FALSE
Id11373_x236080	MIR9674b	0.223801	0.436316	1	0.047563	0.436316	1	-0.053442	0.85255	0.924936	0.122796	0.669278	1	FALSE	FALSE	FALSE
Id28906_x104	PC-413	-0.334614	0.655142	1	-0.167525	0.655142	1	0.126833	0.86858	0.938012	-0.040256	0.956221	1	FALSE	FALSE	FALSE
Id118760_x38	tae-miR64	-1.07798	0.233621	1	-0.610664	0.233621	1	-0.135009	0.872222	0.938012	-0.602321	0.488864	1	FALSE	FALSE	FALSE
Id2654_x184	tae-miR114	-0.073192	0.903818	1	-0.294279	0.903818	1	-0.099393	0.872759	0.938012	0.121695	0.837912	1	FALSE	FALSE	FALSE
Id35680_x955	tae-miR55	-0.399881	0.333906	1	-0.421516	0.333906	1	0.063588	0.880006	0.942864	0.085223	0.834661	1	FALSE	FALSE	FALSE
Id25002_x62	MIR1130b	-0.459408	0.569587	1	-0.050359	0.569587	1	0.115523	0.889412	0.949991	-0.293526	0.710823	1	FALSE	FALSE	FALSE
Id20613_x21	tae-miR205	0.73433	0.440537	1	-0.040318	0.440537	1	0.118983	0.901199	0.95961	0.893631	0.345818	0.895158	FALSE	FALSE	FALSE
Id92870_x69	tae-miR50	0.354067	0.651976	1	1.21516	0.651976	1	-0.091232	0.911572	0.967669	-0.952321	0.230741	0.77287	FALSE	FALSE	FALSE
Id28435_x38	MIR1122c	-0.628314	0.483154	1	0.096009	0.483154	1	-0.086457	0.92173	0.971676	-0.810779	0.352833	0.895158	FALSE	FALSE	FALSE
Id61703_x122	MIR1118	-0.344322	0.576817	1	0.501108	0.576817	1	-0.062102	0.922399	0.971676	-0.907532	0.139826	0.619506	FALSE	FALSE	FALSE
Id10680_x2957	tae-miR396d	-0.3788	0.322467	1	-0.165169	0.322467	1	0.033184	0.931434	0.971676	-0.180447	0.636066	1	FALSE	FALSE	FALSE
Id86078_x38	PC-3p-19499_62/PC-3p-70919_13	-0.217621	0.801891	1	-0.899559	0.801891	1	-0.069792	0.933168	0.971676	0.612145	0.482761	1	FALSE	FALSE	FALSE
Id118512_x43	PC-5p-69218_13	0.578031	0.484714	1	1.3773	0.484714	1	-0.074734	0.933756	0.971676	-0.874	0.293844	0.881079	FALSE	FALSE	FALSE
Id30642_x36	MIR1130b	-0.905461	0.317097	1	-0.296129	0.317097	1	0.076811	0.93504	0.971676	-0.532521	0.542848	1	FALSE	FALSE	FALSE
Id11011_x76	PC-5p-58133_16	0.493727	0.533659	1	0.151424	0.533659	1	-0.066964	0.935062	0.971676	0.275339	0.725391	1	FALSE	FALSE	FALSE
Id30822_x46	PC-162	0.524705	0.529355	1	1.10009	0.529355	1	-0.068048	0.939895	0.971971	-0.643437	0.4401	0.980828	FALSE	FALSE	FALSE
Id20532_x68	MIR1120a	-0.131752	0.868312	1	0.69726	0.868312	1	0.056811	0.940981	0.971971	-0.772201	0.320368	0.881079	FALSE	FALSE	FALSE
Id19316_x57	PC-116	0.010837	0.987755	1	0.455043	0.987755	1	-0.057487	0.947656	0.975944	-0.501693	0.546098	1	FALSE	FALSE	FALSE
Id992_x1041	tae-miR133	0.054933	0.870117	1	0.03546	0.870117	1	-0.020181	0.952801	0.978322	-0.000708	0.998305	1	FALSE	FALSE	FALSE
Id17888_x1490	MIR9783	-0.351119	0.325403	1	-0.962488	0.325403	1	0.018567	0.959489	0.982266	0.629936	0.072152	0.476575	FALSE	FALSE	FALSE
Id19937_x13389	ata-miR9674b-3p	-0.349868	0.398797	1	0.05882	0.398797	1	0.016337	0.968609	0.984626	-0.39235	0.34378	0.895158	FALSE	FALSE	FALSE
Id88670_x86	tae-miR68	-0.011302	0.987818	1	-0.071841	0.987818	1	0.028842	0.970497	0.984626	0.089381	0.905277	1	FALSE	FALSE	FALSE
Id19342_x50	tae-miR1137b-5p_L+1R-1_1ss11GA	-0.096256	0.90528	1	-0.455906	0.90528	1	0.02723	0.974874	0.984626	0.38688	0.634138	1	FALSE	FALSE	FALSE
Id33232_x98450	hvu-miR168-5p	-0.204092	0.387358	1	-0.311119	0.387358	1	0.006998	0.976369	0.984626	0.114026	0.629004	1	FALSE	FALSE	FALSE
Id25805_x75	MIR1136	-0.551305	0.493032	1	-0.188039	0.493032	1	0.026677	0.977284	0.984626	-0.336589	0.669354	1	FALSE	FALSE	FALSE
Id18025_x216	tae-miR207	-0.660803	0.267606	1	-0.611826	0.267606	1	-0.015108	0.978918	0.984626	-0.064085	0.911487	1	FALSE	FALSE	FALSE
Id102768_x12	tae-miR18	-1.2826	0.215861	1	-1.20496	0.215861	1	0	1	1	-0.016461	0.987535	1	FALSE	FALSE	FALSE
Id118755_x12	tae-miR63	-1.17006	0.248369	1	-1.35105	0.248369	1	0	1	1	0.24233	0.850313	1	FALSE	FALSE	FALSE

## Sheet: Supplementary Table 9
Known miRNAs targeting wheat transcripts using different target prediction algorithms
Supplementary Table 9: Washington Wheat Transcriptome targets for known wheat miRNAs
miRNA_Acc.	miRNA name	Target_Acc.	Expectation	UPE	Inhibition	SeqDesc	GO Terms
Id29332_x490950	MIR159a/MIR159b	JP907678.1	0	17.282	Cleavage	hypothetical protein TILUR3_29875	0
Id29332_x490950	MIR159a/MIR159b	CA679118	2	15.101	Cleavage	---NA---	0
Id29332_x490950	MIR159a/MIR159b	JP896008.1	2.5	17.841	Cleavage	cullin 1b-like	ubiquitin protein ligase binding;ubiquitin-dependent protein catabolic process
Id29332_x490950	MIR159a/MIR159b	CA484819	2.5	23.075	Cleavage	Os01g0507000, partial	0
Id29332_x490950	MIR159a/MIR159b	JP847071.1	3	21.826	Cleavage	ubiquitin carboxyl-terminal hydrolase 9-like	cysteine-type endopeptidase activity;ubiquitin-specific protease activity;protein deubiquitination;proteasome-mediated ubiquitin-dependent protein catabolic process;regulation of proteasomal protein catabolic process
Id29332_x490950	MIR159a/MIR159b	JP908256.1	3	23.117	Cleavage	transcription factor	DNA binding
Id29332_x490950	MIR159a/MIR159b	JP880674.1	3	22.167	Cleavage	transcription partial	DNA binding
Id29332_x490950	MIR159a/MIR159b	JP880676.1	3	22.989	Cleavage	transcription partial	DNA binding
Id29332_x490950	MIR159a/MIR159b	CA593588	3	24.261	Cleavage	unnamed protein product	0
Id29332_x490950	MIR159a/MIR159b	JP940851.1	3	18.343	Cleavage	probable lrr receptor-like serine threonine-protein kinase at3g47570	mitochondrion;integral component of membrane;protein serine/threonine kinase activity;ATP binding;protein phosphorylation
Id29332_x490950	MIR159a/MIR159b	JP912193.1	3	19.572	Cleavage	golgin subfamily b member 1	0
Id29332_x490950	MIR159a/MIR159b	CD915742	3	12.645	Cleavage	---NA---	0
Id29332_x490950	MIR159a/MIR159b	JP888783.1	3	19.508	Cleavage	o-acyltransferase wsd1-like	diacylglycerol O-acyltransferase activity;glycerolipid biosynthetic process
Id29332_x490950	MIR159a/MIR159b	JP888782.1	3	19.539	Cleavage	o-acyltransferase wsd1-like	diacylglycerol O-acyltransferase activity;glycerolipid biosynthetic process
Id29332_x490950	MIR159a/MIR159b	TC393182	3	21.02	Cleavage	mob kinase activator-like 1a	0
Id29332_x490950	MIR159a/MIR159b	TC400267	3	13.271	Cleavage	---NA---	0
Id29332_x490950	MIR159a/MIR159b	JP910581.1	3	13.737	Cleavage	---NA---	0
Id29332_x490950	MIR159a/MIR159b	JP910580.1	3	16.007	Cleavage	hypothetical protein TILUR3_16671	0
Id29332_x490950	MIR159a/MIR159b	JP925529.1	3	12.405	Translation	---NA---	0
Id17684_x644589	MIR9772	DR733610	2.5	17.894	Cleavage	f-box protein at3g16210	0
Id17684_x644589	MIR9772	JP933282.1	2.5	21.229	Translation	hypothetical protein TILUR3_18512	0
Id17684_x644589	MIR9772	JP876712.1	3	16.562	Cleavage	---NA---	0
Id17684_x644589	MIR9772	AL810506	2.5	20.15	Translation	f-box protein at3g16210	ATP binding;ADP binding
Id17684_x644589	MIR9772	BM135463	3	20.736	Translation	f-box protein at3g16210	0
Id17684_x644589	MIR9772	TC424195	3	21.954	Cleavage	f-box protein at3g16210	0
Id17684_x644589	MIR9772	JP904865.1	3	22.521	Cleavage	hypothetical protein F775_26549	0
Id17684_x644589	MIR9772	JP854901.1	3	17.95	Cleavage	---NA---	0
Id17684_x644589	MIR9772	JP908576.1	3	17.95	Cleavage	---NA---	0
Id17684_x644589	MIR9772	DR732008	2.5	20.953	Cleavage	---NA---	0
Id17684_x644589	MIR9772	JP821822.1	3	18.088	Cleavage	---NA---	0
Id17684_x644589	MIR9772	CJ660567	3	22.072	Cleavage	f-box protein at3g16210	nucleic acid binding;zinc ion binding
Id17684_x644589	MIR9772	JP904337.1	3	23.248	Cleavage	unnamed protein product	0
Id17684_x644589	MIR9772	CN012334	3	12.573	Translation	hydroxyacyl-thioester dehydratase type mitochondrial	mitochondrion;ribokinase activity;D-ribose metabolic process;carbohydrate phosphorylation
Id17684_x644589	MIR9772	JP827875.1	3	17.643	Cleavage	zinc finger ccch domain-containing protein 37	protein kinase activity;ATP binding;metal ion binding;cell fate determination;regulation of transcription, DNA-templated;protein phosphorylation
Id17684_x644589	MIR9772	JP827863.1	3	16.342	Cleavage	floral homeotic protein hua1	protein kinase activity;ATP binding;metal ion binding;cell fate determination;regulation of transcription, DNA-templated;protein phosphorylation
Id11373_x236080	MIR9674b	JP944393.1	2.5	19.774	Cleavage	protein mitochondrial-like	mitochondrion
Id11373_x236080	MIR9674b	JP928145.1	3	13.218	Cleavage	protein mitochondrial-like	0
Id11373_x236080	MIR9674b	JP838901.1	3	18.129	Cleavage	low quality protein: f-box protein at3g07870-like	0
Id11373_x236080	MIR9674b	JP862917.1	2.5	14.097	Cleavage	protein mitochondrial	0
Id11373_x236080	MIR9674b	TC436785	3	18.904	Cleavage	---NA---	0
Id11373_x236080	MIR9674b	JP827636.1	3	24.354	Cleavage	superoxide dismutase	mitochondrion;superoxide dismutase activity;metal ion binding;gluconeogenesis;glycolytic process;removal of superoxide radicals;response to cadmium ion;oxidation-reduction process
Id11373_x236080	MIR9674b	JP934498.1	3	22.56	Cleavage	---NA---	0
Id11373_x236080	MIR9674b	JP940931.1	2.5	18.848	Cleavage	f-box family-4	0
Id11373_x236080	MIR9674b	JP835114.1	3	19.309	Cleavage	acetyl-coenzyme a synthetase	acetate-CoA ligase activity;ATP binding;AMP binding;acetyl-CoA biosynthetic process from acetate
Id11373_x236080	MIR9674b	JP835062.1	3	23.632	Cleavage	cell division cycle 5-like protein	DNA binding;transcription factor activity, sequence-specific DNA binding;hydrolase activity, acting on ester bonds;mitotic cell cycle;regulation of transcription, DNA-templated;RNA processing;defense response signaling pathway, resistance gene-dependent;defense response signaling pathway, resistance gene-independent;defense response to bacterium;defense response to fungus;cell division
Id11373_x236080	MIR9674b	JP835059.1	3	24.996	Cleavage	cell division cycle 5-like protein	DNA binding;transcription factor activity, sequence-specific DNA binding;hydrolase activity, acting on ester bonds;mitotic cell cycle;regulation of transcription, DNA-templated;RNA processing;defense response signaling pathway, resistance gene-dependent;defense response signaling pathway, resistance gene-independent;defense response to bacterium;defense response to fungus;cell division
Id11373_x236080	MIR9674b	JP862908.1	3	17.447	Cleavage	ppr protein	mitochondrion
Id11373_x236080	MIR9674b	JP886982.1	3	16.534	Cleavage	pentatricopeptide repeat-containing protein at3g16010	0
Id11373_x236080	MIR9674b	JP862916.1	3	14.431	Cleavage	protein mitochondrial	mitochondrion
Id11373_x236080	MIR9674b	JP862913.1	3	18.794	Cleavage	ppr protein	0
Id11373_x236080	MIR9674b	JP862909.1	3	16.751	Cleavage	ppr protein	mitochondrion
Id11373_x236080	MIR9674b	JP862911.1	3	16.829	Cleavage	protein mitochondrial-like	0
Id28792_x96237	MIR398	JP892618.1	2.5	20.165	Cleavage	pwwp domain	DNA binding;regulation of transcription, DNA-templated
Id28792_x96237	MIR398	JP859174.1	3	18.44	Cleavage	clip-associated isoform x1	cellular component organization;cell growth;biological regulation
Id28792_x96237	MIR398	JP859166.1	3	17.054	Cleavage	clip-associated isoform x1	spindle microtubule;plasma membrane;plasmodesma;microtubule plus-end binding;polysaccharide biosynthetic process;negative regulation of microtubule depolymerization;multidimensional cell growth;cell tip growth;regulation of hormone levels;cellulose metabolic process;anthocyanin accumulation in tissues in response to UV light;cortical microtubule organization;root hair elongation;protein stabiliza…
Id28792_x96237	MIR398	JP900551.1	3	22.018	Cleavage	b3 domain-containing protein os02g0598200-like isoform x1	nucleus;DNA binding;transcription, DNA-templated;regulation of transcription, DNA-templated
Id32205_x124370	ata-miR172b-3p	JP866555.1	0.5	14.339	Cleavage	ap2-like ethylene-responsive transcription factor toe3 isoform x1	nucleus;DNA binding;transcription factor activity, sequence-specific DNA binding;transcription, DNA-templated;regulation of transcription, DNA-templated;multicellular organismal development
Id32205_x124370	ata-miR172b-3p	CA648892	1	16.893	Cleavage	spelt factor protein	nucleus;DNA binding;transcription factor activity, sequence-specific DNA binding;transcription, DNA-templated;regulation of transcription, DNA-templated;multicellular organismal development
Id32205_x124370	ata-miR172b-3p	JP830446.1	1.5	17.335	Cleavage	succinyl- ligase	mitochondrion;succinate-CoA ligase (ADP-forming) activity;copper ion binding;ATP binding;lyase activity;gluconeogenesis;glycolytic process;tricarboxylic acid cycle;ubiquitin-dependent protein catabolic process;response to salt stress;methylglyoxal catabolic process to D-lactate via S-lactoyl-glutathione;response to misfolded protein;proteasome core complex assembly
Id32205_x124370	ata-miR172b-3p	JP830443.1	1.5	17.387	Cleavage	succinyl- ligase	mitochondrion;succinate-CoA ligase (ADP-forming) activity;copper ion binding;ATP binding;lyase activity;gluconeogenesis;glycolytic process;tricarboxylic acid cycle;ubiquitin-dependent protein catabolic process;response to salt stress;methylglyoxal catabolic process to D-lactate via S-lactoyl-glutathione;response to misfolded protein;proteasome core complex assembly
Id32205_x124370	ata-miR172b-3p	JP830445.1	1.5	15.047	Cleavage	succinyl- ligase	mitochondrion;succinate-CoA ligase (ADP-forming) activity;copper ion binding;ATP binding;gluconeogenesis;glycolytic process;tricarboxylic acid cycle;ubiquitin-dependent protein catabolic process;response to salt stress;methylglyoxal catabolic process to D-lactate via S-lactoyl-glutathione;response to misfolded protein;proteasome core complex assembly
Id32205_x124370	ata-miR172b-3p	JP830436.1	1.5	17.335	Cleavage	succinyl- ligase	mitochondrion;succinate-CoA ligase (ADP-forming) activity;copper ion binding;ATP binding;gluconeogenesis;glycolytic process;tricarboxylic acid cycle;ubiquitin-dependent protein catabolic process;response to salt stress;methylglyoxal catabolic process to D-lactate via S-lactoyl-glutathione;response to misfolded protein;proteasome core complex assembly
Id32205_x124370	ata-miR172b-3p	JP830438.1	1.5	15.656	Cleavage	succinyl- ligase	mitochondrion;succinate-CoA ligase (ADP-forming) activity;copper ion binding;ATP binding;gluconeogenesis;glycolytic process;tricarboxylic acid cycle;ubiquitin-dependent protein catabolic process;response to salt stress;methylglyoxal catabolic process to D-lactate via S-lactoyl-glutathione;response to misfolded protein;proteasome core complex assembly
Id32205_x124370	ata-miR172b-3p	JP822024.1	2	10.967	Cleavage	polyadenylate-binding protein 2-like	cytoplasm;nucleotide binding;RNA binding
Id32205_x124370	ata-miR172b-3p	JP822015.1	2	12.244	Cleavage	poly -binding protein	cytoplasm;nucleotide binding;RNA binding
Id32205_x124370	ata-miR172b-3p	JP853170.1	3	16.082	Cleavage	serine arginine-rich splicing factor 33-like isoform x2	nucleotide binding
Id32205_x124370	ata-miR172b-3p	JP853172.1	3	18.291	Cleavage	loc100285628 isoform x1	nucleotide binding;nucleic acid binding
Id32205_x124370	ata-miR172b-3p	JP939567.1	3	20.801	Cleavage	---NA---	0
Id32205_x124370	ata-miR172b-3p	JP853177.1	3	19.638	Cleavage	serine arginine-rich sc35-like splicing factor scl33 isoform x3	nucleotide binding;nucleic acid binding
Id32205_x124370	ata-miR172b-3p	JP822022.1	2	12.916	Cleavage	poly -binding protein	cytoplasm;nucleotide binding;RNA binding
Id32205_x124370	ata-miR172b-3p	JP853161.1	3	15.28	Cleavage	serine arginine-rich sc35-like splicing factor scl33	nucleotide binding;nucleic acid binding
Id32205_x124370	ata-miR172b-3p	JP853154.1	3	19.379	Cleavage	splicing arginine serine-rich 2	nucleotide binding;nucleic acid binding
Id32205_x124370	ata-miR172b-3p	JP822014.1	2	13.116	Cleavage	polyadenylate-binding protein 2-like	cytoplasm;nucleotide binding;RNA binding
Id32205_x124370	ata-miR172b-3p	JP847516.1	3	14.599	Cleavage	at hook motif-containing	helicase activity;DNA metabolic process;single-organism metabolic process;single-organism cellular process;chromosome organization
Id32205_x124370	ata-miR172b-3p	JP839659.1	3	17.065	Translation	myb dna-binding domain superfamily protein	nucleus;DNA binding
Id32205_x124370	ata-miR172b-3p	JP874720.1	2.5	12.867	Translation	abc transporter a family member 7-like	mitochondrion;integral component of membrane;transporter activity;ATP binding;ATPase activity;transport;metabolic process
Id32205_x124370	ata-miR172b-3p	JP874719.1	2.5	9.038	Translation	abc transporter a family member 7-like	mitochondrion;integral component of membrane;ATP binding;ATPase activity, coupled to transmembrane movement of substances;lipid transport;metabolic process;transmembrane transport
Id32205_x124370	ata-miR172b-3p	JP839651.1	3	18.11	Translation	myb dna-binding domain superfamily protein	nucleus;DNA binding
Id32205_x124370	ata-miR172b-3p	JP874707.1	2.5	9.415	Translation	abc transporter a family member 7-like	mitochondrion;integral component of membrane;transporter activity;ATP binding;ATPase activity;transport;metabolic process
Id32205_x124370	ata-miR172b-3p	JP863316.1	2.5	10.295	Cleavage	peroxisomal targeting signal 1 receptor	intracellular;protein targeting to peroxisome;fatty acid beta-oxidation;lipid transport;intra-Golgi vesicle-mediated transport;response to auxin;lithium ion transport
Id32205_x124370	ata-miR172b-3p	TC438028	3	22.883	Cleavage	hypothetical protein SORBIDRAFT_08g016422, partial	0
Id32205_x124370	ata-miR172b-3p	JP846647.1	3	12.647	Cleavage	homolog subfamily b member 5	0
Id32205_x124370	ata-miR172b-3p	JP846646.1	3	12.595	Cleavage	homolog subfamily b member 5	0
Id32205_x124370	ata-miR172b-3p	JP846200.1	3	13.137	Translation	abc transporter c family member 10	nucleus;integral component of membrane;cytoplasmic membrane-bounded vesicle;nucleic acid binding;ATP binding;zinc ion binding;ATPase activity, coupled to transmembrane movement of substances;metabolic process;transmembrane transport
Id32205_x124370	ata-miR172b-3p	JP874705.1	3	10.352	Translation	abc transporter a family member 7-like	mitochondrion;integral component of membrane;transporter activity;ATP binding;ATPase activity;transport;metabolic process
Id32205_x124370	ata-miR172b-3p	DR731547	3	14.115	Cleavage	26s protease regulatory subunit 8 homolog a	0
Id32205_x124370	ata-miR172b-3p	JP948475.1	3	17.955	Translation	ubiquitin carboxyl-terminal hydrolase 26	nucleolus;cytoplasm;cysteine-type endopeptidase activity;ubiquitin-specific protease activity;sister chromatid cohesion;seed germination;embryonic pattern specification;regulation of flower development;primary shoot apical meristem specification;seed dormancy process;sugar mediated signaling pathway;vegetative to reproductive phase transition of meristem;regulation of cell cycle process;protein u…
Id32205_x124370	ata-miR172b-3p	JP886116.1	3	17.955	Translation	ubiquitin carboxyl-terminal hydrolase 26 isoform x1	nucleolus;cytoplasm;cysteine-type endopeptidase activity;ubiquitin-specific protease activity;sister chromatid cohesion;seed germination;embryonic pattern specification;regulation of flower development;primary shoot apical meristem specification;seed dormancy process;sugar mediated signaling pathway;vegetative to reproductive phase transition of meristem;regulation of cell cycle process;protein u…
Id29605_x99299	ata-miR166a-3p	JP939586.1	2	23.59	Cleavage	homeobox-leucine zipper protein hox10	nucleus;DNA binding;lipid binding;transcription, DNA-templated;regulation of transcription, DNA-templated
Id29605_x99299	ata-miR166a-3p	JP862222.1	2	24.67	Cleavage	homeobox-leucine zipper protein hox9	nucleus;DNA binding;transcription factor activity, sequence-specific DNA binding;lipid binding;transcription, DNA-templated;regulation of transcription, DNA-templated;cell adhesion;determination of bilateral symmetry;polarity specification of adaxial/abaxial axis;radial pattern formation;leaf morphogenesis;primary shoot apical meristem specification;regulation of meristem growth;cell growth;actin…
Id29605_x99299	ata-miR166a-3p	JP862221.1	2	24.67	Cleavage	homeobox-leucine zipper protein hox9	nucleus;DNA binding;transcription factor activity, sequence-specific DNA binding;lipid binding;transcription, DNA-templated;regulation of transcription, DNA-templated;cell adhesion;determination of bilateral symmetry;polarity specification of adaxial/abaxial axis;radial pattern formation;leaf morphogenesis;primary shoot apical meristem specification;regulation of meristem growth;cell growth;actin…
Id29605_x99299	ata-miR166a-3p	JP933372.1	3	23.253	Cleavage	cslc9_orysj ame: full=probable xyloglucan glycosyltransferase 9 ame: full=cellulose synthase-like protein c9 ame: full= slc9	membrane;transferase activity
Id29605_x99299	ata-miR166a-3p	JP858570.1	3	17.043	Translation	protein enhanced downy mildew 2-like isoform x1	methyltransferase activity;zinc ion binding;methylation
Id33232_x98450	hvu-miR168-5p	JP836686.1	2.5	17.668	Cleavage	probable phosphoribosylformylglycinamidine chloroplastic mitochondrial	phosphoribosylformylglycinamidine synthase activity;ATP binding;'de novo' IMP biosynthetic process;glutamine metabolic process
Id33232_x98450	hvu-miR168-5p	JP836672.1	2.5	18.997	Cleavage	probable phosphoribosylformylglycinamidine chloroplastic mitochondrial	phosphoribosylformylglycinamidine synthase activity;ATP binding;transferase activity;'de novo' IMP biosynthetic process;glutamine metabolic process
Id33232_x98450	hvu-miR168-5p	JP836663.1	2.5	20.136	Cleavage	probable phosphoribosylformylglycinamidine chloroplastic mitochondrial	phosphoribosylformylglycinamidine synthase activity;ATP binding;transferase activity;'de novo' IMP biosynthetic process;glutamine metabolic process
Id33232_x98450	hvu-miR168-5p	JP939397.1	2.5	15.475	Translation	---NA---	0
Id33232_x98450	hvu-miR168-5p	JP882588.1	3	16.334	Cleavage	transposon protein en spm sub-class	0
Id33232_x98450	hvu-miR168-5p	JP895337.1	3	12.936	Translation	---NA---	0
Id33232_x98450	hvu-miR168-5p	JP895330.1	3	20.539	Translation	---NA---	0
Id39147_x75405	MIR167c	JP879438.1	2.5	21.415	Cleavage	kelch motif family expressed	0
Id39147_x75405	MIR167c	JP919968.1	3	20.415	Cleavage	probable anion transporter chloroplastic isoform x2	mitochondrion;integral component of membrane;chloroplast membrane;protein serine/threonine kinase activity;inorganic phosphate transmembrane transporter activity;ATP binding;protein phosphorylation;nitrate transport;transmembrane transport
Id39147_x75405	MIR167c	JP925353.1	3	23.198	Cleavage	hypothetical protein F775_06056	0
Id39147_x75405	MIR167c	TC422705	3	15.486	Cleavage	superkiller viralicidic activity 2-like 2	nucleic acid binding;helicase activity;RNA processing;cellular protein modification process;single-organism cellular process;regulation of biological process;response to stimulus
Id39147_x75405	MIR167c	JP919966.1	3	20.102	Cleavage	probable anion transporter chloroplastic	mitochondrion;integral component of membrane;chloroplast membrane;protein serine/threonine kinase activity;inorganic phosphate transmembrane transporter activity;ATP binding;protein phosphorylation;nitrate transport;transmembrane transport
Id20435_x64988	ata-miR5168-3p	JP933372.1	2.5	23.253	Cleavage	cslc9_orysj ame: full=probable xyloglucan glycosyltransferase 9 ame: full=cellulose synthase-like protein c9 ame: full= slc9	membrane;transferase activity
Id20435_x64988	ata-miR5168-3p	JP939586.1	3	23.59	Cleavage	homeobox-leucine zipper protein hox10	nucleus;DNA binding;lipid binding;transcription, DNA-templated;regulation of transcription, DNA-templated
Id20435_x64988	ata-miR5168-3p	JP862222.1	3	24.67	Cleavage	homeobox-leucine zipper protein hox9	nucleus;DNA binding;transcription factor activity, sequence-specific DNA binding;lipid binding;transcription, DNA-templated;regulation of transcription, DNA-templated;cell adhesion;determination of bilateral symmetry;polarity specification of adaxial/abaxial axis;radial pattern formation;leaf morphogenesis;primary shoot apical meristem specification;regulation of meristem growth;cell growth;actin…
Id20435_x64988	ata-miR5168-3p	JP862221.1	3	24.67	Cleavage	homeobox-leucine zipper protein hox9	nucleus;DNA binding;transcription factor activity, sequence-specific DNA binding;lipid binding;transcription, DNA-templated;regulation of transcription, DNA-templated;cell adhesion;determination of bilateral symmetry;polarity specification of adaxial/abaxial axis;radial pattern formation;leaf morphogenesis;primary shoot apical meristem specification;regulation of meristem growth;cell growth;actin…
Id47013_x42954	MIR9676	JP881554.1	0.5	21.254	Cleavage	acyl-protein thioesterase 1 homolog 1-like	hydrolase activity;metabolic process
Id47013_x42954	MIR9676	JP856347.1	2.5	18.042	Translation	casein kinase ii alpha subunit	transcription factor activity, sequence-specific DNA binding;protein serine/threonine kinase activity;protein tyrosine kinase activity;ATP binding;protein phosphorylation;photoperiodism;inflorescence development
Id47013_x42954	MIR9676	JP856351.1	2.5	21.277	Translation	casein kinase ii alpha subunit	transcription factor activity, sequence-specific DNA binding;protein serine/threonine kinase activity;protein tyrosine kinase activity;ATP binding;protein phosphorylation;photoperiodism;inflorescence development
Id47013_x42954	MIR9676	BJ288852	2.5	20.08	Cleavage	hypothetical protein SORBIDRAFT_04g021955, partial	DNA binding;protein dimerization activity
Id47013_x42954	MIR9676	JP856349.1	2.5	21.277	Translation	casein kinase ii alpha subunit	transcription factor activity, sequence-specific DNA binding;protein serine/threonine kinase activity;protein tyrosine kinase activity;ATP binding;protein phosphorylation;photoperiodism;inflorescence development
Id47013_x42954	MIR9676	JP856352.1	2.5	17.729	Translation	---NA---	0
Id47013_x42954	MIR9676	JP856354.1	2.5	19.423	Translation	casein kinase ii subunit alpha	ATP binding;RNA polymerase II carboxy-terminal domain kinase activity;protein phosphorylation
Id47013_x42954	MIR9676	JP856346.1	3	21.142	Translation	casein kinase ii alpha subunit	transcription factor activity, sequence-specific DNA binding;protein serine/threonine kinase activity;protein tyrosine kinase activity;ATP binding;protein phosphorylation;photoperiodism;inflorescence development
Id47013_x42954	MIR9676	JP871480.1	3	12.833	Cleavage	iq domain-containing protein iqm3-like	0
Id47013_x42954	MIR9676	JP929189.1	3	12.923	Translation	disease resistance rpp13-like protein 1	nucleotide binding
Id47013_x42954	MIR9676	JP841970.1	3	16.569	Cleavage	---NA---	0
Id47013_x42954	MIR9676	CN011751	3	20.495	Translation	aldehyde dehydrogenase family 2 member mitochondrial-like	oxidoreductase activity;metabolic process
Id47013_x42954	MIR9676	JP820515.1	3	20.201	Cleavage	---NA---	0
Id47013_x42954	MIR9676	JP849839.1	3	15.724	Cleavage	nac domain-containing protein 74-like	nucleus;DNA binding;transcription, DNA-templated;regulation of transcription, DNA-templated
Id47013_x42954	MIR9676	JP882125.1	3	18.74	Cleavage	coatomer subunit beta -1	0
Id47013_x42954	MIR9676	JP882127.1	3	15.415	Cleavage	coatomer subunit beta -1	0
Id33793_x41628	MIR164	JP900023.1	1	14.169	Cleavage	nac transcription factor	nucleus;DNA binding;transcription, DNA-templated;regulation of transcription, DNA-templated
Id33793_x41628	MIR164	CA704421	2	19.338	Translation	---NA---	0
Id33793_x41628	MIR164	JP848799.1	1.5	17.877	Cleavage	mitogen-activated protein kinase 4	intracellular;MAP kinase activity;ATP binding;MAPK cascade
Id33793_x41628	MIR164	JP869299.1	3	24.796	Cleavage	bah domain containing protein	chromatin binding;transcription, DNA-templated
Id33793_x41628	MIR164	JP868806.1	3	17.015	Translation	general transcription factor iih subunit 4 isoform x1	core TFIIH complex;cytoplasmic membrane-bounded vesicle;ATP-dependent DNA helicase activity;nucleotide-excision repair;DNA duplex unwinding
Id33793_x41628	MIR164	JP869303.1	3	24.796	Cleavage	bah domain containing protein	chromatin binding;transcription, DNA-templated
Id33793_x41628	MIR164	JP856241.1	3	15.287	Cleavage	heat shock 70 kda protein 17	vacuolar membrane;Golgi apparatus;cytoplasmic membrane-bounded vesicle;ATP binding;protein folding;oligopeptide transport;response to heat;systemic acquired resistance;response to high light intensity;cellulose biosynthetic process;response to endoplasmic reticulum stress;response to hydrogen peroxide;Golgi vesicle transport
Id33793_x41628	MIR164	TC411029	3	18.683	Translation	polyol transporter 5-like	integral component of plasma membrane;cytoplasmic membrane-bounded vesicle;sugar:proton symporter activity;glucose transmembrane transporter activity;proton transport;hexose transmembrane transport;glucose import
Id33793_x41628	MIR164	TC404361	3	19.344	Translation	polyol transporter 5-like	integral component of plasma membrane;cytoplasmic membrane-bounded vesicle;sugar:proton symporter activity;glucose transmembrane transporter activity;proton transport;hexose transmembrane transport;glucose import
Id33793_x41628	MIR164	TC407133	3	18.702	Translation	polyol transporter 5-like	integral component of plasma membrane;cytoplasmic membrane-bounded vesicle;sugar:proton symporter activity;glucose transmembrane transporter activity;proton transport;hexose transmembrane transport;glucose import
Id33793_x41628	MIR164	TC430881	3	21.413	Translation	polyol transporter 1	integral component of membrane;substrate-specific transmembrane transporter activity;transmembrane transport
Id33793_x41628	MIR164	TC407532	3	17.054	Translation	polyol transporter 1	integral component of plasma membrane;cytoplasmic membrane-bounded vesicle;sugar:proton symporter activity;glucose transmembrane transporter activity;proton transport;hexose transmembrane transport;glucose import
Id33793_x41628	MIR164	TC408311	3	18.689	Translation	proline transporter 2-like	integral component of membrane
Id33793_x41628	MIR164	CA648036	3	19.062	Translation	polyol transporter 5-like	integral component of plasma membrane;sugar:proton symporter activity;glucose transmembrane transporter activity;proton transport;hexose transmembrane transport;glucose import
Id33793_x41628	MIR164	JP946560.1	3	16.924	Cleavage	---NA---	0
Id33793_x41628	MIR164	JP887852.1	3	21.991	Translation	nuclear control of atpase protein 2- partial	mitochondrial outer membrane;protein complex;cell adhesion;organ morphogenesis;vegetative to reproductive phase transition of meristem;protein desumoylation;galactolipid biosynthetic process;regulation of chromosome organization;actin nucleation;root hair cell differentiation;hydrogen peroxide biosynthetic process;cell wall organization
Id33793_x41628	MIR164	JP935621.1	2.5	24.168	Cleavage	nbs-lrr-like resistance protein	ADP binding
Id33793_x41628	MIR164	CK198447	3	23.541	Translation	nodulin family expressed	membrane
Id33793_x41628	MIR164	JP838036.1	3	16.377	Cleavage	Os04g0665666	0
Id33793_x41628	MIR164	JP838054.1	3	16.307	Cleavage	---NA---	0
Id23109_x49182	ata-miR393-5p	JP868707.1	2	19.184	Cleavage	transport inhibitor response 1-like protein os05g0150500	nucleus;cytoplasm;SCF ubiquitin ligase complex;inositol hexakisphosphate binding;auxin binding;ubiquitin protein ligase activity;auxin-activated signaling pathway;protein ubiquitination;SCF-dependent proteasomal ubiquitin-dependent protein catabolic process
Id23109_x49182	ata-miR393-5p	JP849772.1	2	22.483	Cleavage	transport inhibitor response 1-like protein os04g0395600	nucleus;cytoplasm;SCF ubiquitin ligase complex;inositol hexakisphosphate binding;auxin binding;ubiquitin protein ligase activity;auxin-activated signaling pathway;protein ubiquitination;SCF-dependent proteasomal ubiquitin-dependent protein catabolic process
Id23109_x49182	ata-miR393-5p	JP868703.1	2	21.402	Cleavage	transport inhibitor response 1-like protein os05g0150500	nucleus;cytoplasm;SCF ubiquitin ligase complex;inositol hexakisphosphate binding;auxin binding;ubiquitin protein ligase activity;auxin-activated signaling pathway;protein ubiquitination;SCF-dependent proteasomal ubiquitin-dependent protein catabolic process
Id23109_x49182	ata-miR393-5p	JP868702.1	2	23.24	Cleavage	transport inhibitor response 1-like protein os05g0150500	nucleus;cytoplasm;SCF ubiquitin ligase complex;inositol hexakisphosphate binding;auxin binding;auxin receptor activity;ubiquitin protein ligase activity;auxin-activated signaling pathway;lateral root formation;protein ubiquitination;SCF-dependent proteasomal ubiquitin-dependent protein catabolic process;stamen development
Id23109_x49182	ata-miR393-5p	JP849767.1	2	18.578	Cleavage	transport inhibitor response 1-like protein os04g0395600	nucleus;cytoplasm;SCF ubiquitin ligase complex;inositol hexakisphosphate binding;auxin binding;ubiquitin protein ligase activity;auxin-activated signaling pathway;protein ubiquitination;SCF-dependent proteasomal ubiquitin-dependent protein catabolic process
Id23109_x49182	ata-miR393-5p	JP856594.1	2.5	8.728	Cleavage	partial	0
Id23109_x49182	ata-miR393-5p	JP826526.1	2	17.303	Cleavage	---NA---	0
Id23109_x49182	ata-miR393-5p	JP928935.1	3	7.803	Cleavage	protein embryonic flower 1-like	0
Id23109_x49182	ata-miR393-5p	JP945594.1	3	22.088	Cleavage	pentatricopeptide repeat-containing protein mitochondrial-like	0
Id23109_x49182	ata-miR393-5p	JP824505.1	2.5	13.876	Cleavage	external alternative nad h-ubiquinone oxidoreductase mitochondrial isoform x1	calcium ion binding;oxidoreductase activity;oxidation-reduction process
Id23109_x49182	ata-miR393-5p	JP870816.1	3	13.02	Cleavage	dna-directed rna polymerase iii subunit rpc5 isoform x1	nucleus;DNA-directed RNA polymerase activity;transcription, DNA-templated
Id23109_x49182	ata-miR393-5p	JP856595.1	3	6.949	Cleavage	partial	0
Id23109_x49182	ata-miR393-5p	JP856596.1	3	7.646	Cleavage	partial	0
Id23109_x49182	ata-miR393-5p	JP856103.1	3	24.738	Cleavage	dentin sialophospho	0
Id23109_x49182	ata-miR393-5p	JP861605.1	3	14.665	Translation	ectonucleotide pyrophosphatase phosphodiesterase family member 3	catalytic activity;metabolic process
Id23109_x49182	ata-miR393-5p	JP839530.1	3	15.871	Cleavage	cytochrome c oxidase subunit 5c	mitochondrial respiratory chain complex IV;integral component of membrane;cytochrome-c oxidase activity;mitochondrial electron transport, cytochrome c to oxygen;aerobic respiration
Id23109_x49182	ata-miR393-5p	JP839528.1	3	15.827	Cleavage	cytochrome c oxidase subunit 5c	mitochondrial respiratory chain complex IV;integral component of membrane;cytochrome-c oxidase activity;mitochondrial electron transport, cytochrome c to oxygen;aerobic respiration
Id23109_x49182	ata-miR393-5p	JP839529.1	3	17.288	Cleavage	cytochrome c oxidase subunit 5c	mitochondrial respiratory chain complex IV;integral component of membrane;cytochrome-c oxidase activity;mitochondrial electron transport, cytochrome c to oxygen;aerobic respiration
Id11229_x40811	MIR156	JP941622.1	1	12.691	Cleavage	teosinte glume architecture 1	nucleus;DNA binding;metal ion binding;transcription, DNA-templated;regulation of transcription, DNA-templated
Id11229_x40811	MIR156	JP847107.1	2	8.642	Cleavage	protein networked 1d-like	0
Id11229_x40811	MIR156	JP847111.1	2	8.842	Cleavage	protein networked 1d-like	0
Id11229_x40811	MIR156	JP847102.1	2	8.481	Cleavage	protein networked 1d-like	0
Id11229_x40811	MIR156	JP847100.1	2	8.842	Cleavage	protein networked 1d-like	0
Id11229_x40811	MIR156	JP904917.1	2	12.071	Cleavage	---NA---	0
Id11229_x40811	MIR156	JP904914.1	2	11.032	Cleavage	---NA---	0
Id11229_x40811	MIR156	JP904916.1	2	10.609	Cleavage	---NA---	0
Id11229_x40811	MIR156	JP901540.1	2	18.464	Cleavage	squamosa promoter-binding (sbp domain) transcription factor family protein	nucleus;DNA binding
Id11229_x40811	MIR156	JP911869.1	3	10.335	Cleavage	---NA---	0
Id11229_x40811	MIR156	TC390294	3	12.686	Cleavage	hypothetical protein TILUR3_11227	0
Id11229_x40811	MIR156	JP857527.1	3	14.111	Cleavage	methyl- -binding domain protein 4	catalytic activity;base-excision repair
Id11229_x40811	MIR156	JP914645.1	3	16.581	Cleavage	xyloglucan endotransglucosylase hydrolase protein 32	hydrolase activity
Id11229_x40811	MIR156	TC372857	3	10.878	Cleavage	---NA---	0
Id11229_x40811	MIR156	JP873623.1	3	21.173	Cleavage	telomere-binding protein 1	nuclear telomere cap complex;double-stranded telomeric DNA binding;protein homodimerization activity;meiotic anaphase I;telomeric loop formation;regulation of telomere maintenance
Id11229_x40811	MIR156	JP852319.1	3	18.026	Translation	serine threonine-protein kinase prpf4b	protein kinase activity;ATP binding;protein phosphorylation
Id11229_x40811	MIR156	JP852320.1	3	17.331	Translation	serine threonine-protein kinase prpf4b-like	protein kinase activity;ATP binding;protein phosphorylation
Id36204_x34686	TA015/TA016/Ta-miR2079/tae-miR2009-a	JP885914.1	0.5	15.153	Cleavage	---NA---	0
Id36204_x34686	TA015/TA016/Ta-miR2079/tae-miR2009-a	JP885905.1	0.5	19.528	Cleavage	disease resistance protein rpp13	0
Id36204_x34686	TA015/TA016/Ta-miR2079/tae-miR2009-a	JP870561.1	1.5	18.854	Cleavage	disease resistance rpp13-like protein 3	ADP binding
Id36204_x34686	TA015/TA016/Ta-miR2079/tae-miR2009-a	JP870551.1	1.5	16.402	Cleavage	disease resistance rpp13-like protein 3	ADP binding
Id36204_x34686	TA015/TA016/Ta-miR2079/tae-miR2009-a	JP870546.1	1.5	14.521	Cleavage	disease resistance rpp13-like protein 3	ADP binding
Id36204_x34686	TA015/TA016/Ta-miR2079/tae-miR2009-a	JP870547.1	1.5	18.797	Cleavage	disease resistance protein rpm1	ADP binding
Id36204_x34686	TA015/TA016/Ta-miR2079/tae-miR2009-a	JP904625.1	2	12.815	Cleavage	disease resistance protein rpp13	ADP binding
Id36204_x34686	TA015/TA016/Ta-miR2079/tae-miR2009-a	contig61400	2.5	12.931	Cleavage	---NA---	0
Id36204_x34686	TA015/TA016/Ta-miR2079/tae-miR2009-a	JP857764.1	2.5	23.526	Cleavage	disease resistance rpp13-like protein 4	ADP binding
Id36204_x34686	TA015/TA016/Ta-miR2079/tae-miR2009-a	JP905596.1	2.5	15.32	Cleavage	mla-like partial	ADP binding
Id36204_x34686	TA015/TA016/Ta-miR2079/tae-miR2009-a	JP870560.1	2.5	11.452	Translation	disease resistance rpp13-like protein 3	ADP binding
Id36204_x34686	TA015/TA016/Ta-miR2079/tae-miR2009-a	JP905091.1	3	22.194	Cleavage	disease resistance protein rpp13	ADP binding
Id36204_x34686	TA015/TA016/Ta-miR2079/tae-miR2009-a	JP922477.1	3	19.133	Cleavage	disease resistance protein rpm1	ADP binding
Id36204_x34686	TA015/TA016/Ta-miR2079/tae-miR2009-a	JP905593.1	2.5	13.665	Cleavage	mla-like partial	ADP binding
Id36204_x34686	TA015/TA016/Ta-miR2079/tae-miR2009-a	JP840044.1	3	19.133	Cleavage	nb-arc domain containing expressed	ADP binding
Id36204_x34686	TA015/TA016/Ta-miR2079/tae-miR2009-a	JP904631.1	3	16.069	Cleavage	disease resistance protein rpm1	ADP binding
Id36204_x34686	TA015/TA016/Ta-miR2079/tae-miR2009-a	JP933044.1	3	20.308	Cleavage	disease resistance protein rpm1	ADP binding;regulation of transcription, DNA-templated
Id36204_x34686	TA015/TA016/Ta-miR2079/tae-miR2009-a	GH723128	3	19.345	Cleavage	disease resistance rpp13-like protein 3	ATP binding;ADP binding
Id36204_x34686	TA015/TA016/Ta-miR2079/tae-miR2009-a	JP921853.1	3	16.211	Cleavage	disease resistance protein rpp13	ADP binding
Id36204_x34686	TA015/TA016/Ta-miR2079/tae-miR2009-a	JP904626.1	3	14.918	Cleavage	disease resistance protein rpm1	ADP binding
Id36204_x34686	TA015/TA016/Ta-miR2079/tae-miR2009-a	JP946873.1	1.5	14.848	Cleavage	---NA---	0
Id36204_x34686	TA015/TA016/Ta-miR2079/tae-miR2009-a	JP894384.1	3	11.663	Cleavage	receptor protein kinase 1	nucleotide binding;protein kinase activity;phosphorylation
Id36204_x34686	TA015/TA016/Ta-miR2079/tae-miR2009-a	JP904002.1	2.5	12.599	Translation	disease resistance rpp13-like protein 3	ADP binding
Id36204_x34686	TA015/TA016/Ta-miR2079/tae-miR2009-a	TC401896	2.5	13.217	Cleavage	hypothetical protein SORBIDRAFT_07g008810	0
Id36204_x34686	TA015/TA016/Ta-miR2079/tae-miR2009-a	DN829295	3	13.268	Cleavage	---NA---	0
Id36204_x34686	TA015/TA016/Ta-miR2079/tae-miR2009-a	TC441493	3	8.187	Cleavage	---NA---	0
Id36204_x34686	TA015/TA016/Ta-miR2079/tae-miR2009-a	JP878530.1	3	15.479	Translation	ring finger and chy zinc finger domain-containing protein 1	nucleus;cytoplasm;ubiquitin-protein transferase activity;transcription factor binding;zinc ion binding;virus induced gene silencing;vegetative phase change;protein ubiquitination;negative regulation of defense response to bacterium;positive regulation of transcription factor catabolic process
Id36204_x34686	TA015/TA016/Ta-miR2079/tae-miR2009-a	JP883631.1	3	14.797	Cleavage	hypothetical protein F775_25052	0
Id36204_x34686	TA015/TA016/Ta-miR2079/tae-miR2009-a	CA632080	3	12.637	Cleavage	---NA---	0
Id36204_x34686	TA015/TA016/Ta-miR2079/tae-miR2009-a	contig80931	3	9.473	Translation	endoglucanase 21	hydrolase activity;metabolic process
Id36204_x34686	TA015/TA016/Ta-miR2079/tae-miR2009-a	JP878157.1	3	21.843	Cleavage	plastidal glycolate glycerate translocator chloroplastic	chloroplast inner membrane;cytoplasmic membrane-bounded vesicle;glycolate transmembrane transporter activity;glycerate transmembrane transporter activity;chloroplast organization;thylakoid membrane organization;cellular cation homeostasis;divalent metal ion transport;glycolate transmembrane transport;glycerate transmembrane transport
Id36204_x34686	TA015/TA016/Ta-miR2079/tae-miR2009-a	JP847010.1	3	10.209	Translation	serine protease do-like protein	serine-type endopeptidase activity;proteolysis
Id36204_x34686	TA015/TA016/Ta-miR2079/tae-miR2009-a	JP878155.1	3	17.98	Cleavage	plastidal glycolate glycerate translocator chloroplastic	chloroplast inner membrane;cytoplasmic membrane-bounded vesicle;glycolate transmembrane transporter activity;glycerate transmembrane transporter activity;chloroplast organization;thylakoid membrane organization;cellular cation homeostasis;divalent metal ion transport;glycolate transmembrane transport;glycerate transmembrane transport
Id36204_x34686	TA015/TA016/Ta-miR2079/tae-miR2009-a	JP841103.1	3	12.367	Cleavage	eukaryotic translation initiation factor 4 gamma	eukaryotic translation initiation factor 4F complex;translation initiation factor activity;pyrimidine nucleotide biosynthetic process;translational initiation;regulation of translation;cell cycle;response to virus;positive regulation of Notch signaling pathway;transport of virus in host, cell to cell
Id16970_x26792	MIR171a	contig07291	2	14.364	Cleavage	hypothetical protein TILUR3_01074	0
Id16970_x26792	MIR171a	JP913008.1	3	7.75	Cleavage	---NA---	0
Id16970_x26792	MIR171a	JP920072.1	3	18.07	Translation	pentatricopeptide repeat-containing protein at4g17616	0
Id16970_x26792	MIR171a	JP848702.1	3	18.833	Translation	wd repeat and fyve domain-containing protein 3	intracellular;endomembrane system;extrinsic component of membrane;phospholipid binding;endosomal transport
Id16970_x26792	MIR171a	JP848701.1	3	18.592	Translation	wd repeat and fyve domain-containing protein 3	intracellular;endomembrane system;extrinsic component of membrane;phospholipid binding;endosomal transport
Id16970_x26792	MIR171a	JP884059.1	3	19.855	Translation	uncharacterized wd repeat-containing protein	0
Id16970_x26792	MIR171a	JP848700.1	3	16.653	Translation	wd repeat and fyve domain-containing protein 3	intracellular;endomembrane system;extrinsic component of membrane;phospholipid binding;endosomal transport
Id16682_x26566	MIR398	JP871458.1	2.5	19.12	Cleavage	hypothetical protein F775_07371	0
Id16682_x26566	MIR398	TC457017	2.5	24.417	Cleavage	act domain-containing protein acr3	cytosol;amino acid binding;nucleotidyltransferase activity;methylglyoxal catabolic process to D-lactate via S-lactoyl-glutathione;cysteine biosynthetic process
Id16682_x26566	MIR398	JP903384.1	2.5	17.054	Cleavage	unnamed protein product	0
Id16682_x26566	MIR398	DR736367	3	23.511	Cleavage	protein phosphatase 2c 48	protein serine/threonine phosphatase activity;protein dephosphorylation
Id16682_x26566	MIR398	JP827635.1	3	20.831	Cleavage	superoxide dismutase	mitochondrion;superoxide dismutase activity;copper ion binding;zinc ion binding;gluconeogenesis;glycolytic process;removal of superoxide radicals;response to cadmium ion;oxidation-reduction process
Id16682_x26566	MIR398	JP827637.1	3	21.562	Cleavage	superoxide dismutase	mitochondrion;superoxide dismutase activity;copper ion binding;zinc ion binding;gluconeogenesis;glycolytic process;removal of superoxide radicals;response to cadmium ion;oxidation-reduction process
Id16682_x26566	MIR398	JP827650.1	3	19.097	Cleavage	superoxide dismutase	mitochondrion;superoxide dismutase activity;metal ion binding;gluconeogenesis;glycolytic process;removal of superoxide radicals;response to cadmium ion;oxidation-reduction process
Id16682_x26566	MIR398	JP830129.1	3	22.22	Cleavage	superoxide dismutase	mitochondrion;superoxide dismutase activity;metal ion binding;gluconeogenesis;glycolytic process;removal of superoxide radicals;response to cadmium ion;oxidation-reduction process
Id24172_x14791	MIR397	CK193988	1.5	19.34	Translation	tpa: laccase family protein	cytoplasmic membrane-bounded vesicle;copper ion binding;hydroquinone:oxygen oxidoreductase activity;lignin catabolic process;oxidation-reduction process
Id24172_x14791	MIR397	CA622321	1.5	15.934	Translation	laccase family protein	cytoplasmic membrane-bounded vesicle;copper ion binding;hydroquinone:oxygen oxidoreductase activity;lignin catabolic process;oxidation-reduction process
Id24172_x14791	MIR397	BQ839421	1.5	17.872	Translation	af465466_1laccase lac6- partial	cytoplasmic membrane-bounded vesicle;copper ion binding;hydroquinone:oxygen oxidoreductase activity;lignin catabolic process;oxidation-reduction process
Id24172_x14791	MIR397	JP829587.1	2.5	15.188	Cleavage	hypothetical protein TILUR3_14576	0
Id24172_x14791	MIR397	CA732063	2.5	19.401	Translation	laccase-12 13-like	cytoplasmic membrane-bounded vesicle;copper ion binding;hydroquinone:oxygen oxidoreductase activity;lignin catabolic process;oxidation-reduction process
Id24172_x14791	MIR397	JP869460.1	3	13.38	Translation	haloacid dehalogenase-like hydrolase domain-containing protein at3g48420 isoform x1	chloroplast stroma;photosynthesis
Id24172_x14791	MIR397	JP869462.1	3	16.46	Translation	haloacid dehalogenase-like hydrolase domain-containing protein at3g48420 isoform x1	chloroplast stroma;photosynthesis
Id24172_x14791	MIR397	JP869458.1	3	10.61	Translation	haloacid dehalogenase-like hydrolase domain-containing protein at3g48420 isoform x1	chloroplast stroma;photosynthesis
Id24172_x14791	MIR397	TC421305	2.5	19.461	Translation	laccase-12 13-like	cytoplasmic membrane-bounded vesicle;copper ion binding;hydroquinone:oxygen oxidoreductase activity;lignin catabolic process;oxidation-reduction process
Id24172_x14791	MIR397	JP869457.1	3	16.756	Translation	haloacid dehalogenase-like hydrolase domain-containing protein at3g48420 isoform x1	chloroplast stroma;photosynthesis
Id24172_x14791	MIR397	JP912979.1	3	15.84	Cleavage	mediator of rna polymerase ii transcription subunit 11	mediator complex;RNA polymerase II transcription cofactor activity;regulation of transcription from RNA polymerase II promoter
Id24172_x14791	MIR397	CJ849685	3	20.2	Translation	laccase-3-like	cytoplasmic membrane-bounded vesicle;copper ion binding;hydroquinone:oxygen oxidoreductase activity;lignin catabolic process;oxidation-reduction process
Id24172_x14791	MIR397	JP881065.1	3	11.139	Cleavage	mitochondrial glycoprotein	mitochondrial matrix
Id24172_x14791	MIR397	JP881064.1	3	15.375	Cleavage	mitochondrial glycoprotein	mitochondrial matrix
Id24172_x14791	MIR397	TC381708	3	19.092	Translation	laccase-4	cytoplasmic membrane-bounded vesicle;nucleic acid binding;copper ion binding;hydroquinone:oxygen oxidoreductase activity;lignin catabolic process;oxidation-reduction process
Id24172_x14791	MIR397	JP857815.1	3	17.147	Cleavage	scarecrow-like protein 1	transcription factor activity, sequence-specific DNA binding;transcription, DNA-templated;regulation of transcription, DNA-templated
Id24172_x14791	MIR397	JP856912.1	3	9.612	Translation	vacuolar protein sorting-associated protein 13c	0
Id24172_x14791	MIR397	contig65890	3	10.302	Cleavage	---NA---	0
Id24172_x14791	MIR397	TC420424	3	17.271	Translation	---NA---	0
Id24172_x14791	MIR397	contig65889	3	11.324	Cleavage	trehalose-phosphate phosphatase	trehalose-phosphatase activity;trehalose biosynthetic process;protein dephosphorylation
Id24172_x14791	MIR397	JP843645.1	3	10.016	Cleavage	auxin response factor 9-like	nucleus;DNA binding;transcription factor activity, sequence-specific DNA binding;DNA methylation;methylation-dependent chromatin silencing;transcription, DNA-templated;cell-cell signaling;virus induced gene silencing;auxin-activated signaling pathway;leaf senescence;production of ta-siRNAs involved in RNA interference;production of miRNAs involved in gene silencing by miRNA
Id24172_x14791	MIR397	JP843644.1	3	10.016	Cleavage	auxin response factor 9-like	nucleus;DNA binding;transcription factor activity, sequence-specific DNA binding;DNA methylation;methylation-dependent chromatin silencing;transcription, DNA-templated;cell-cell signaling;virus induced gene silencing;auxin-activated signaling pathway;leaf senescence;production of ta-siRNAs involved in RNA interference;production of miRNAs involved in gene silencing by miRNA
Id24172_x14791	MIR397	JP843643.1	3	11.537	Cleavage	auxin response factor 9-like	nucleus;DNA binding;transcription factor activity, sequence-specific DNA binding;DNA methylation;methylation-dependent chromatin silencing;transcription, DNA-templated;cell-cell signaling;virus induced gene silencing;auxin-activated signaling pathway;leaf senescence;production of ta-siRNAs involved in RNA interference;production of miRNAs involved in gene silencing by miRNA
Id24172_x14791	MIR397	JP843642.1	3	10.017	Cleavage	auxin response factor 9-like	nucleus;DNA binding;transcription factor activity, sequence-specific DNA binding;DNA methylation;methylation-dependent chromatin silencing;transcription, DNA-templated;cell-cell signaling;virus induced gene silencing;auxin-activated signaling pathway;leaf senescence;production of ta-siRNAs involved in RNA interference;production of miRNAs involved in gene silencing by miRNA
Id24473_x25349	miR396b/tae-miR396e	JP943940.1	3	23.288	Cleavage	disease resistance protein rpm1	hydrolase activity;purine ribonucleoside binding;adenyl ribonucleotide binding;anion binding;metabolic process
Id24473_x25349	miR396b/tae-miR396e	JP845579.1	2.5	21.67	Cleavage	vacuolar protein sorting-associated protein 26b	0
Id24473_x25349	miR396b/tae-miR396e	JP894130.1	3	18.981	Cleavage	transcription initiation factor tfiid subunit 6	nucleus;translation initiation factor activity;protein heterodimerization activity;DNA-templated transcription, initiation;translational initiation;regulation of sequence-specific DNA binding transcription factor activity
Id24473_x25349	miR396b/tae-miR396e	JP859244.1	3	19.071	Cleavage	dead-box atp-dependent rna helicase chloroplastic	nucleus;chloroplast stroma;chloroplast envelope;membrane;RNA binding;helicase activity;ATP binding;zinc ion binding;metabolic process
Id24473_x25349	miR396b/tae-miR396e	JP919190.1	3	17.304	Translation	protein fluorescent in blue chloroplastic-like	mitochondrion
Id24473_x25349	miR396b/tae-miR396e	JP881499.1	3	19.173	Cleavage	g patch domain-containing protein 4 isoform x2	nucleic acid binding
Id24473_x25349	miR396b/tae-miR396e	JP848521.1	3	18.733	Cleavage	predicted protein	0
Id24473_x25349	miR396b/tae-miR396e	JP848525.1	3	18.676	Cleavage	predicted protein	0
Id24473_x25349	miR396b/tae-miR396e	JP822294.1	3	24.786	Cleavage	heat shock protein 90	ATP binding;unfolded protein binding;protein folding;response to stress
Id24473_x25349	miR396b/tae-miR396e	JP822116.1	3	23.898	Cleavage	heat shock protein 90	ATP binding;unfolded protein binding;protein folding;response to stress
Id24473_x25349	miR396b/tae-miR396e	JP822154.1	3	24.634	Cleavage	heat shock protein 90	ATP binding;unfolded protein binding;protein folding;response to stress
Id24473_x25349	miR396b/tae-miR396e	JP848528.1	3	18.794	Cleavage	predicted protein	0
Id29237_x12124	ata-miR169e-5p	JP893967.1	2.5	23.902	Cleavage	ccaat-box transcription factor complex whap12	transcription factor activity, sequence-specific DNA binding;regulation of transcription, DNA-templated
Id29237_x12124	ata-miR169e-5p	JP861757.1	2.5	22.287	Cleavage	nuclear transcription factor y subunit a-3	CCAAT-binding factor complex;DNA binding;transcription factor activity, sequence-specific DNA binding;regulation of transcription, DNA-templated
Id29237_x12124	ata-miR169e-5p	JP893965.1	2.5	21.005	Cleavage	ccaat-binding transcription factor b	CCAAT-binding factor complex;DNA binding;transcription factor activity, sequence-specific DNA binding;regulation of transcription, DNA-templated
Id29237_x12124	ata-miR169e-5p	JP892581.1	3	14.535	Translation	calcium-dependent protein kinase family protein	protein kinase activity;calcium ion binding;ATP binding;protein phosphorylation
Id29237_x12124	ata-miR169e-5p	JP922900.1	3	20.301	Cleavage	hypothetical protein TILUR3_28028	0
Id29237_x12124	ata-miR169e-5p	JP844822.1	3	17.986	Cleavage	hypothetical protein F775_19048	0
Id29237_x12124	ata-miR169e-5p	JP920683.1	3	22.109	Cleavage	---NA---	0
Id22497_x9544	MIR167a	JP919968.1	3	20.415	Cleavage	probable anion transporter chloroplastic isoform x2	mitochondrion;integral component of membrane;chloroplast membrane;protein serine/threonine kinase activity;inorganic phosphate transmembrane transporter activity;ATP binding;protein phosphorylation;nitrate transport;transmembrane transport
Id22497_x9544	MIR167a	JP919966.1	3	20.102	Cleavage	probable anion transporter chloroplastic	mitochondrion;integral component of membrane;chloroplast membrane;protein serine/threonine kinase activity;inorganic phosphate transmembrane transporter activity;ATP binding;protein phosphorylation;nitrate transport;transmembrane transport
Id22497_x9544	MIR167a	TC422705	3	15.486	Cleavage	superkiller viralicidic activity 2-like 2	nucleic acid binding;helicase activity;RNA processing;cellular protein modification process;single-organism cellular process;regulation of biological process;response to stimulus
Id22497_x9544	MIR167a	JP879438.1	2.5	21.415	Cleavage	kelch motif family expressed	0
Id22497_x9544	MIR167a	JP925353.1	3	23.198	Cleavage	hypothetical protein F775_06056	0
Id21761_x11978	tae-miR393a/tae-miR393b/tae-miR393c	JP868707.1	2	18.542	Cleavage	transport inhibitor response 1-like protein os05g0150500	nucleus;cytoplasm;SCF ubiquitin ligase complex;inositol hexakisphosphate binding;auxin binding;ubiquitin protein ligase activity;auxin-activated signaling pathway;protein ubiquitination;SCF-dependent proteasomal ubiquitin-dependent protein catabolic process
Id21761_x11978	tae-miR393a/tae-miR393b/tae-miR393c	JP849772.1	2	22.675	Cleavage	transport inhibitor response 1-like protein os04g0395600	nucleus;cytoplasm;SCF ubiquitin ligase complex;inositol hexakisphosphate binding;auxin binding;ubiquitin protein ligase activity;auxin-activated signaling pathway;protein ubiquitination;SCF-dependent proteasomal ubiquitin-dependent protein catabolic process
Id21761_x11978	tae-miR393a/tae-miR393b/tae-miR393c	JP868703.1	2	20.864	Cleavage	transport inhibitor response 1-like protein os05g0150500	nucleus;cytoplasm;SCF ubiquitin ligase complex;inositol hexakisphosphate binding;auxin binding;ubiquitin protein ligase activity;auxin-activated signaling pathway;protein ubiquitination;SCF-dependent proteasomal ubiquitin-dependent protein catabolic process
Id21761_x11978	tae-miR393a/tae-miR393b/tae-miR393c	JP868702.1	2	23.114	Cleavage	transport inhibitor response 1-like protein os05g0150500	nucleus;cytoplasm;SCF ubiquitin ligase complex;inositol hexakisphosphate binding;auxin binding;auxin receptor activity;ubiquitin protein ligase activity;auxin-activated signaling pathway;lateral root formation;protein ubiquitination;SCF-dependent proteasomal ubiquitin-dependent protein catabolic process;stamen development
Id21761_x11978	tae-miR393a/tae-miR393b/tae-miR393c	JP849767.1	2	18.654	Cleavage	transport inhibitor response 1-like protein os04g0395600	nucleus;cytoplasm;SCF ubiquitin ligase complex;inositol hexakisphosphate binding;auxin binding;ubiquitin protein ligase activity;auxin-activated signaling pathway;protein ubiquitination;SCF-dependent proteasomal ubiquitin-dependent protein catabolic process
Id21761_x11978	tae-miR393a/tae-miR393b/tae-miR393c	JP856594.1	1.5	8.722	Cleavage	partial	0
Id21761_x11978	tae-miR393a/tae-miR393b/tae-miR393c	JP928935.1	2	7.801	Cleavage	protein embryonic flower 1-like	0
Id21761_x11978	tae-miR393a/tae-miR393b/tae-miR393c	JP826526.1	3	17.303	Cleavage	---NA---	0
Id21761_x11978	tae-miR393a/tae-miR393b/tae-miR393c	JP856595.1	3	6.949	Cleavage	partial	0
Id21761_x11978	tae-miR393a/tae-miR393b/tae-miR393c	JP856596.1	3	7.646	Cleavage	partial	0
Id21761_x11978	tae-miR393a/tae-miR393b/tae-miR393c	JP835973.1	3	16.874	Cleavage	serine threonine-protein kinase edr1	serine-type carboxypeptidase activity;protein serine/threonine kinase activity;ATP binding;protein phosphorylation;proteolysis
Id21761_x11978	tae-miR393a/tae-miR393b/tae-miR393c	JP835911.1	3	16.899	Cleavage	serine threonine-protein kinase edr1-like isoform x1	serine-type carboxypeptidase activity;protein serine/threonine kinase activity;ATP binding;protein phosphorylation;proteolysis
Id21761_x11978	tae-miR393a/tae-miR393b/tae-miR393c	JP835922.1	3	16.798	Cleavage	serine threonine-protein kinase edr1	serine-type carboxypeptidase activity;protein serine/threonine kinase activity;ATP binding;protein phosphorylation;proteolysis
Id21761_x11978	tae-miR393a/tae-miR393b/tae-miR393c	JP835959.1	3	16.844	Cleavage	serine threonine-protein kinase edr1-like isoform x1	serine-type carboxypeptidase activity;protein serine/threonine kinase activity;ATP binding;protein phosphorylation;proteolysis
Id32578_x10976	MIR171a	JP905184.1	3	14.564	Translation	ap-5 complex subunit mu	clathrin adaptor complex;intracellular protein transport;vesicle-mediated transport
Id32578_x10976	MIR171a	contig07291	3	14.364	Cleavage	hypothetical protein TILUR3_01074	0
Id19937_x13389	ata-miR9674b-3p	JP915346.1	2.5	14.115	Cleavage	peptidyl-prolyl cis-trans isomerase cyp21-4-like	mitochondrion;peptidyl-prolyl cis-trans isomerase activity;protein peptidyl-prolyl isomerization;protein folding
Id19937_x13389	ata-miR9674b-3p	JP880783.1	2.5	15.376	Cleavage	peptidyl-prolyl cis-trans isomerase cyp21-4-like	mitochondrion;peptidyl-prolyl cis-trans isomerase activity;protein peptidyl-prolyl isomerization;protein folding
Id19937_x13389	ata-miR9674b-3p	JP915345.1	2.5	17.983	Cleavage	peptidyl-prolyl cis-trans isomerase cyp21-4-like	mitochondrion;Golgi apparatus;peptidyl-prolyl cis-trans isomerase activity;protein peptidyl-prolyl isomerization;protein folding
Id19937_x13389	ata-miR9674b-3p	JP923722.1	2	24.207	Cleavage	---NA---	0
Id19937_x13389	ata-miR9674b-3p	JP884942.1	2.5	18.308	Translation	protein-tyrosine phosphatase containing expressed	protein tyrosine phosphatase activity;peptidyl-tyrosine dephosphorylation
Id19937_x13389	ata-miR9674b-3p	JP884939.1	2.5	18.074	Translation	tyrosine-protein phosphatase lar-like protein	protein tyrosine phosphatase activity;peptidyl-tyrosine dephosphorylation;response to chemical;single-organism cellular process;negative regulation of biological process;regulation of cellular process
Id19937_x13389	ata-miR9674b-3p	JP900551.1	3	13.681	Cleavage	b3 domain-containing protein os02g0598200-like isoform x1	nucleus;DNA binding;transcription, DNA-templated;regulation of transcription, DNA-templated
Id19937_x13389	ata-miR9674b-3p	JP906100.1	3	19.106	Cleavage	predicted protein	mitochondrion;chloroplast thylakoid membrane
Id19937_x13389	ata-miR9674b-3p	JP928077.1	2.5	15.219	Cleavage	protein mitochondrial	0
Id19937_x13389	ata-miR9674b-3p	CK204226	3	13.783	Translation	hypothetical protein EUTSA_v10021643mg	0
Id19937_x13389	ata-miR9674b-3p	TC390482	3	11.495	Cleavage	methionyl-trna synthetase	cytosol;tRNA binding;methionine-tRNA ligase activity;ATP binding;electron carrier activity;methionyl-tRNA aminoacylation;electron transport chain
Id19937_x13389	ata-miR9674b-3p	JP877682.1	3	14.142	Translation	auxin response factor 16 isoform x1	nucleus;DNA binding;transcription, DNA-templated;regulation of transcription, DNA-templated;auxin-activated signaling pathway
Id19937_x13389	ata-miR9674b-3p	JP877678.1	3	16.091	Translation	auxin response factor 19	nucleus;transcription factor activity, sequence-specific DNA binding;sequence-specific DNA binding;protein dimerization activity;transcription, DNA-templated;regulation of transcription, DNA-templated;cell adhesion;response to ethylene;auxin-activated signaling pathway;response to brassinosteroid;lateral root formation;response to cyclopentenone;actin nucleation;leaf development;root hair cell di…
Id19937_x13389	ata-miR9674b-3p	JP860062.1	3	17.423	Translation	auxin response factor 16 isoform x1	nucleus;DNA binding;transcription, DNA-templated;regulation of transcription, DNA-templated;auxin-activated signaling pathway
Id19937_x13389	ata-miR9674b-3p	JP840646.1	3	17.397	Translation	glutamate dehydrogenase 2	mitochondrion;vacuolar membrane;glutamate dehydrogenase (NAD+) activity;glutamate dehydrogenase [NAD(P)+] activity;copper ion binding;ATP binding;zinc ion binding;cobalt ion binding;polyamine catabolic process;phenylpropanoid metabolic process;cellular modified amino acid biosynthetic process;para-aminobenzoic acid metabolic process;Golgi vesicle transport;oxidation-reduction process
Id19937_x13389	ata-miR9674b-3p	JP892627.1	2.5	20.577	Translation	cell wall protein iff6-like	0
Id19937_x13389	ata-miR9674b-3p	JP871038.1	3	18.325	Cleavage	wd repeat and hmg-box dna-binding protein 1	cytoplasmic membrane-bounded vesicle;DNA binding;metal ion binding;DNA replication initiation;regulation of DNA replication;DNA methylation;cell proliferation;regulation of flower development;regulation of G2/M transition of mitotic cell cycle;gene silencing;floral organ formation;histone H3-K9 methylation
Id19937_x13389	ata-miR9674b-3p	JP865844.1	3	16.718	Translation	transmembrane e3 ubiquitin-protein ligase 1-like	zinc ion binding
Id19937_x13389	ata-miR9674b-3p	JP928145.1	2.5	14.226	Cleavage	protein mitochondrial-like	0
Id19937_x13389	ata-miR9674b-3p	JP944393.1	3	16.032	Cleavage	protein mitochondrial-like	mitochondrion
Id19937_x13389	ata-miR9674b-3p	JP887714.1	3	13.977	Translation	alkaline neutral invertase cinv2-like	mitochondrion;sucrose alpha-glucosidase activity;glycopeptide alpha-N-acetylgalactosaminidase activity;sucrose catabolic process
Id19937_x13389	ata-miR9674b-3p	JP941145.1	3	17.031	Cleavage	far-red impaired response protein	0
Id19937_x13389	ata-miR9674b-3p	JP941144.1	3	24.59	Cleavage	far-red impaired response protein	0
Id19937_x13389	ata-miR9674b-3p	JP887711.1	3	16.003	Translation	alkaline neutral invertase cinv2-like	mitochondrion;sucrose alpha-glucosidase activity;glycopeptide alpha-N-acetylgalactosaminidase activity;sucrose catabolic process
Id17736_x6485	ata-miR1432-5p_L+1R-1	CK195521	0	18.362	Cleavage	calcium-binding protein	ion binding
Id17736_x6485	ata-miR1432-5p_L+1R-1	TC459334	0.5	20.389	Cleavage	hypothetical protein F775_02554	0
Id17736_x6485	ata-miR1432-5p_L+1R-1	CN011453	1.5	18.224	Cleavage	calmodulin-like protein 5	cytoplasmic membrane-bounded vesicle;calcium ion binding
Id17736_x6485	ata-miR1432-5p_L+1R-1	TC388166	1.5	16.329	Cleavage	calmodulin-like protein 5	cytoplasmic membrane-bounded vesicle;calcium ion binding
Id17736_x6485	ata-miR1432-5p_L+1R-1	TC402640	1.5	15.256	Cleavage	calmodulin-like protein 5	cytoplasmic membrane-bounded vesicle;calcium ion binding
Id17736_x6485	ata-miR1432-5p_L+1R-1	JP921905.1	2	15.796	Cleavage	dna polymerase i	mitochondrion;DNA binding;exonuclease activity;nucleic acid phosphodiester bond hydrolysis
Id17736_x6485	ata-miR1432-5p_L+1R-1	BQ838967	3	16.671	Cleavage	tryptophan aminotransferase related 2	transaminase activity;carbon-sulfur lyase activity;metabolic process
Id17736_x6485	ata-miR1432-5p_L+1R-1	JP934169.1	3	13.376	Cleavage	---NA---	0
Id17736_x6485	ata-miR1432-5p_L+1R-1	JP820307.1	3	24.333	Translation	hypothetical protein TILUR3_24806	0
Id17736_x6485	ata-miR1432-5p_L+1R-1	JP820351.1	3	23.391	Translation	hypothetical protein F775_00253	0
Id17736_x6485	ata-miR1432-5p_L+1R-1	JP844531.1	3	16.66	Cleavage	beta-galactosidase 5-like	cytoplasmic membrane-bounded vesicle;beta-galactosidase activity;carbohydrate binding;carbohydrate metabolic process
Id17736_x6485	ata-miR1432-5p_L+1R-1	JP907456.1	3	23.391	Translation	hypothetical protein F775_00253	0
Id17736_x6485	ata-miR1432-5p_L+1R-1	JP844523.1	3	16.326	Cleavage	beta-galactosidase 5	cytoplasmic membrane-bounded vesicle;beta-galactosidase activity;carbohydrate binding;carbohydrate metabolic process
Id52043_x12343	MIR5062	TC459537	2.5	17.353	Cleavage	predicted protein	0
Id52043_x12343	MIR5062	JP926735.1	3	24.733	Cleavage	---NA---	0
Id52043_x12343	MIR5062	BQ242122	3	18.465	Cleavage	xylanase inhibitor	0
Id52043_x12343	MIR5062	JP875534.1	2.5	15.688	Cleavage	transmembrane expressed	plasma membrane;integral component of membrane
Id29206_x6406	ata-miR169d-5p	JP893967.1	2.5	23.902	Cleavage	ccaat-box transcription factor complex whap12	transcription factor activity, sequence-specific DNA binding;regulation of transcription, DNA-templated
Id29206_x6406	ata-miR169d-5p	JP893965.1	2.5	21.005	Cleavage	ccaat-binding transcription factor b	CCAAT-binding factor complex;DNA binding;transcription factor activity, sequence-specific DNA binding;regulation of transcription, DNA-templated
Id29206_x6406	ata-miR169d-5p	JP861757.1	2.5	22.287	Cleavage	nuclear transcription factor y subunit a-3	CCAAT-binding factor complex;DNA binding;transcription factor activity, sequence-specific DNA binding;regulation of transcription, DNA-templated
Id29206_x6406	ata-miR169d-5p	JP892581.1	3	14.535	Translation	calcium-dependent protein kinase family protein	protein kinase activity;calcium ion binding;ATP binding;protein phosphorylation
Id29206_x6406	ata-miR169d-5p	JP922900.1	3	20.301	Cleavage	hypothetical protein TILUR3_28028	0
Id29206_x6406	ata-miR169d-5p	JP844822.1	3	17.986	Cleavage	hypothetical protein F775_19048	0
Id29206_x6406	ata-miR169d-5p	JP920683.1	3	22.109	Cleavage	---NA---	0
Id46737_x7730	MIR9666a	JP821360.1	3	7.352	Cleavage	dna-directed rna polymerase ii subunit rpb1	0
Id46737_x7730	MIR9666a	JP821360.1	2.5	7.45	Cleavage	dna-directed rna polymerase ii subunit rpb1	0
Id46737_x7730	MIR9666a	BF483245	3	23.429	Translation	ist1-like protein	0
Id46737_x7730	MIR9666a	TC448025	3	22.555	Translation	ist1-like protein	mitochondrion
Id46737_x7730	MIR9666a	GR304913	3	23.937	Cleavage	---NA---	0
Id16709_x6265	MIR9666a	JP943180.1	3	19.199	Translation	retrotransposon ty1-copia subclass	organic cyclic compound binding;heterocyclic compound binding
Id16709_x6265	MIR9666a	JP941388.1	3	19.46	Translation	eukaryotic translation initiation factor 3 subunit a	nucleotide binding;RNA binding;hydrolase activity;metal ion binding;protein metabolic process;cellular nitrogen compound metabolic process;cellular macromolecule metabolic process
Id16709_x6265	MIR9666a	JP941387.1	3	19.414	Translation	gag-protease-integrase-rt-r polyprotein	DNA binding;metal ion binding;DNA recombination
Id16709_x6265	MIR9666a	contig15786	3	21.572	Cleavage	---NA---	0
Id23190_x6175	MIR9674a	JP862917.1	1.5	14.097	Cleavage	protein mitochondrial	0
Id23190_x6175	MIR9674a	JP944393.1	1.5	19.774	Cleavage	protein mitochondrial-like	mitochondrion
Id23190_x6175	MIR9674a	JP862908.1	2	17.447	Cleavage	ppr protein	mitochondrion
Id23190_x6175	MIR9674a	JP862913.1	2	18.794	Cleavage	ppr protein	0
Id23190_x6175	MIR9674a	JP862911.1	2	16.829	Cleavage	protein mitochondrial-like	0
Id23190_x6175	MIR9674a	contig64950	3	18.213	Cleavage	pentatricopeptide repeat-containing protein mitochondrial	aminoacyl-tRNA ligase activity;ATP binding;tRNA aminoacylation for protein translation
Id23190_x6175	MIR9674a	JP862916.1	2	14.431	Cleavage	protein mitochondrial	mitochondrion
Id23190_x6175	MIR9674a	JP862909.1	2	16.751	Cleavage	ppr protein	mitochondrion
Id23190_x6175	MIR9674a	JP862912.1	3	19.769	Cleavage	ppr protein	0
Id23190_x6175	MIR9674a	JP835114.1	3	19.309	Cleavage	acetyl-coenzyme a synthetase	acetate-CoA ligase activity;ATP binding;AMP binding;acetyl-CoA biosynthetic process from acetate
Id23190_x6175	MIR9674a	JP940931.1	3	18.848	Cleavage	f-box family-4	0
Id23190_x6175	MIR9674a	JP862914.1	3	13.956	Cleavage	ppr protein	0
Id33738_x3433	MIR164	JP900023.1	1	14.169	Cleavage	nac transcription factor	nucleus;DNA binding;transcription, DNA-templated;regulation of transcription, DNA-templated
Id33738_x3433	MIR164	JP848799.1	1.5	17.877	Cleavage	mitogen-activated protein kinase 4	intracellular;MAP kinase activity;ATP binding;MAPK cascade
Id33738_x3433	MIR164	CA704421	2	19.338	Translation	---NA---	0
Id33738_x3433	MIR164	JP887852.1	3	21.991	Translation	nuclear control of atpase protein 2- partial	mitochondrial outer membrane;protein complex;cell adhesion;organ morphogenesis;vegetative to reproductive phase transition of meristem;protein desumoylation;galactolipid biosynthetic process;regulation of chromosome organization;actin nucleation;root hair cell differentiation;hydrogen peroxide biosynthetic process;cell wall organization
Id33738_x3433	MIR164	CK198447	3	23.541	Translation	nodulin family expressed	membrane
Id33738_x3433	MIR164	JP935621.1	2.5	24.168	Cleavage	nbs-lrr-like resistance protein	ADP binding
Id33738_x3433	MIR164	JP946560.1	3	16.924	Cleavage	---NA---	0
Id33738_x3433	MIR164	TC411029	3	18.683	Translation	polyol transporter 5-like	integral component of plasma membrane;cytoplasmic membrane-bounded vesicle;sugar:proton symporter activity;glucose transmembrane transporter activity;proton transport;hexose transmembrane transport;glucose import
Id33738_x3433	MIR164	TC404361	3	19.344	Translation	polyol transporter 5-like	integral component of plasma membrane;cytoplasmic membrane-bounded vesicle;sugar:proton symporter activity;glucose transmembrane transporter activity;proton transport;hexose transmembrane transport;glucose import
Id33738_x3433	MIR164	TC407133	3	18.702	Translation	polyol transporter 5-like	integral component of plasma membrane;cytoplasmic membrane-bounded vesicle;sugar:proton symporter activity;glucose transmembrane transporter activity;proton transport;hexose transmembrane transport;glucose import
Id33738_x3433	MIR164	TC430881	3	21.413	Translation	polyol transporter 1	integral component of membrane;substrate-specific transmembrane transporter activity;transmembrane transport
Id33738_x3433	MIR164	TC407532	3	17.054	Translation	polyol transporter 1	integral component of plasma membrane;cytoplasmic membrane-bounded vesicle;sugar:proton symporter activity;glucose transmembrane transporter activity;proton transport;hexose transmembrane transport;glucose import
Id33738_x3433	MIR164	TC408311	3	18.689	Translation	proline transporter 2-like	integral component of membrane
Id33738_x3433	MIR164	CA648036	3	19.062	Translation	polyol transporter 5-like	integral component of plasma membrane;sugar:proton symporter activity;glucose transmembrane transporter activity;proton transport;hexose transmembrane transport;glucose import
Id33738_x3433	MIR164	JP838036.1	3	16.377	Cleavage	Os04g0665666	0
Id33738_x3433	MIR164	JP838054.1	3	16.307	Cleavage	---NA---	0
Id33738_x3433	MIR164	JP869299.1	3	24.796	Cleavage	bah domain containing protein	chromatin binding;transcription, DNA-templated
Id33738_x3433	MIR164	JP868806.1	3	17.015	Translation	general transcription factor iih subunit 4 isoform x1	core TFIIH complex;cytoplasmic membrane-bounded vesicle;ATP-dependent DNA helicase activity;nucleotide-excision repair;DNA duplex unwinding
Id33738_x3433	MIR164	JP869303.1	3	24.796	Cleavage	bah domain containing protein	chromatin binding;transcription, DNA-templated
Id33738_x3433	MIR164	JP856241.1	3	15.287	Cleavage	heat shock 70 kda protein 17	vacuolar membrane;Golgi apparatus;cytoplasmic membrane-bounded vesicle;ATP binding;protein folding;oligopeptide transport;response to heat;systemic acquired resistance;response to high light intensity;cellulose biosynthetic process;response to endoplasmic reticulum stress;response to hydrogen peroxide;Golgi vesicle transport
Id23742_x3116	MIR9776	JP916901.1	3	15.234	Cleavage	---NA---	0
Id23742_x3116	MIR9776	JP916898.1	3	14.47	Cleavage	hypothetical protein F775_19181	0
Id23742_x3116	MIR9776	JP943938.1	3	16.655	Cleavage	auxin-independent growth promoter	0
Id23742_x3116	MIR9776	JP880078.1	2.5	17.185	Cleavage	---NA---	0
Id23742_x3116	MIR9776	BQ238810	2.5	17.289	Translation	inactive ubiquitin carboxyl-terminal hydrolase 54	ubiquitinyl hydrolase activity;ubiquitin-dependent protein catabolic process
Id23742_x3116	MIR9776	CA657220	2.5	19.56	Cleavage	hypothetical protein F775_42714	0
Id23742_x3116	MIR9776	CA678877	2.5	19.205	Cleavage	hypothetical protein F775_42714	0
Id23742_x3116	MIR9776	JP919562.1	2.5	16.016	Cleavage	plant if-like protein	0
Id23742_x3116	MIR9776	JP913680.1	2.5	13.965	Translation	f-box fbd lrr-repeat protein at4g13965	0
Id23742_x3116	MIR9776	JP888064.1	3	20.364	Cleavage	5 -adenylylsulfate reductase-like 5	integral component of membrane;cytoplasmic membrane-bounded vesicle;cell redox homeostasis
Id23742_x3116	MIR9776	JP919561.1	2.5	13.782	Cleavage	plant if-like protein	0
Id23742_x3116	MIR9776	JP874725.1	3	16.006	Translation	triacylglycerol lipase 1	extracellular space;cytoplasmic membrane-bounded vesicle;hydrolase activity, acting on ester bonds;lipid catabolic process
Id23742_x3116	MIR9776	JP942826.1	3	16.236	Cleavage	hypothetical protein F775_08444	N-acetyltransferase activity;metabolic process
Id23742_x3116	MIR9776	JP875648.1	3	18.495	Cleavage	---NA---	0
Id23742_x3116	MIR9776	JP867342.1	3	15.548	Cleavage	probable gpi-anchored adhesin-like protein pga55 isoform x2	plasma membrane
Id23742_x3116	MIR9776	JP913214.1	3	21.886	Translation	retrotransposon unclassified	photosystem II;nucleic acid binding;metal ion binding;DNA integration
Id23742_x3116	MIR9776	JP913215.1	3	21.01	Translation	retrotransposon unclassified	photosystem II;nucleic acid binding;metal ion binding;DNA integration
Id23742_x3116	MIR9776	JP882021.1	3	22.808	Cleavage	auxin-responsive protein saur36-like	mitochondrion;calmodulin binding;auxin-activated signaling pathway
Id23742_x3116	MIR9776	JP911583.1	3	15.747	Cleavage	probable gpi-anchored adhesin-like protein pga55 isoform x1	plasma membrane
Id23742_x3116	MIR9776	JP867340.1	3	15.747	Cleavage	probable gpi-anchored adhesin-like protein pga55 isoform x1	plasma membrane
Id23742_x3116	MIR9776	JP867339.1	3	15.979	Cleavage	probable gpi-anchored adhesin-like protein pga55 isoform x1	plasma membrane
Id23742_x3116	MIR9776	JP887824.1	3	15.307	Translation	f-box protein at4g17565 isoform x2	0
Id23742_x3116	MIR9776	JP887436.1	3	20.997	Cleavage	mloc_56913-like partial	cytosol;extrinsic component of membrane;pre-autophagosomal structure membrane;phosphatidylinositol-3-phosphate binding;phosphatidylinositol-3,5-bisphosphate binding;autophagosome assembly;mitophagy;protein lipidation;cellular response to nitrogen starvation;protein localization to pre-autophagosomal structure;nucleophagy
Id23742_x3116	MIR9776	JP904751.1	3	19.018	Cleavage	hypothetical protein TILUR3_12524	0
Id23742_x3116	MIR9776	JP887431.1	3	15.48	Cleavage	autophagy-related protein 18c	cytosol;extrinsic component of membrane;pre-autophagosomal structure membrane;phosphatidylinositol-3-phosphate binding;phosphatidylinositol-3,5-bisphosphate binding;autophagosome assembly;mitophagy;protein lipidation;cellular response to nitrogen starvation;protein localization to pre-autophagosomal structure;nucleophagy
Id23742_x3116	MIR9776	JP837419.1	3	23.952	Translation	serine threonine-protein kinase ht1	protein kinase activity;ATP binding;protein phosphorylation
Id23742_x3116	MIR9776	JP878070.1	3	21.894	Cleavage	c2 domain-containing expressed	0
Id23742_x3116	MIR9776	TC432224	3	18.964	Translation	subtilisin-like protease	cell wall;cytoplasmic membrane-bounded vesicle;serine-type endopeptidase activity;proteolysis
Id23742_x3116	MIR9776	JP864640.1	3	19.698	Cleavage	replication protein a 70 kda dna-binding subunit b-like	0
Id15923_x3903	PC-5p-15217_84	JP892520.1	3	19.925	Cleavage	e3 ubiquitin-protein ligase mib2	ligase activity;metabolic process
[truncated: 4,854 more rows]

## Sheet: Supplementary Table 10
Supplementary Table 10: Known wheat miRNAs targeting Puccinia striiformis transcripts
[truncated: 188 more rows]

[truncated: 4 more sheets: Supplementary Table 11, Supplementary Table 12, Supplementary Table 13, Supplementary Table 14]
